# Supplementary material for: Morphology and multilocus phylogeny illuminate novel taxa in Capnodiaceae (Ascomycota, Dothideomycetes, Capnodiales)
Source: IMA Fungus. 2026 May 29;17:e188051. doi: 10.3897/imafungus.17.188051 (PMC13241920; doi:10.3897/imafungus.17.188051)
Supplement: XML Treatment for Conidiocarpus [file imafungus.17.188051-treatment1.xml]

<!DOCTYPE tp:taxon-treatment
  PUBLIC "-//TaxonX//DTD Taxonomic Treatment Publishing DTD v0 20100105//EN" "tax-treatment-NSO.dtd">
<tp:taxon-treatment xmlns:tp="http://www.plazi.org/taxpub"><tp:treatment-meta><kwd-group><label>Taxon classification</label><kwd>
                <named-content content-type="kingdom">
                  <named-content content-type="taxon-name">
                    <named-content content-type="kingdom">Animalia</named-content>
                  </named-content>
                </named-content>
              </kwd><kwd>
                <named-content content-type="order">Capnodiales</named-content>
              </kwd><kwd>
                <named-content content-type="family">Capnodiaceae</named-content>
              </kwd></kwd-group><mixed-citation publication-type="journal"><person-group><name><surname>Sun</surname><given-names>Jipeng</given-names></name><name><surname>Liu</surname><given-names>Yuwei</given-names></name><name><surname>Chen</surname><given-names>Tao</given-names></name><name><surname>Tarafder</surname><given-names>Entaj</given-names></name><name><surname>Hongsanan</surname><given-names>Sinang</given-names></name><name><surname>Chen</surname><given-names>Shengxi</given-names></name><name><surname>Norphanphoun</surname><given-names>Chada</given-names></name><name><surname>Deng</surname><given-names>Xiaolu</given-names></name><name><surname>Feng</surname><given-names>Yuzhe</given-names></name><name><surname>Yang</surname><given-names>Tian</given-names></name><name><surname>Karunarathna</surname><given-names>Samantha C.</given-names></name><name><surname>Zeng</surname><given-names>Xiangyu</given-names></name></person-group><article-title>Morphology and multilocus phylogeny illuminate novel taxa in <italic><tp:taxon-name><tp:taxon-name-part taxon-name-part-type="family" reg="Capnodiaceae">Capnodiaceae</tp:taxon-name-part></tp:taxon-name></italic> (<italic><tp:taxon-name><tp:taxon-name-part taxon-name-part-type="phylum" reg="Ascomycota">Ascomycota</tp:taxon-name-part></tp:taxon-name></italic>, <italic><tp:taxon-name><tp:taxon-name-part taxon-name-part-type="class" reg="Dothideomycetes">Dothideomycetes</tp:taxon-name-part></tp:taxon-name></italic>, <italic><tp:taxon-name><tp:taxon-name-part taxon-name-part-type="order" reg="Capnodiales">Capnodiales</tp:taxon-name-part></tp:taxon-name></italic>)</article-title><source>IMA Fungus</source><day>29</day><month>05</month><year>2026</year><volume>17</volume><pub-id pub-id-type="doi">10.3897/imafungus.17.188051</pub-id></mixed-citation></tp:treatment-meta><tp:nomenclature><tp:taxon-name><object-id xmlns:xlink="http://www.w3.org/1999/xlink" content-type="arpha" xlink:type="simple">A805B485-3AE7-5E7A-9C52-72449601FFED</object-id>
                    		<tp:taxon-name-part taxon-name-part-type="genus" reg="Conidiocarpus">Conidiocarpus</tp:taxon-name-part>
                    	</tp:taxon-name><tp:taxon-authority>Woron., Ann. Mycol. 24: 250 (1927)</tp:taxon-authority></tp:nomenclature><tp:treatment-sec sec-type="Type species"><title>Type species.</title><p><italic><tp:taxon-name><tp:taxon-name-part taxon-name-part-type="genus" reg="Conidiocarpus">Conidiocarpus</tp:taxon-name-part> <tp:taxon-name-part taxon-name-part-type="species" reg="caucasicus">caucasicus</tp:taxon-name-part></tp:taxon-name></italic> Woron., Key to fungi (fungi imperfecti) 2: 743 (1917).</p></tp:treatment-sec><tp:treatment-sec sec-type="Notes"><title>Notes.</title><p><italic><tp:taxon-name><tp:taxon-name-part taxon-name-part-type="genus" reg="Conidiocarpus">Conidiocarpus</tp:taxon-name-part></tp:taxon-name></italic> was previously regarded as the asexual morph of <italic><tp:taxon-name><tp:taxon-name-part taxon-name-part-type="genus" reg="Phragmocapnias">Phragmocapnias</tp:taxon-name-part></tp:taxon-name></italic> and was treated as a synonym of <italic><tp:taxon-name><tp:taxon-name-part taxon-name-part-type="genus" reg="Phragmocapnias">Phragmocapnias</tp:taxon-name-part></tp:taxon-name></italic> by earlier authors (<xref ref-type="bibr" rid="B18">Hughes 1976</xref>; <xref ref-type="bibr" rid="B10">Chomnunti et al. 2011</xref>; <xref ref-type="bibr" rid="B9">Chomnunti et al. 2014</xref>; <xref ref-type="bibr" rid="B17">Hongsanan et al. 2015</xref>). However, <xref ref-type="bibr" rid="B2">Abdollahzadeh et al. (2020)</xref> treated <italic><tp:taxon-name><tp:taxon-name-part taxon-name-part-type="genus" reg="Conidiocarpus">Conidiocarpus</tp:taxon-name-part></tp:taxon-name></italic> and <italic><tp:taxon-name><tp:taxon-name-part taxon-name-part-type="genus" reg="Phragmocapnias">Phragmocapnias</tp:taxon-name-part></tp:taxon-name></italic> as separate genera based on morphology and multilocus phylogeny, and this treatment has been followed in subsequent phylogenetic studies. Based on recent taxonomic and phylogenetic studies, <italic><tp:taxon-name><tp:taxon-name-part taxon-name-part-type="genus" reg="Conidiocarpus">Conidiocarpus</tp:taxon-name-part></tp:taxon-name></italic> currently includes 16 named species (<xref ref-type="bibr" rid="B2">Abdollahzadeh et al. 2020</xref>; <xref ref-type="bibr" rid="B25">Khodaparast et al. 2020</xref>; <xref ref-type="bibr" rid="B45">Tennakoon et al. 2021</xref>; <xref ref-type="bibr" rid="B34">Pem et al. 2024</xref>; <xref ref-type="bibr" rid="B54">Yang et al. 2025</xref>; <xref ref-type="bibr" rid="B44">Sun et al. 2026</xref>). Species represented by molecular data are mainly interpreted according to their placement as independent lineages in multilocus phylogenetic analyses, together with diagnostic morphological characters. Names lacking molecular data are retained according to their original morphological descriptions and nomenclatural treatments, but their phylogenetic positions remain unconfirmed until sequence data become available. <italic><tp:taxon-name><tp:taxon-name-part taxon-name-part-type="genus" reg="Conidiocarpus">Conidiocarpus</tp:taxon-name-part></tp:taxon-name></italic> is distinguished from other genera by pycnidial conidiomata with the swollen conidiogenous region located in the upper-middle part of the conidioma, usually accompanied by an elongated basal part and a long stalk (<xref ref-type="bibr" rid="B10">Chomnunti et al. 2011</xref>; <xref ref-type="bibr" rid="B2">Abdollahzadeh et al. 2020</xref>).</p></tp:treatment-sec><ref-list><ref id="B18"><mixed-citation xmlns:xlink="http://www.w3.org/1999/xlink" xlink:type="simple">Hughes SJ (1976) Sooty Moulds. Mycologia 68: 693–820. <ext-link xlink:href="10.1080/00275514.1976.12019958" ext-link-type="doi" xlink:type="simple">https://doi.org/10.1080/00275514.1976.12019958</ext-link></mixed-citation></ref><ref id="B10"><mixed-citation xmlns:xlink="http://www.w3.org/1999/xlink" xlink:type="simple">Chomnunti P, Schoch CL, Aguirre-Hudson B et al. (2011) <italic><tp:taxon-name><tp:taxon-name-part taxon-name-part-type="family">Capnodiaceae</tp:taxon-name-part></tp:taxon-name></italic>. Fungal Diversity 51: 103–134. <ext-link xlink:href="10.1007/s13225-011-0145-6" ext-link-type="doi" xlink:type="simple">https://doi.org/10.1007/s13225-011-0145-6</ext-link></mixed-citation></ref><ref id="B9"><mixed-citation xmlns:xlink="http://www.w3.org/1999/xlink" xlink:type="simple">Chomnunti P, Hongsanan S, Aguirre-Hudson B et al. (2014) The sooty moulds. Fungal Diversity 66: 1–36. <ext-link xlink:href="10.1007/s13225-014-0278-5" ext-link-type="doi" xlink:type="simple">https://doi.org/10.1007/s13225-014-0278-5</ext-link></mixed-citation></ref><ref id="B17"><mixed-citation xmlns:xlink="http://www.w3.org/1999/xlink" xlink:type="simple">Hongsanan S, Tian Q, Hyde KD et al. (2015) Two new species of sooty moulds, <italic><tp:taxon-name><tp:taxon-name-part taxon-name-part-type="genus">Capnodium</tp:taxon-name-part> <tp:taxon-name-part taxon-name-part-type="species">coffeicola</tp:taxon-name-part></tp:taxon-name></italic> and <italic><tp:taxon-name><tp:taxon-name-part taxon-name-part-type="genus">Conidiocarpus</tp:taxon-name-part> <tp:taxon-name-part taxon-name-part-type="species">plumeriae</tp:taxon-name-part></tp:taxon-name></italic> in <italic><tp:taxon-name><tp:taxon-name-part taxon-name-part-type="family">Capnodiaceae</tp:taxon-name-part></tp:taxon-name></italic>. Mycosphere 6: 814–824. <ext-link xlink:href="10.5943/mycosphere/6/6/14" ext-link-type="doi" xlink:type="simple">https://doi.org/10.5943/mycosphere/6/6/14</ext-link></mixed-citation></ref><ref id="B2"><mixed-citation xmlns:xlink="http://www.w3.org/1999/xlink" xlink:type="simple">Abdollahzadeh J, Groenewald JZ, Coetzee MPA et al. (2020) Evolution of lifestyles in <italic><tp:taxon-name><tp:taxon-name-part taxon-name-part-type="order">Capnodiales</tp:taxon-name-part></tp:taxon-name></italic>. Studies in Mycology 95: 381–414. <ext-link xlink:href="10.1016/j.simyco.2020.02.004" ext-link-type="doi" xlink:type="simple">https://doi.org/10.1016/j.simyco.2020.02.004</ext-link></mixed-citation></ref><ref id="B25"><mixed-citation xmlns:xlink="http://www.w3.org/1999/xlink" xlink:type="simple">Khodaparast SA, Pourmoghaddam MJ, Amirmijani A et al. (2020) Phylogenetic structure of the Iranian <italic>capnodiaceous</italic> sooty mould fungi inferred from the se-quences of rDNA regions and TEF1-α. Mycological Progress 19: 155–169. <ext-link xlink:href="10.1007/s11557-019-01551-w" ext-link-type="doi" xlink:type="simple">https://doi.org/10.1007/s11557-019-01551-w</ext-link></mixed-citation></ref><ref id="B45"><mixed-citation xmlns:xlink="http://www.w3.org/1999/xlink" xlink:type="simple">Tennakoon DS, Kuo C-H, Maharachchikumbura SSN et al. (2021) Taxonomic and phylogenetic contributions to <italic><tp:taxon-name><tp:taxon-name-part taxon-name-part-type="genus">Celtis</tp:taxon-name-part> <tp:taxon-name-part taxon-name-part-type="species">formosana</tp:taxon-name-part></tp:taxon-name></italic>, <italic><tp:taxon-name><tp:taxon-name-part taxon-name-part-type="genus">Ficus</tp:taxon-name-part> <tp:taxon-name-part taxon-name-part-type="species">ampelas</tp:taxon-name-part></tp:taxon-name></italic>, <italic><tp:taxon-name><tp:taxon-name-part taxon-name-part-type="genus">F.</tp:taxon-name-part> <tp:taxon-name-part taxon-name-part-type="species">septica</tp:taxon-name-part></tp:taxon-name></italic>, <italic><tp:taxon-name><tp:taxon-name-part taxon-name-part-type="genus">Macaranga</tp:taxon-name-part> <tp:taxon-name-part taxon-name-part-type="species">tanarius</tp:taxon-name-part></tp:taxon-name></italic> and <italic><tp:taxon-name><tp:taxon-name-part taxon-name-part-type="genus">Morus</tp:taxon-name-part> <tp:taxon-name-part taxon-name-part-type="species">australis</tp:taxon-name-part></tp:taxon-name></italic> leaf litter inhabiting microfungi. Fungal Diversity 108: 1–215. <ext-link xlink:href="10.1007/s13225-021-00474-w" ext-link-type="doi" xlink:type="simple">https://doi.org/10.1007/s13225-021-00474-w</ext-link></mixed-citation></ref><ref id="B34"><mixed-citation xmlns:xlink="http://www.w3.org/1999/xlink" xlink:type="simple">Pem D, Hyde KD, McKenzie EHC et al. (2024) A comprehensive overview of genera in <italic><tp:taxon-name><tp:taxon-name-part taxon-name-part-type="class">Dothideomycetes</tp:taxon-name-part></tp:taxon-name></italic>. My-cosphere 15: 2175–4568. <ext-link xlink:href="10.5943/mycosphere/15/1/18" ext-link-type="doi" xlink:type="simple">https://doi.org/10.5943/mycosphere/15/1/18</ext-link></mixed-citation></ref><ref id="B54"><mixed-citation xmlns:xlink="http://www.w3.org/1999/xlink" xlink:type="simple">Yang CL, Li XY, Xiang SS et al. (2025) Microfungi associ-ated with plant diseases on horticultural vegetation in southwestern China. Myco-sphere 16: 1861–2001. <ext-link xlink:href="10.5943/mycosphere/16/1/11" ext-link-type="doi" xlink:type="simple">https://doi.org/10.5943/mycosphere/16/1/11</ext-link></mixed-citation></ref><ref id="B44"><mixed-citation xmlns:xlink="http://www.w3.org/1999/xlink" xlink:type="simple">Sun JP, Tarafder E, Chen T et al. (2026) Two novel species of sooty mould fungi (<italic><tp:taxon-name><tp:taxon-name-part taxon-name-part-type="order">Capnodiales</tp:taxon-name-part></tp:taxon-name></italic>, <italic><tp:taxon-name><tp:taxon-name-part taxon-name-part-type="class">Dothideomycetes</tp:taxon-name-part></tp:taxon-name></italic>) from China. MycoKeys 129: 23–41. <ext-link xlink:href="10.3897/mycokeys.129.182290" ext-link-type="doi" xlink:type="simple">https://doi.org/10.3897/mycokeys.129.182290</ext-link></mixed-citation></ref></ref-list></tp:taxon-treatment>
