# Supplementary material for: Morphology and multilocus phylogeny illuminate novel taxa in Capnodiaceae (Ascomycota, Dothideomycetes, Capnodiales)
Source: IMA Fungus. 2026 May 29;17:e188051. doi: 10.3897/imafungus.17.188051 (PMC13241920; doi:10.3897/imafungus.17.188051)
Supplement: XML Treatment for Conidiocarpus cinnamomi [file imafungus.17.188051-treatment2.xml]

<!DOCTYPE tp:taxon-treatment
  PUBLIC "-//TaxonX//DTD Taxonomic Treatment Publishing DTD v0 20100105//EN" "tax-treatment-NSO.dtd">
<tp:taxon-treatment xmlns:tp="http://www.plazi.org/taxpub"><tp:treatment-meta><kwd-group><label>Taxon classification</label><kwd>
                <named-content content-type="kingdom">
                  <named-content content-type="taxon-name">
                    <named-content content-type="kingdom">Animalia</named-content>
                  </named-content>
                </named-content>
              </kwd><kwd>
                <named-content content-type="order">Capnodiales</named-content>
              </kwd><kwd>
                <named-content content-type="family">Capnodiaceae</named-content>
              </kwd></kwd-group><mixed-citation publication-type="journal"><person-group><name><surname>Sun</surname><given-names>Jipeng</given-names></name><name><surname>Liu</surname><given-names>Yuwei</given-names></name><name><surname>Chen</surname><given-names>Tao</given-names></name><name><surname>Tarafder</surname><given-names>Entaj</given-names></name><name><surname>Hongsanan</surname><given-names>Sinang</given-names></name><name><surname>Chen</surname><given-names>Shengxi</given-names></name><name><surname>Norphanphoun</surname><given-names>Chada</given-names></name><name><surname>Deng</surname><given-names>Xiaolu</given-names></name><name><surname>Feng</surname><given-names>Yuzhe</given-names></name><name><surname>Yang</surname><given-names>Tian</given-names></name><name><surname>Karunarathna</surname><given-names>Samantha C.</given-names></name><name><surname>Zeng</surname><given-names>Xiangyu</given-names></name></person-group><article-title>Morphology and multilocus phylogeny illuminate novel taxa in <italic><tp:taxon-name><tp:taxon-name-part taxon-name-part-type="family" reg="Capnodiaceae">Capnodiaceae</tp:taxon-name-part></tp:taxon-name></italic> (<italic><tp:taxon-name><tp:taxon-name-part taxon-name-part-type="phylum" reg="Ascomycota">Ascomycota</tp:taxon-name-part></tp:taxon-name></italic>, <italic><tp:taxon-name><tp:taxon-name-part taxon-name-part-type="class" reg="Dothideomycetes">Dothideomycetes</tp:taxon-name-part></tp:taxon-name></italic>, <italic><tp:taxon-name><tp:taxon-name-part taxon-name-part-type="order" reg="Capnodiales">Capnodiales</tp:taxon-name-part></tp:taxon-name></italic>)</article-title><source>IMA Fungus</source><day>29</day><month>05</month><year>2026</year><volume>17</volume><pub-id pub-id-type="doi">10.3897/imafungus.17.188051</pub-id></mixed-citation></tp:treatment-meta><tp:nomenclature><tp:taxon-name><object-id xmlns:xlink="http://www.w3.org/1999/xlink" content-type="arpha" xlink:type="simple">6E754047-D76A-5618-937A-F8F084094C90</object-id>
                    		<tp:taxon-name-part taxon-name-part-type="genus" reg="Conidiocarpus">Conidiocarpus</tp:taxon-name-part> <tp:taxon-name-part taxon-name-part-type="species" reg="cinnamomi">cinnamomi</tp:taxon-name-part>
                    	</tp:taxon-name><tp:taxon-authority>X.Y. Li &amp; C.L. Yang Mycosphere 16(1): 1882 (2025)</tp:taxon-authority><xref ref-type="fig" rid="F1">Fig. 2</xref></tp:nomenclature><tp:treatment-sec sec-type="Description"><title>Description.</title><p><bold><italic>Epiphytic</italic></bold> on the leaf surface of <italic><tp:taxon-name><tp:taxon-name-part taxon-name-part-type="genus" reg="Forsythia">Forsythia</tp:taxon-name-part> <tp:taxon-name-part taxon-name-part-type="species" reg="suspensa">suspensa</tp:taxon-name-part></tp:taxon-name></italic>, forming a sooty coating on adaxial surface. Thallus composed of brown, septate, ellipsoidal, smooth-walled hyphae. <bold><italic>Asexual morph. Conidiomata</italic></bold> (282–398 × 25–53 µm, x̄ = 375 × 39 µm, <italic>n</italic> = 20) long, pycnidial, elongate, superficial, stipitate, with a <bold><italic>long</italic>-<italic>stalk</italic></bold> (138–275 µm, x̄ = 194 µm, <italic>n</italic> = 15), black, rigid, a distinct <bold><italic>neck</italic></bold> (62–126 µm, x̄ = 96 µm, <italic>n</italic> = 20) height, and a prominently ovoid-swollen conidiogenous region, the swollen area producing conidia inside. <bold><italic>Conidiomata apex</italic></bold> gradually light brown to hyaline, with a circular <bold><italic>ostiole</italic></bold> (7–16 µm, x̄ = 12 µm, <italic>n</italic> = 20) diam, consisting of rectangular, compact cells, surrounded by hyaline hyphae. <bold><italic>Conidiogenous region</italic></bold> (22–39 µm, x̄ = 32 µm, <italic>n</italic> = 20) wide, located in the upper-middle part of the conidiomata, brown, composed of cylindrical, thin-walled cells. <bold><italic>Conidia</italic></bold> (4–5.5 × 2.1–3.9 μm, x̄ = 4.5 × 2.5 µm, <italic>n</italic> = 30), hyaline, single-celled, ellipsoidal, smooth-walled, guttulate with 1–2 distinct refractive oil droplets, exuding in creamy masses from the ostiole. <bold><italic>Sexual morph</italic></bold>. Undetermined.</p><fig id="F1" position="float" orientation="portrait"><object-id xmlns:xlink="http://www.w3.org/1999/xlink" content-type="doi" xlink:type="simple">10.3897/imafungus.17.188051.figure2</object-id><object-id xmlns:xlink="http://www.w3.org/1999/xlink" content-type="arpha" xlink:type="simple">AF726CDA-9533-5595-9166-E72F8986BF25</object-id><label>Figure 2.</label><caption><p><italic><tp:taxon-name><tp:taxon-name-part taxon-name-part-type="genus" reg="Conidiocarpus">Conidiocarpus</tp:taxon-name-part> <tp:taxon-name-part taxon-name-part-type="species" reg="cinnamomi">cinnamomi</tp:taxon-name-part></tp:taxon-name></italic> (<abbrev xmlns:xlink="http://www.w3.org/1999/xlink" content-type="institution" xlink:title="Culture Collection of the Herbarium of IFRD" xlink:type="simple">IFRDCC</abbrev> 25-0005). <bold>A</bold> Black mycelium covering the leaf surface; <bold>B, C</bold> Conidiomata on host surface; <bold>D</bold> Conidioma; <bold>E</bold> Ostiolar neck; <bold>F</bold> Prominently ovoid-swollen conidiogenous region; <bold>G</bold> Mycelial network; <bold>H</bold> Conidia; <bold>I, J</bold> Germinated conidia; <bold>K</bold> Front view of the colony on <abbrev xmlns:xlink="http://www.w3.org/1999/xlink" xlink:title="potato dextrose agar" xlink:type="simple">PDA</abbrev>; <bold>L</bold> Reverse view of the colony on <abbrev xmlns:xlink="http://www.w3.org/1999/xlink" xlink:title="potato dextrose agar" xlink:type="simple">PDA</abbrev>. Scale bars: 500 μm (<bold>B</bold>); 250 μm (<bold>C</bold>); 50 μm (<bold>D, I, J</bold>); 25 μm (<bold>E–H</bold>).</p></caption><graphic xmlns:xlink="http://www.w3.org/1999/xlink" xlink:href="imafungus-17-e188051-g002.jpg" id="oo_1661984.jpg" position="float" orientation="portrait" xlink:type="simple"><uri content-type="original_file" xlink:type="simple">https://binary.pensoft.net/fig/1661984</uri></graphic></fig></tp:treatment-sec><tp:treatment-sec sec-type="Culture characteristics"><title>Culture characteristics.</title><p>Colonies growing on <abbrev xmlns:xlink="http://www.w3.org/1999/xlink" xlink:title="potato dextrose agar" xlink:type="simple">PDA</abbrev> reaching 22.63 mm in diam after 14 days at 26 °C in the dark, colony surface gradually erumpent, with hyphae growing downward and immersed in the medium, olivaceous.</p></tp:treatment-sec><tp:treatment-sec sec-type="Material examined"><title>Material examined.</title><p>China • Guizhou Province, Huaxi District, Huaxi Park, on living leaves of <italic><tp:taxon-name><tp:taxon-name-part taxon-name-part-type="genus" reg="Forsythia">Forsythia</tp:taxon-name-part> <tp:taxon-name-part taxon-name-part-type="species" reg="suspensa">suspensa</tp:taxon-name-part></tp:taxon-name></italic> (<named-content xmlns:xlink="http://www.w3.org/1999/xlink" content-type="dwc:verbatimCoordinates" xlink:type="simple">26°27'03"N, 106°40'30"E</named-content>), 24 August 2025, Jipeng Sun, HX-4 (<abbrev xmlns:xlink="http://www.w3.org/1999/xlink" content-type="institution" xlink:title="International Fungal Research &amp; Development Centre; Institute of Highland Forest Science, Chinese Academy of Forestry, Kunming, China" xlink:type="simple">IFRD</abbrev> 900-12), living culture <abbrev xmlns:xlink="http://www.w3.org/1999/xlink" content-type="institution" xlink:title="Culture Collection of the Herbarium of IFRD" xlink:type="simple">IFRDCC</abbrev> 25-0005.</p></tp:treatment-sec><tp:treatment-sec sec-type="Notes"><title>Notes.</title><p>In the phylogenetic tree, six newly collected strains of <italic><tp:taxon-name><tp:taxon-name-part taxon-name-part-type="genus" reg="Conidiocarpus">Conidiocarpus</tp:taxon-name-part> <tp:taxon-name-part taxon-name-part-type="species" reg="cinnamomi">cinnamomi</tp:taxon-name-part></tp:taxon-name></italic> (<abbrev xmlns:xlink="http://www.w3.org/1999/xlink" content-type="institution" xlink:title="Culture Collection of the Herbarium of IFRD" xlink:type="simple">IFRDCC</abbrev> 25-0005, <abbrev xmlns:xlink="http://www.w3.org/1999/xlink" content-type="institution" xlink:title="Culture Collection of the Herbarium of IFRD" xlink:type="simple">IFRDCC</abbrev> 19-1150, <abbrev xmlns:xlink="http://www.w3.org/1999/xlink" content-type="institution" xlink:title="Culture Collection of the Herbarium of IFRD" xlink:type="simple">IFRDCC</abbrev> 19-1174, <abbrev xmlns:xlink="http://www.w3.org/1999/xlink" content-type="institution" xlink:title="Culture Collection of the Herbarium of IFRD" xlink:type="simple">IFRDCC</abbrev> 19-1168, <abbrev xmlns:xlink="http://www.w3.org/1999/xlink" content-type="institution" xlink:title="Culture Collection of the Herbarium of IFRD" xlink:type="simple">IFRDCC</abbrev> 19-1165, and <abbrev xmlns:xlink="http://www.w3.org/1999/xlink" content-type="institution" xlink:title="Culture Collection of the Herbarium of IFRD" xlink:type="simple">IFRDCC</abbrev> 19-1171) clustered with <italic><tp:taxon-name><tp:taxon-name-part taxon-name-part-type="genus" reg="Conidiocarpus">C.</tp:taxon-name-part> <tp:taxon-name-part taxon-name-part-type="species" reg="cinnamomi">cinnamomi</tp:taxon-name-part></tp:taxon-name></italic> SICAU 23-0100 in a single clade with BS/<abbrev xmlns:xlink="http://www.w3.org/1999/xlink" xlink:title="posterior probabilities" xlink:type="simple">PP</abbrev> support values of 95%/0.93. Molecular sequence comparison revealed no nucleotide differences between <italic><tp:taxon-name><tp:taxon-name-part taxon-name-part-type="genus" reg="Conidiocarpus">C.</tp:taxon-name-part> <tp:taxon-name-part taxon-name-part-type="species" reg="cinnamomi">cinnamomi</tp:taxon-name-part></tp:taxon-name></italic> (<abbrev xmlns:xlink="http://www.w3.org/1999/xlink" content-type="institution" xlink:title="Culture Collection of the Herbarium of IFRD" xlink:type="simple">IFRDCC</abbrev> 25-0005) and <italic><tp:taxon-name><tp:taxon-name-part taxon-name-part-type="genus" reg="Conidiocarpus">C.</tp:taxon-name-part> <tp:taxon-name-part taxon-name-part-type="species" reg="cinnamomi">cinnamomi</tp:taxon-name-part></tp:taxon-name></italic> (SICAU 23-0100). However, slight morphological differences were observed between <italic><tp:taxon-name><tp:taxon-name-part taxon-name-part-type="genus" reg="Conidiocarpus">C.</tp:taxon-name-part> <tp:taxon-name-part taxon-name-part-type="species" reg="cinnamomi">cinnamomi</tp:taxon-name-part></tp:taxon-name></italic> (<abbrev xmlns:xlink="http://www.w3.org/1999/xlink" content-type="institution" xlink:title="Culture Collection of the Herbarium of IFRD" xlink:type="simple">IFRDCC</abbrev> 25-0005) and <italic><tp:taxon-name><tp:taxon-name-part taxon-name-part-type="genus" reg="Conidiocarpus">C.</tp:taxon-name-part> <tp:taxon-name-part taxon-name-part-type="species" reg="cinnamomi">cinnamomi</tp:taxon-name-part></tp:taxon-name></italic> (SICAU 23-0100), particularly in conidiomatal size, neck length, and ostiole dimensions. Because these differences were not accompanied by molecular divergence in the examined loci, they are interpreted here as intraspecific variation rather than evidence for species-level separation. Similar minor quantitative variation has also been reported in other <italic><tp:taxon-name><tp:taxon-name-part taxon-name-part-type="family" reg="Capnodiaceae">Capnodiaceae</tp:taxon-name-part></tp:taxon-name></italic> taxa (<xref ref-type="bibr" rid="B2">Abdollahzadeh et al. 2020</xref>; <xref ref-type="bibr" rid="B47">Thungdee et al. 2023</xref>; <xref ref-type="bibr" rid="B48">Tian et al. 2024</xref>), suggesting that such size-related characters should be interpreted cautiously in species delimitation. Accordingly, the strains examined here are identified as the known species <italic><tp:taxon-name><tp:taxon-name-part taxon-name-part-type="genus" reg="Conidiocarpus">C.</tp:taxon-name-part> <tp:taxon-name-part taxon-name-part-type="species" reg="cinnamomi">cinnamomi</tp:taxon-name-part></tp:taxon-name></italic>.</p><p>In this study, the six newly collected strains of <italic><tp:taxon-name><tp:taxon-name-part taxon-name-part-type="genus" reg="Conidiocarpus">C.</tp:taxon-name-part> <tp:taxon-name-part taxon-name-part-type="species" reg="cinnamomi">cinnamomi</tp:taxon-name-part></tp:taxon-name></italic> were isolated from six collected specimens representing five host taxa, namely <italic><tp:taxon-name><tp:taxon-name-part taxon-name-part-type="genus" reg="Forsythia">Forsythia</tp:taxon-name-part> <tp:taxon-name-part taxon-name-part-type="species" reg="suspensa">suspensa</tp:taxon-name-part></tp:taxon-name></italic>, <italic><tp:taxon-name><tp:taxon-name-part taxon-name-part-type="genus" reg="Eriobotrya">Eriobotrya</tp:taxon-name-part></tp:taxon-name></italic>  sp., <italic><tp:taxon-name><tp:taxon-name-part taxon-name-part-type="family" reg="Lauraceae">Lauraceae</tp:taxon-name-part></tp:taxon-name></italic>  sp., <italic><tp:taxon-name><tp:taxon-name-part taxon-name-part-type="genus" reg="Viburnum">Viburnum</tp:taxon-name-part></tp:taxon-name></italic>  sp., and <italic><tp:taxon-name><tp:taxon-name-part taxon-name-part-type="genus" reg="Phyllostachys">Phyllostachys</tp:taxon-name-part></tp:taxon-name></italic>  sp. These collections represent the first record of <italic><tp:taxon-name><tp:taxon-name-part taxon-name-part-type="genus" reg="Conidiocarpus">C.</tp:taxon-name-part> <tp:taxon-name-part taxon-name-part-type="species" reg="cinnamomi">cinnamomi</tp:taxon-name-part></tp:taxon-name></italic> from Guizhou Province, China, and expand the known host range of this species. This study also provides <abbrev xmlns:xlink="http://www.w3.org/1999/xlink" xlink:title="internal transcribed spacer" xlink:type="simple">ITS</abbrev>, <abbrev xmlns:xlink="http://www.w3.org/1999/xlink" xlink:title="large subunit nuclear ribosomal DNA region" xlink:type="simple">LSU</abbrev>, <italic>tef</italic>1-α, and <italic>rpb</italic>2 sequence data for all examined strains, together with corresponding host information.</p></tp:treatment-sec><ref-list><ref id="B2"><mixed-citation xmlns:xlink="http://www.w3.org/1999/xlink" xlink:type="simple">Abdollahzadeh J, Groenewald JZ, Coetzee MPA et al. (2020) Evolution of lifestyles in <italic><tp:taxon-name><tp:taxon-name-part taxon-name-part-type="order">Capnodiales</tp:taxon-name-part></tp:taxon-name></italic>. Studies in Mycology 95: 381–414. <ext-link xlink:href="10.1016/j.simyco.2020.02.004" ext-link-type="doi" xlink:type="simple">https://doi.org/10.1016/j.simyco.2020.02.004</ext-link></mixed-citation></ref><ref id="B47"><mixed-citation xmlns:xlink="http://www.w3.org/1999/xlink" xlink:type="simple">Thungdee S, Haituk S, Withee P et al. (2023) Unraveling <italic><tp:taxon-name><tp:taxon-name-part taxon-name-part-type="family">Capnodiaceae</tp:taxon-name-part></tp:taxon-name></italic> species in Northern Thailand. Phy-totaxa 620: 143–156. <ext-link xlink:href="10.11646/phytotaxa.620.2.2" ext-link-type="doi" xlink:type="simple">https://doi.org/10.11646/phytotaxa.620.2.2</ext-link></mixed-citation></ref><ref id="B48"><mixed-citation xmlns:xlink="http://www.w3.org/1999/xlink" xlink:type="simple">Tian WH, Liu JW, Jin Y et al. (2024) Morphological and phylogenetic studies of <italic><tp:taxon-name><tp:taxon-name-part taxon-name-part-type="phylum">Ascomycota</tp:taxon-name-part></tp:taxon-name></italic> from gymno-sperms in Sichuan Province, China. Mycosphere 15: 1794–1900. <ext-link xlink:href="10.5943/mycosphere/15/1/16" ext-link-type="doi" xlink:type="simple">https://doi.org/10.5943/mycosphere/15/1/16</ext-link></mixed-citation></ref></ref-list></tp:taxon-treatment>
