# Supplementary material for: Morphology and multilocus phylogeny illuminate novel taxa in Capnodiaceae (Ascomycota, Dothideomycetes, Capnodiales)
Source: IMA Fungus. 2026 May 29;17:e188051. doi: 10.3897/imafungus.17.188051 (PMC13241920; doi:10.3897/imafungus.17.188051)
Supplement: XML Treatment for Conidiocarpus luodianense [file imafungus.17.188051-treatment3.xml]

<!DOCTYPE tp:taxon-treatment
  PUBLIC "-//TaxonX//DTD Taxonomic Treatment Publishing DTD v0 20100105//EN" "tax-treatment-NSO.dtd">
<tp:taxon-treatment xmlns:tp="http://www.plazi.org/taxpub"><tp:treatment-meta><kwd-group><label>Taxon classification</label><kwd>
                <named-content content-type="kingdom">
                  <named-content content-type="taxon-name">
                    <named-content content-type="kingdom">Animalia</named-content>
                  </named-content>
                </named-content>
              </kwd><kwd>
                <named-content content-type="order">Capnodiales</named-content>
              </kwd><kwd>
                <named-content content-type="family">Capnodiaceae</named-content>
              </kwd></kwd-group><mixed-citation publication-type="journal"><person-group><name><surname>Sun</surname><given-names>Jipeng</given-names></name><name><surname>Liu</surname><given-names>Yuwei</given-names></name><name><surname>Chen</surname><given-names>Tao</given-names></name><name><surname>Tarafder</surname><given-names>Entaj</given-names></name><name><surname>Hongsanan</surname><given-names>Sinang</given-names></name><name><surname>Chen</surname><given-names>Shengxi</given-names></name><name><surname>Norphanphoun</surname><given-names>Chada</given-names></name><name><surname>Deng</surname><given-names>Xiaolu</given-names></name><name><surname>Feng</surname><given-names>Yuzhe</given-names></name><name><surname>Yang</surname><given-names>Tian</given-names></name><name><surname>Karunarathna</surname><given-names>Samantha C.</given-names></name><name><surname>Zeng</surname><given-names>Xiangyu</given-names></name></person-group><article-title>Morphology and multilocus phylogeny illuminate novel taxa in <italic><tp:taxon-name><tp:taxon-name-part taxon-name-part-type="family" reg="Capnodiaceae">Capnodiaceae</tp:taxon-name-part></tp:taxon-name></italic> (<italic><tp:taxon-name><tp:taxon-name-part taxon-name-part-type="phylum" reg="Ascomycota">Ascomycota</tp:taxon-name-part></tp:taxon-name></italic>, <italic><tp:taxon-name><tp:taxon-name-part taxon-name-part-type="class" reg="Dothideomycetes">Dothideomycetes</tp:taxon-name-part></tp:taxon-name></italic>, <italic><tp:taxon-name><tp:taxon-name-part taxon-name-part-type="order" reg="Capnodiales">Capnodiales</tp:taxon-name-part></tp:taxon-name></italic>)</article-title><source>IMA Fungus</source><day>29</day><month>05</month><year>2026</year><volume>17</volume><pub-id pub-id-type="doi">10.3897/imafungus.17.188051</pub-id></mixed-citation></tp:treatment-meta><tp:nomenclature><tp:taxon-name><object-id xmlns:xlink="http://www.w3.org/1999/xlink" content-type="arpha" xlink:type="simple">B8D7CE92-835A-5E32-9D6E-DC452E880E55</object-id>
                    		<tp:taxon-name-part taxon-name-part-type="genus" reg="Conidiocarpus">Conidiocarpus</tp:taxon-name-part> <tp:taxon-name-part taxon-name-part-type="species" reg="luodianense">luodianense</tp:taxon-name-part>
                    	
                    		<object-id xmlns:xlink="http://www.w3.org/1999/xlink" xlink:type="simple">Index Fungorum: IF904322</object-id>
                    	</tp:taxon-name><tp:taxon-authority>J.P. Sun &amp; X.Y. Zeng</tp:taxon-authority><tp:taxon-status xmlns:xlink="http://www.w3.org/1999/xlink" xlink:type="simple">sp. nov.</tp:taxon-status><xref ref-type="fig" rid="F2">Fig. 3</xref></tp:nomenclature><tp:treatment-sec sec-type="Etymology"><title>Etymology.</title><p>This name refers to the location of “Luodian County,” where the complete specimens were collected.</p><fig id="F2" position="float" orientation="portrait"><object-id xmlns:xlink="http://www.w3.org/1999/xlink" content-type="doi" xlink:type="simple">10.3897/imafungus.17.188051.figure3</object-id><object-id xmlns:xlink="http://www.w3.org/1999/xlink" content-type="arpha" xlink:type="simple">99147707-9703-5883-B860-7A28F2B20289</object-id><label>Figure 3.</label><caption><p><italic><tp:taxon-name><tp:taxon-name-part taxon-name-part-type="genus" reg="Conidiocarpus">Conidiocarpus</tp:taxon-name-part> <tp:taxon-name-part taxon-name-part-type="species" reg="luodianense">luodianense</tp:taxon-name-part></tp:taxon-name></italic> (<abbrev xmlns:xlink="http://www.w3.org/1999/xlink" content-type="institution" xlink:title="International Fungal Research &amp; Development Centre; Institute of Highland Forest Science, Chinese Academy of Forestry, Kunming, China" xlink:type="simple">IFRD</abbrev> 99011, holotype). <bold>A</bold> Black mycelium covering the leaf surface; <bold>B, C</bold> Conidiomata on host surface; <bold>D</bold> Conidioma; <bold>E</bold> Prominently ovoid-swollen conidiogenous region; <bold>F, G</bold> Ostiolar neck; <bold>H</bold> Conidia; <bold>I</bold> Front view of the colony on <abbrev xmlns:xlink="http://www.w3.org/1999/xlink" xlink:title="potato dextrose agar" xlink:type="simple">PDA</abbrev>; <bold>J</bold> Reverse view of the colony on <abbrev xmlns:xlink="http://www.w3.org/1999/xlink" xlink:title="potato dextrose agar" xlink:type="simple">PDA</abbrev>. Scale bars: 200 μm (<bold>B</bold>); 500 μm (<bold>C</bold>); 50 μm (<bold>D–G</bold>); 25 μm (<bold>H</bold>).</p></caption><graphic xmlns:xlink="http://www.w3.org/1999/xlink" xlink:href="imafungus-17-e188051-g003.jpg" id="oo_1661985.jpg" position="float" orientation="portrait" xlink:type="simple"><uri content-type="original_file" xlink:type="simple">https://binary.pensoft.net/fig/1661985</uri></graphic></fig></tp:treatment-sec><tp:treatment-sec sec-type="Diagnosis"><title>Diagnosis.</title><p>Differs from <italic><tp:taxon-name><tp:taxon-name-part taxon-name-part-type="genus" reg="Conidiocarpus">Conidiocarpus</tp:taxon-name-part> <tp:taxon-name-part taxon-name-part-type="species" reg="cinnamomi">cinnamomi</tp:taxon-name-part></tp:taxon-name></italic> X.Y. Li &amp; C.L. Yang by significantly shorter conidiomata, narrower bases with conspicuously wider ostioles, and smaller conidia. Differs from <italic><tp:taxon-name><tp:taxon-name-part taxon-name-part-type="genus" reg="Conidiocarpus">Conidiocarpus</tp:taxon-name-part> <tp:taxon-name-part taxon-name-part-type="species" reg="tainingense">tainingense</tp:taxon-name-part></tp:taxon-name></italic> J.P. Sun &amp; X.Y. Zeng by significantly narrow bases and smaller conidia.</p></tp:treatment-sec><tp:treatment-sec sec-type="Holotype"><title>Holotype.</title><p><abbrev xmlns:xlink="http://www.w3.org/1999/xlink" content-type="institution" xlink:title="International Fungal Research &amp; Development Centre; Institute of Highland Forest Science, Chinese Academy of Forestry, Kunming, China" xlink:type="simple">IFRD</abbrev> 99011.</p></tp:treatment-sec><tp:treatment-sec sec-type="Description"><title>Description.</title><p><bold><italic>Epiphytic</italic></bold> on the leaf surface of <italic><tp:taxon-name><tp:taxon-name-part taxon-name-part-type="genus" reg="Citrus">Citrus</tp:taxon-name-part> <tp:taxon-name-part taxon-name-part-type="species" reg="maxima">maxima</tp:taxon-name-part></tp:taxon-name></italic>, forming a sooty coating on adaxial surface. Thallus composed of brown, septate, ellipsoidal, smooth-walled hyphae. <bold><italic>Asexual morph. Conidiomata</italic></bold> (487–527 × 10–18 µm, x̄ = 507 × 14 µm, <italic>n</italic> = 10) long, pycnidial, elongate, superficial, stipitate, with a <bold><italic>long</italic>-<italic>stalk</italic></bold>, black, rigid, a distinct <bold><italic>neck</italic></bold>, and a prominently ovoid-swollen conidiogenous region, the swollen area producing conidia inside. <bold><italic>Conidiogenous region</italic></bold> (32–38 µm, x̄ = 35 µm, <italic>n</italic> = 10) wide, located in the upper-middle part of the conidiomata, brown, composed of cylindrical, thin-walled cells. <bold><italic>Conidiomata apex</italic></bold> gradually light brown to hyaline, with a circular <bold><italic>ostiole</italic></bold> (8.5–10.1 µm, x̄ = 9.2 µm, <italic>n</italic> = 10) diam, consisting of rectangular, compact cells, surrounded by hyaline hyphae. <bold><italic>Conidia</italic></bold> (2.6–3.8 × 1.6–2 µm, x̄ = 3.2 × 1.8 µm, <italic>n</italic> = 30), hyaline, single-celled, ellipsoidal, smooth-walled, guttulate without distinct refractive oil droplet, exuding in creamy masses from the ostiole. <bold><italic>Sexual morph</italic></bold>. Undetermined.</p></tp:treatment-sec><tp:treatment-sec sec-type="Culture characteristics"><title>Culture characteristics.</title><p>Colonies slow growing, reaching 19.8 mm diam after 14 days at 26 °C in darkness on <abbrev xmlns:xlink="http://www.w3.org/1999/xlink" xlink:title="potato dextrose agar" xlink:type="simple">PDA</abbrev>, colony superficial to gradually erumpent, with hyphae growing downward and fine, downy filaments immersed in medium, olivaceous.</p></tp:treatment-sec><tp:treatment-sec sec-type="Material examined"><title>Material examined.</title><p>China • Guizhou Province, Luodian County, on living leaves of <italic><tp:taxon-name><tp:taxon-name-part taxon-name-part-type="genus" reg="Citrus">Citrus</tp:taxon-name-part> <tp:taxon-name-part taxon-name-part-type="species" reg="maxima">maxima</tp:taxon-name-part></tp:taxon-name></italic> (<named-content xmlns:xlink="http://www.w3.org/1999/xlink" content-type="dwc:verbatimCoordinates" xlink:type="simple">25°21'38"N, 106°30'36"E</named-content>), 14 May 2022, Yuwei Liu, BY-5 (<abbrev xmlns:xlink="http://www.w3.org/1999/xlink" content-type="institution" xlink:title="International Fungal Research &amp; Development Centre; Institute of Highland Forest Science, Chinese Academy of Forestry, Kunming, China" xlink:type="simple">IFRD</abbrev> 99011, holotype), ex-type living culture <abbrev xmlns:xlink="http://www.w3.org/1999/xlink" content-type="institution" xlink:title="Culture Collection of the Herbarium of IFRD" xlink:type="simple">IFRDCC</abbrev> 19-1183.</p></tp:treatment-sec><tp:treatment-sec sec-type="Notes"><title>Notes.</title><p>In the phylogenetic tree, <italic><tp:taxon-name><tp:taxon-name-part taxon-name-part-type="genus" reg="Conidiocarpus">Conidiocarpus</tp:taxon-name-part> <tp:taxon-name-part taxon-name-part-type="species" reg="luodianense">luodianense</tp:taxon-name-part></tp:taxon-name></italic> is represented by three strains (<abbrev xmlns:xlink="http://www.w3.org/1999/xlink" content-type="institution" xlink:title="Culture Collection of the Herbarium of IFRD" xlink:type="simple">IFRDCC</abbrev> 19-1153, <abbrev xmlns:xlink="http://www.w3.org/1999/xlink" content-type="institution" xlink:title="Culture Collection of the Herbarium of IFRD" xlink:type="simple">IFRDCC</abbrev> 19-1177, and <abbrev xmlns:xlink="http://www.w3.org/1999/xlink" content-type="institution" xlink:title="Culture Collection of the Herbarium of IFRD" xlink:type="simple">IFRDCC</abbrev> 19-1183) and forms a distinct lineage close to <italic><tp:taxon-name><tp:taxon-name-part taxon-name-part-type="genus" reg="Conidiocarpus">C.</tp:taxon-name-part> <tp:taxon-name-part taxon-name-part-type="species" reg="cinnamomi">cinnamomi</tp:taxon-name-part></tp:taxon-name></italic>, with BS/<abbrev xmlns:xlink="http://www.w3.org/1999/xlink" xlink:title="posterior probabilities" xlink:type="simple">PP</abbrev> support values of 98%/0.99. <italic><tp:taxon-name><tp:taxon-name-part taxon-name-part-type="genus" reg="Conidiocarpus">Conidiocarpus</tp:taxon-name-part> <tp:taxon-name-part taxon-name-part-type="species" reg="nanshanense">nanshanense</tp:taxon-name-part></tp:taxon-name></italic> is resolved in a neighboring lineage, whereas <italic><tp:taxon-name><tp:taxon-name-part taxon-name-part-type="genus" reg="Conidiocarpus">C.</tp:taxon-name-part> <tp:taxon-name-part taxon-name-part-type="species" reg="luodianense">luodianense</tp:taxon-name-part></tp:taxon-name></italic> remains distinct. Among the examined loci, <italic>rpb</italic>2 provides the strongest molecular signal for separating <italic><tp:taxon-name><tp:taxon-name-part taxon-name-part-type="genus" reg="Conidiocarpus">C.</tp:taxon-name-part> <tp:taxon-name-part taxon-name-part-type="species" reg="luodianense">luodianense</tp:taxon-name-part></tp:taxon-name></italic> from <italic><tp:taxon-name><tp:taxon-name-part taxon-name-part-type="genus" reg="Conidiocarpus">C.</tp:taxon-name-part> <tp:taxon-name-part taxon-name-part-type="species" reg="cinnamomi">cinnamomi</tp:taxon-name-part></tp:taxon-name></italic>. Pairwise sequence comparisons between <italic><tp:taxon-name><tp:taxon-name-part taxon-name-part-type="genus" reg="Conidiocarpus">C.</tp:taxon-name-part> <tp:taxon-name-part taxon-name-part-type="species" reg="luodianense">luodianense</tp:taxon-name-part></tp:taxon-name></italic> (<abbrev xmlns:xlink="http://www.w3.org/1999/xlink" content-type="institution" xlink:title="Culture Collection of the Herbarium of IFRD" xlink:type="simple">IFRDCC</abbrev> 19-1183) and <italic><tp:taxon-name><tp:taxon-name-part taxon-name-part-type="genus" reg="Conidiocarpus">C.</tp:taxon-name-part> <tp:taxon-name-part taxon-name-part-type="species" reg="cinnamomi">cinnamomi</tp:taxon-name-part></tp:taxon-name></italic> (SICAU 23-0100) showed 98.43% similarity in <italic>rpb</italic>2 (819/832 bp, 7 gaps), 99.14% similarity in <abbrev xmlns:xlink="http://www.w3.org/1999/xlink" xlink:title="internal transcribed spacer" xlink:type="simple">ITS</abbrev> (462/466 bp, 1 gap), and no nucleotide differences in <abbrev xmlns:xlink="http://www.w3.org/1999/xlink" xlink:title="large subunit nuclear ribosomal DNA region" xlink:type="simple">LSU</abbrev> and <italic>tef</italic>1-α. However, the recognition of <italic><tp:taxon-name><tp:taxon-name-part taxon-name-part-type="genus" reg="Conidiocarpus">C.</tp:taxon-name-part> <tp:taxon-name-part taxon-name-part-type="species" reg="luodianense">luodianense</tp:taxon-name-part></tp:taxon-name></italic> is not based on <italic>rpb</italic>2 alone. Morphologically, <italic><tp:taxon-name><tp:taxon-name-part taxon-name-part-type="genus" reg="Conidiocarpus">C.</tp:taxon-name-part> <tp:taxon-name-part taxon-name-part-type="species" reg="luodianense">luodianense</tp:taxon-name-part></tp:taxon-name></italic> differs from <italic><tp:taxon-name><tp:taxon-name-part taxon-name-part-type="genus" reg="Conidiocarpus">C.</tp:taxon-name-part> <tp:taxon-name-part taxon-name-part-type="species" reg="cinnamomi">cinnamomi</tp:taxon-name-part></tp:taxon-name></italic> mainly in having markedly narrower bases (10–18 μm vs. 26–47 μm), smaller conidia (3.2 × 1.8 μm vs. 5.5 × 2.8 μm), wider ostioles (8.5–10.1 μm vs. 4–8 μm), and generally shorter conidiomata (487–527 μm vs. 500–860 μm) (<xref ref-type="bibr" rid="B54">Yang et al. 2025</xref>). It also differs from <italic><tp:taxon-name><tp:taxon-name-part taxon-name-part-type="genus" reg="Conidiocarpus">C.</tp:taxon-name-part> <tp:taxon-name-part taxon-name-part-type="species" reg="nanshanense">nanshanense</tp:taxon-name-part></tp:taxon-name></italic> in having markedly narrower bases (10–18 μm vs. 27–53 μm) and smaller conidia (2.6–3.8 × 1.6–2 μm vs. 4.1–6.4 × 2.4–3.3 μm) (<xref ref-type="bibr" rid="B44">Sun et al. 2026</xref>). These differences, together with its independent phylogenetic placement, support the recognition of <italic><tp:taxon-name><tp:taxon-name-part taxon-name-part-type="genus" reg="Conidiocarpus">C.</tp:taxon-name-part> <tp:taxon-name-part taxon-name-part-type="species" reg="luodianense">luodianense</tp:taxon-name-part></tp:taxon-name></italic> as a distinct species.</p></tp:treatment-sec><ref-list><ref id="B54"><mixed-citation xmlns:xlink="http://www.w3.org/1999/xlink" xlink:type="simple">Yang CL, Li XY, Xiang SS et al. (2025) Microfungi associ-ated with plant diseases on horticultural vegetation in southwestern China. Myco-sphere 16: 1861–2001. <ext-link xlink:href="10.5943/mycosphere/16/1/11" ext-link-type="doi" xlink:type="simple">https://doi.org/10.5943/mycosphere/16/1/11</ext-link></mixed-citation></ref><ref id="B44"><mixed-citation xmlns:xlink="http://www.w3.org/1999/xlink" xlink:type="simple">Sun JP, Tarafder E, Chen T et al. (2026) Two novel species of sooty mould fungi (<italic><tp:taxon-name><tp:taxon-name-part taxon-name-part-type="order">Capnodiales</tp:taxon-name-part></tp:taxon-name></italic>, <italic><tp:taxon-name><tp:taxon-name-part taxon-name-part-type="class">Dothideomycetes</tp:taxon-name-part></tp:taxon-name></italic>) from China. MycoKeys 129: 23–41. <ext-link xlink:href="10.3897/mycokeys.129.182290" ext-link-type="doi" xlink:type="simple">https://doi.org/10.3897/mycokeys.129.182290</ext-link></mixed-citation></ref></ref-list></tp:taxon-treatment>
