# Supplementary material for: Morphology and multilocus phylogeny illuminate novel taxa in Capnodiaceae (Ascomycota, Dothideomycetes, Capnodiales)
Source: IMA Fungus. 2026 May 29;17:e188051. doi: 10.3897/imafungus.17.188051 (PMC13241920; doi:10.3897/imafungus.17.188051)
Supplement: XML Treatment for Conidiocarpus caucasicus [file imafungus.17.188051-treatment5.xml]

<!DOCTYPE tp:taxon-treatment
  PUBLIC "-//TaxonX//DTD Taxonomic Treatment Publishing DTD v0 20100105//EN" "tax-treatment-NSO.dtd">
<tp:taxon-treatment xmlns:tp="http://www.plazi.org/taxpub"><tp:treatment-meta><kwd-group><label>Taxon classification</label><kwd>
                <named-content content-type="kingdom">
                  <named-content content-type="taxon-name">
                    <named-content content-type="kingdom">Animalia</named-content>
                  </named-content>
                </named-content>
              </kwd><kwd>
                <named-content content-type="order">Capnodiales</named-content>
              </kwd><kwd>
                <named-content content-type="family">Capnodiaceae</named-content>
              </kwd></kwd-group><mixed-citation publication-type="journal"><person-group><name><surname>Sun</surname><given-names>Jipeng</given-names></name><name><surname>Liu</surname><given-names>Yuwei</given-names></name><name><surname>Chen</surname><given-names>Tao</given-names></name><name><surname>Tarafder</surname><given-names>Entaj</given-names></name><name><surname>Hongsanan</surname><given-names>Sinang</given-names></name><name><surname>Chen</surname><given-names>Shengxi</given-names></name><name><surname>Norphanphoun</surname><given-names>Chada</given-names></name><name><surname>Deng</surname><given-names>Xiaolu</given-names></name><name><surname>Feng</surname><given-names>Yuzhe</given-names></name><name><surname>Yang</surname><given-names>Tian</given-names></name><name><surname>Karunarathna</surname><given-names>Samantha C.</given-names></name><name><surname>Zeng</surname><given-names>Xiangyu</given-names></name></person-group><article-title>Morphology and multilocus phylogeny illuminate novel taxa in <italic><tp:taxon-name><tp:taxon-name-part taxon-name-part-type="family" reg="Capnodiaceae">Capnodiaceae</tp:taxon-name-part></tp:taxon-name></italic> (<italic><tp:taxon-name><tp:taxon-name-part taxon-name-part-type="phylum" reg="Ascomycota">Ascomycota</tp:taxon-name-part></tp:taxon-name></italic>, <italic><tp:taxon-name><tp:taxon-name-part taxon-name-part-type="class" reg="Dothideomycetes">Dothideomycetes</tp:taxon-name-part></tp:taxon-name></italic>, <italic><tp:taxon-name><tp:taxon-name-part taxon-name-part-type="order" reg="Capnodiales">Capnodiales</tp:taxon-name-part></tp:taxon-name></italic>)</article-title><source>IMA Fungus</source><day>29</day><month>05</month><year>2026</year><volume>17</volume><pub-id pub-id-type="doi">10.3897/imafungus.17.188051</pub-id></mixed-citation></tp:treatment-meta><tp:nomenclature><tp:taxon-name><object-id xmlns:xlink="http://www.w3.org/1999/xlink" content-type="arpha" xlink:type="simple">F4D7CF1C-135E-5509-8178-7468E6D365B9</object-id>
                    		<tp:taxon-name-part taxon-name-part-type="genus" reg="Conidiocarpus">Conidiocarpus</tp:taxon-name-part> <tp:taxon-name-part taxon-name-part-type="species" reg="caucasicus">caucasicus</tp:taxon-name-part>
                    	</tp:taxon-name><tp:taxon-authority>Woron. Key to fungi (fungi imperfecti) 2: 743 (1917).</tp:taxon-authority><xref ref-type="fig" rid="F4">Fig. 5</xref></tp:nomenclature><tp:treatment-sec sec-type="Description"><title>Description.</title><p><bold><italic>Epiphytic</italic></bold> on the leaf surface of <italic><tp:taxon-name><tp:taxon-name-part taxon-name-part-type="genus" reg="Viburnum">Viburnum</tp:taxon-name-part> <tp:taxon-name-part taxon-name-part-type="species" reg="utile">utile</tp:taxon-name-part></tp:taxon-name></italic>, forming a sooty coating on adaxial surface. Thallus composed of brown, septate, ellipsoidal, smooth-walled hyphae. <bold><italic>Asexual morph. Conidiomata</italic></bold> (390–576 × 34–84 µm, x̄ = 486 × 47 µm, <italic>n</italic> = 20) long, pycnidial, elongate, superficial, stipitate, with a <bold><italic>long</italic>-<italic>stalk</italic></bold> (173–357 µm, x̄ = 266 µm, <italic>n</italic> = 20), black, rigid, a distinct <bold><italic>neck</italic></bold> (101–157 µm, x̄ = 124 µm, <italic>n</italic> = 20) height, and a prominently ovoid-swollen conidiogenous region, the swollen area producing conidia inside. <bold><italic>Conidiomata apex</italic></bold> gradually light brown to hyaline, with a circular <bold><italic>ostiole</italic></bold> (10–18 µm, x̄ = 12 µm, <italic>n</italic> = 20) diam, consisting of rectangular, compact cells, surrounded by hyaline hyphae. <bold><italic>Conidiogenous region</italic></bold> (30–47 µm, x̄ = 38 µm, <italic>n</italic> = 20) wide, located in the upper-middle part of the conidiomata, brown, composed of cylindrical, thin-walled cells. <bold><italic>Conidia</italic></bold> (4–5.7 × 2.4–3.3 µm, x̄ = 5.2 × 2.9 µm, <italic>n</italic> = 30), hyaline, single-celled, ellipsoidal, smooth-walled, guttulate with 1–2 distinct refractive oil droplets, exuding in creamy masses from the ostiole. <bold><italic>Sexual morph</italic></bold>. Undetermined.</p><fig id="F4" position="float" orientation="portrait"><object-id xmlns:xlink="http://www.w3.org/1999/xlink" content-type="doi" xlink:type="simple">10.3897/imafungus.17.188051.figure5</object-id><object-id xmlns:xlink="http://www.w3.org/1999/xlink" content-type="arpha" xlink:type="simple">3F9AF5EC-765B-5EAF-B8A5-47212DC02347</object-id><label>Figure 5.</label><caption><p><italic><tp:taxon-name><tp:taxon-name-part taxon-name-part-type="genus" reg="Conidiocarpus">Conidiocarpus</tp:taxon-name-part> <tp:taxon-name-part taxon-name-part-type="species" reg="caucasicus">caucasicus</tp:taxon-name-part></tp:taxon-name></italic> (<abbrev xmlns:xlink="http://www.w3.org/1999/xlink" content-type="institution" xlink:title="Culture Collection of the Herbarium of IFRD" xlink:type="simple">IFRDCC</abbrev> 25-0006). <bold>A</bold> Black mycelium covering the leaf surface; <bold>B, C</bold> Conidiomata on host; <bold>D</bold> Conidioma; <bold>E</bold> Ostiolar neck; <bold>F</bold> Prominently ovoid-swollen conidiogenous region; <bold>G</bold> Mycelial network; <bold>H</bold> Conidia; <bold>I, J</bold> Germinated conidia; <bold>K</bold> Front view of the colony on <abbrev xmlns:xlink="http://www.w3.org/1999/xlink" xlink:title="potato dextrose agar" xlink:type="simple">PDA</abbrev>; <bold>L</bold> Reverse view of the colony on <abbrev xmlns:xlink="http://www.w3.org/1999/xlink" xlink:title="potato dextrose agar" xlink:type="simple">PDA</abbrev>. Scale bars: 1000 μm (<bold>B</bold>); 100 μm (<bold>C</bold>); 50 μm (<bold>D–F</bold>); 25 μm (<bold>G, H</bold>); 100 μm (<bold>I, J</bold>).</p></caption><graphic xmlns:xlink="http://www.w3.org/1999/xlink" xlink:href="imafungus-17-e188051-g005.jpg" id="oo_1661987.jpg" position="float" orientation="portrait" xlink:type="simple"><uri content-type="original_file" xlink:type="simple">https://binary.pensoft.net/fig/1661987</uri></graphic></fig></tp:treatment-sec><tp:treatment-sec sec-type="Culture characteristics"><title>Culture characteristics.</title><p>Colonies slow growing, reaching 21.61 mm diam after 14 days at 26 °C in darkness on <abbrev xmlns:xlink="http://www.w3.org/1999/xlink" xlink:title="potato dextrose agar" xlink:type="simple">PDA</abbrev>, colony superficial to gradually erumpent, with hyphae growing downward and immersed in medium, olivaceous.</p></tp:treatment-sec><tp:treatment-sec sec-type="Material examined"><title>Material examined.</title><p>China • Guizhou Province, Guiyang City, Huaxi Park, on living leaves of <italic><tp:taxon-name><tp:taxon-name-part taxon-name-part-type="genus" reg="Viburnum">Viburnum</tp:taxon-name-part> <tp:taxon-name-part taxon-name-part-type="species" reg="utile">utile</tp:taxon-name-part></tp:taxon-name></italic> (<named-content xmlns:xlink="http://www.w3.org/1999/xlink" content-type="dwc:verbatimCoordinates" xlink:type="simple">26°27'03"N, 106°40'30"E</named-content>), 31 August 2025, Jipeng Sun, HX-3 (<abbrev xmlns:xlink="http://www.w3.org/1999/xlink" content-type="institution" xlink:title="International Fungal Research &amp; Development Centre; Institute of Highland Forest Science, Chinese Academy of Forestry, Kunming, China" xlink:type="simple">IFRD</abbrev> 900-13), living culture <abbrev xmlns:xlink="http://www.w3.org/1999/xlink" content-type="institution" xlink:title="Culture Collection of the Herbarium of IFRD" xlink:type="simple">IFRDCC</abbrev> 25-0006.</p></tp:treatment-sec><tp:treatment-sec sec-type="Notes"><title>Notes.</title><p>In the phylogenetic tree, the four strains of <italic><tp:taxon-name><tp:taxon-name-part taxon-name-part-type="genus" reg="Conidiocarpus">Conidiocarpus</tp:taxon-name-part> <tp:taxon-name-part taxon-name-part-type="species" reg="caucasicus">caucasicus</tp:taxon-name-part></tp:taxon-name></italic> obtained in this study (<abbrev xmlns:xlink="http://www.w3.org/1999/xlink" content-type="institution" xlink:title="Culture Collection of the Herbarium of IFRD" xlink:type="simple">IFRDCC</abbrev> 19-1195, <abbrev xmlns:xlink="http://www.w3.org/1999/xlink" content-type="institution" xlink:title="Culture Collection of the Herbarium of IFRD" xlink:type="simple">IFRDCC</abbrev> 25-0006, <abbrev xmlns:xlink="http://www.w3.org/1999/xlink" content-type="institution" xlink:title="Culture Collection of the Herbarium of IFRD" xlink:type="simple">IFRDCC</abbrev> 19-1192, and <abbrev xmlns:xlink="http://www.w3.org/1999/xlink" content-type="institution" xlink:title="Culture Collection of the Herbarium of IFRD" xlink:type="simple">IFRDCC</abbrev> 19-1159) clustered together with <italic><tp:taxon-name><tp:taxon-name-part taxon-name-part-type="genus" reg="Conidiocarpus">C.</tp:taxon-name-part> <tp:taxon-name-part taxon-name-part-type="species" reg="caucasicus">caucasicus</tp:taxon-name-part></tp:taxon-name></italic> (UESTCC 23.0246) in a single clade, with BS/<abbrev xmlns:xlink="http://www.w3.org/1999/xlink" xlink:title="posterior probabilities" xlink:type="simple">PP</abbrev> support values of 93%/0.99. <italic><tp:taxon-name><tp:taxon-name-part taxon-name-part-type="genus" reg="Conidiocarpus">C.</tp:taxon-name-part> <tp:taxon-name-part taxon-name-part-type="species" reg="caucasicus">caucasicus</tp:taxon-name-part></tp:taxon-name></italic> (GUMH 937) is historically important as reference material of <italic><tp:taxon-name><tp:taxon-name-part taxon-name-part-type="genus" reg="Conidiocarpus">C.</tp:taxon-name-part> <tp:taxon-name-part taxon-name-part-type="species" reg="caucasicus">caucasicus</tp:taxon-name-part></tp:taxon-name></italic> (<xref ref-type="bibr" rid="B24">Khodaparast 2006</xref>), but within the four-locus dataset used in the present study, only <abbrev xmlns:xlink="http://www.w3.org/1999/xlink" xlink:title="large subunit nuclear ribosomal DNA region" xlink:type="simple">LSU</abbrev> is directly comparable for this material. Pairwise <abbrev xmlns:xlink="http://www.w3.org/1999/xlink" xlink:title="large subunit nuclear ribosomal DNA region" xlink:type="simple">LSU</abbrev> comparison between <italic><tp:taxon-name><tp:taxon-name-part taxon-name-part-type="genus" reg="Conidiocarpus">C.</tp:taxon-name-part> <tp:taxon-name-part taxon-name-part-type="species" reg="caucasicus">caucasicus</tp:taxon-name-part></tp:taxon-name></italic> (GUMH 937) and <italic><tp:taxon-name><tp:taxon-name-part taxon-name-part-type="genus" reg="Conidiocarpus">C.</tp:taxon-name-part> <tp:taxon-name-part taxon-name-part-type="species" reg="caucasicus">caucasicus</tp:taxon-name-part></tp:taxon-name></italic> (UESTCC 23.0246) showed high similarity (99.88%, 808/809 bp, 0 gaps). However, <abbrev xmlns:xlink="http://www.w3.org/1999/xlink" xlink:title="large subunit nuclear ribosomal DNA region" xlink:type="simple">LSU</abbrev> also showed similarly high similarities among several closely related <italic><tp:taxon-name><tp:taxon-name-part taxon-name-part-type="genus" reg="Conidiocarpus">Conidiocarpus</tp:taxon-name-part></tp:taxon-name></italic> taxa in this clade, indicating limited species-level resolution. Therefore, <italic><tp:taxon-name><tp:taxon-name-part taxon-name-part-type="genus" reg="Conidiocarpus">C.</tp:taxon-name-part> <tp:taxon-name-part taxon-name-part-type="species" reg="caucasicus">caucasicus</tp:taxon-name-part></tp:taxon-name></italic> (UESTCC 23.0246), which was provided with morphology and <abbrev xmlns:xlink="http://www.w3.org/1999/xlink" xlink:title="internal transcribed spacer" xlink:type="simple">ITS</abbrev>, <abbrev xmlns:xlink="http://www.w3.org/1999/xlink" xlink:title="large subunit nuclear ribosomal DNA region" xlink:type="simple">LSU</abbrev>, <italic>tef</italic>1-α, and <italic>rpb</italic>2 sequence data by <xref ref-type="bibr" rid="B48">Tian et al. (2024)</xref>, was used here as the directly comparable reference culture for interpreting the newly collected Guizhou strains in the present multilocus framework. The Guizhou strains are phylogenetically consistent with <italic><tp:taxon-name><tp:taxon-name-part taxon-name-part-type="genus" reg="Conidiocarpus">C.</tp:taxon-name-part> <tp:taxon-name-part taxon-name-part-type="species" reg="caucasicus">caucasicus</tp:taxon-name-part></tp:taxon-name></italic> (UESTCC 23.0246) and are therefore treated as <italic><tp:taxon-name><tp:taxon-name-part taxon-name-part-type="genus" reg="Conidiocarpus">C.</tp:taxon-name-part> <tp:taxon-name-part taxon-name-part-type="species" reg="caucasicus">caucasicus</tp:taxon-name-part></tp:taxon-name></italic>. Minor morphological differences observed between the present collections and previously published material are interpreted as intraspecific variation.</p></tp:treatment-sec><ref-list><ref id="B24"><mixed-citation xmlns:xlink="http://www.w3.org/1999/xlink" xlink:type="simple">Khodaparast SA (2006) A survey on <italic>citrus</italic> sooty mold fungi in Gilan Province, Iran. Rostaniha (Botanical Journal of Iran) 7: 59–65. <ext-link xlink:href="https://civilica.com/doc/1542941" ext-link-type="uri" xlink:type="simple">https://civilica.com/doc/1542941</ext-link></mixed-citation></ref><ref id="B48"><mixed-citation xmlns:xlink="http://www.w3.org/1999/xlink" xlink:type="simple">Tian WH, Liu JW, Jin Y et al. (2024) Morphological and phylogenetic studies of <italic><tp:taxon-name><tp:taxon-name-part taxon-name-part-type="phylum">Ascomycota</tp:taxon-name-part></tp:taxon-name></italic> from gymno-sperms in Sichuan Province, China. Mycosphere 15: 1794–1900. <ext-link xlink:href="10.5943/mycosphere/15/1/16" ext-link-type="doi" xlink:type="simple">https://doi.org/10.5943/mycosphere/15/1/16</ext-link></mixed-citation></ref></ref-list></tp:taxon-treatment>
