# Supplementary material for: Morphology and multilocus phylogeny illuminate novel taxa in Capnodiaceae (Ascomycota, Dothideomycetes, Capnodiales)
Source: IMA Fungus. 2026 May 29;17:e188051. doi: 10.3897/imafungus.17.188051 (PMC13241920; doi:10.3897/imafungus.17.188051)
Supplement: XML Treatment for Conidiocarpus guilanensis [file imafungus.17.188051-treatment7.xml]

<!DOCTYPE tp:taxon-treatment
  PUBLIC "-//TaxonX//DTD Taxonomic Treatment Publishing DTD v0 20100105//EN" "tax-treatment-NSO.dtd">
<tp:taxon-treatment xmlns:tp="http://www.plazi.org/taxpub"><tp:treatment-meta><kwd-group><label>Taxon classification</label><kwd>
                <named-content content-type="kingdom">
                  <named-content content-type="taxon-name">
                    <named-content content-type="kingdom">Animalia</named-content>
                  </named-content>
                </named-content>
              </kwd><kwd>
                <named-content content-type="order">Capnodiales</named-content>
              </kwd><kwd>
                <named-content content-type="family">Capnodiaceae</named-content>
              </kwd></kwd-group><mixed-citation publication-type="journal"><person-group><name><surname>Sun</surname><given-names>Jipeng</given-names></name><name><surname>Liu</surname><given-names>Yuwei</given-names></name><name><surname>Chen</surname><given-names>Tao</given-names></name><name><surname>Tarafder</surname><given-names>Entaj</given-names></name><name><surname>Hongsanan</surname><given-names>Sinang</given-names></name><name><surname>Chen</surname><given-names>Shengxi</given-names></name><name><surname>Norphanphoun</surname><given-names>Chada</given-names></name><name><surname>Deng</surname><given-names>Xiaolu</given-names></name><name><surname>Feng</surname><given-names>Yuzhe</given-names></name><name><surname>Yang</surname><given-names>Tian</given-names></name><name><surname>Karunarathna</surname><given-names>Samantha C.</given-names></name><name><surname>Zeng</surname><given-names>Xiangyu</given-names></name></person-group><article-title>Morphology and multilocus phylogeny illuminate novel taxa in <italic><tp:taxon-name><tp:taxon-name-part taxon-name-part-type="family" reg="Capnodiaceae">Capnodiaceae</tp:taxon-name-part></tp:taxon-name></italic> (<italic><tp:taxon-name><tp:taxon-name-part taxon-name-part-type="phylum" reg="Ascomycota">Ascomycota</tp:taxon-name-part></tp:taxon-name></italic>, <italic><tp:taxon-name><tp:taxon-name-part taxon-name-part-type="class" reg="Dothideomycetes">Dothideomycetes</tp:taxon-name-part></tp:taxon-name></italic>, <italic><tp:taxon-name><tp:taxon-name-part taxon-name-part-type="order" reg="Capnodiales">Capnodiales</tp:taxon-name-part></tp:taxon-name></italic>)</article-title><source>IMA Fungus</source><day>29</day><month>05</month><year>2026</year><volume>17</volume><pub-id pub-id-type="doi">10.3897/imafungus.17.188051</pub-id></mixed-citation></tp:treatment-meta><tp:nomenclature><tp:taxon-name><object-id xmlns:xlink="http://www.w3.org/1999/xlink" content-type="arpha" xlink:type="simple">9457C932-C227-56F3-98EB-1157F01593C5</object-id>
                    		<tp:taxon-name-part taxon-name-part-type="genus" reg="Conidiocarpus">Conidiocarpus</tp:taxon-name-part> <tp:taxon-name-part taxon-name-part-type="species" reg="guilanensis">guilanensis</tp:taxon-name-part>
                    	</tp:taxon-name><tp:taxon-authority>Khodap., Mycological Progress 19 (2): 161 (2020).</tp:taxon-authority><xref ref-type="fig" rid="F6">Fig. 7</xref></tp:nomenclature><tp:treatment-sec sec-type="Description"><title>Description.</title><p><bold><italic>Epiphytic</italic></bold> on the leaf surface of <italic><tp:taxon-name><tp:taxon-name-part taxon-name-part-type="genus" reg="Rubus">Rubus</tp:taxon-name-part> <tp:taxon-name-part taxon-name-part-type="species" reg="lambertianus">lambertianus</tp:taxon-name-part></tp:taxon-name></italic>, forming a sooty coating on adaxial surface. Thallus composed of brown, septate, ellipsoidal, smooth-walled hyphae. <bold><italic>Asexual morph. Conidiomata</italic></bold> (384–578 × 25–41 µm, x̄ = 457 × 33 µm, <italic>n</italic> = 15) long, pycnidial, elongate, superficial, stipitate, with a <bold><italic>long</italic>-<italic>stalk</italic></bold> (173–378 µm, x̄ = 287 µm, <italic>n</italic> = 15), black, rigid, <bold><italic>short neck</italic></bold> (32–62 µm, x̄ = 50 µm, <italic>n</italic> = 15), and a distinctive ovoid-swollen conidiogenous region, the swollen area producing conidia inside. <bold><italic>Conidiomata apex</italic></bold> gradually light brown to hyaline, with a circular <bold><italic>ostiole</italic></bold> (7–18 µm, x̄ = 12 µm, <italic>n</italic> = 15), consisting of rectangular, compact cells, surrounded by hyaline hyphae. <bold><italic>Conidiogenous region</italic></bold> (18–37 µm, x̄ = 25 µm, <italic>n</italic> = 15) wide, located in the upper-middle part of the conidiomata, brown, composed of cylindrical, thin-walled cells. <bold><italic>Conidia</italic></bold> (3.8–5 × 1.6–2.8 μm, x̄ = 4.4 × 2.3 μm, <italic>n</italic> = 30), hyaline, single-celled, ellipsoidal, smooth-walled, guttulate without distinct refractive oil droplet, exuding in creamy masses from the ostiole. <bold><italic>Sexual morph</italic></bold>. Undetermined.</p><fig id="F6" position="float" orientation="portrait"><object-id xmlns:xlink="http://www.w3.org/1999/xlink" content-type="doi" xlink:type="simple">10.3897/imafungus.17.188051.figure7</object-id><object-id xmlns:xlink="http://www.w3.org/1999/xlink" content-type="arpha" xlink:type="simple">E1CABEC1-8756-52B0-8CD3-DC2FB23C05DD</object-id><label>Figure 7.</label><caption><p><italic><tp:taxon-name><tp:taxon-name-part taxon-name-part-type="genus" reg="Conidiocarpus">Conidiocarpus</tp:taxon-name-part> <tp:taxon-name-part taxon-name-part-type="species" reg="guilanensis">guilanensis</tp:taxon-name-part></tp:taxon-name></italic> (<abbrev xmlns:xlink="http://www.w3.org/1999/xlink" content-type="institution" xlink:title="Culture Collection of the Herbarium of IFRD" xlink:type="simple">IFRDCC</abbrev> 25-0007). <bold>A</bold> Black mycelium covering the leaf surface; <bold>B</bold>, <bold>C</bold> Conidiomata on the host; <bold>D, E</bold> Conidioma; <bold>F</bold> Ostiole, neck, and a prominently ovoid-swollen conidiogenous region; <bold>G</bold> Mycelial network; <bold>H</bold> Conidia; <bold>I</bold> Germinated conidia; <bold>J</bold> Front view of the colony on <abbrev xmlns:xlink="http://www.w3.org/1999/xlink" xlink:title="potato dextrose agar" xlink:type="simple">PDA</abbrev>; <bold>K</bold> Reverse view of the colony on <abbrev xmlns:xlink="http://www.w3.org/1999/xlink" xlink:title="potato dextrose agar" xlink:type="simple">PDA</abbrev>. Scale bars: 2000 μm (<bold>B</bold>); 200 μm (<bold>C</bold>); 50 μm (<bold>D–F</bold>); 25 μm (<bold>G–I</bold>).</p></caption><graphic xmlns:xlink="http://www.w3.org/1999/xlink" xlink:href="imafungus-17-e188051-g007.jpg" id="oo_1661989.jpg" position="float" orientation="portrait" xlink:type="simple"><uri content-type="original_file" xlink:type="simple">https://binary.pensoft.net/fig/1661989</uri></graphic></fig></tp:treatment-sec><tp:treatment-sec sec-type="Culture characteristics"><title>Culture characteristics.</title><p>Colonies slow growing, reaching 14.96 mm diam after 14 days at 26 °C in darkness on <abbrev xmlns:xlink="http://www.w3.org/1999/xlink" xlink:title="potato dextrose agar" xlink:type="simple">PDA</abbrev>, colony superficial to gradually erumpent, with hyphae growing downward and immersed in medium, olivaceous. The initially hyaline <abbrev xmlns:xlink="http://www.w3.org/1999/xlink" xlink:title="potato dextrose agar" xlink:type="simple">PDA</abbrev> medium is discolored to rust-colored as the fungal pigments diffuse into the substrate and accumulate over the cultivation period.</p></tp:treatment-sec><tp:treatment-sec sec-type="Material examined"><title>Material examined.</title><p>China • Guizhou Province, Zunyi City, on living leaves of <italic><tp:taxon-name><tp:taxon-name-part taxon-name-part-type="genus" reg="Rubus">Rubus</tp:taxon-name-part> <tp:taxon-name-part taxon-name-part-type="species" reg="lambertianus">lambertianus</tp:taxon-name-part></tp:taxon-name></italic> (<named-content xmlns:xlink="http://www.w3.org/1999/xlink" content-type="dwc:verbatimCoordinates" xlink:type="simple">28°02'24"N, 106°50'59"E</named-content>), 23 October 2025, Jipeng Sun, ZY-15 (<abbrev xmlns:xlink="http://www.w3.org/1999/xlink" content-type="institution" xlink:title="International Fungal Research &amp; Development Centre; Institute of Highland Forest Science, Chinese Academy of Forestry, Kunming, China" xlink:type="simple">IFRD</abbrev> 900-14), living culture <abbrev xmlns:xlink="http://www.w3.org/1999/xlink" content-type="institution" xlink:title="Culture Collection of the Herbarium of IFRD" xlink:type="simple">IFRDCC</abbrev> 25-0007.</p></tp:treatment-sec><tp:treatment-sec sec-type="Notes"><title>Notes.</title><p>In the phylogenetic tree, two newly collected strains of <italic><tp:taxon-name><tp:taxon-name-part taxon-name-part-type="genus" reg="Conidiocarpus">Conidiocarpus</tp:taxon-name-part> <tp:taxon-name-part taxon-name-part-type="species" reg="guilanensis">guilanensis</tp:taxon-name-part></tp:taxon-name></italic> (<abbrev xmlns:xlink="http://www.w3.org/1999/xlink" content-type="institution" xlink:title="Culture Collection of the Herbarium of IFRD" xlink:type="simple">IFRDCC</abbrev> 19-1213 and <abbrev xmlns:xlink="http://www.w3.org/1999/xlink" content-type="institution" xlink:title="Culture Collection of the Herbarium of IFRD" xlink:type="simple">IFRDCC</abbrev> 25-0007), isolated from living leaves of <italic><tp:taxon-name><tp:taxon-name-part taxon-name-part-type="genus" reg="Ficus">Ficus</tp:taxon-name-part></tp:taxon-name></italic>  sp. and <italic><tp:taxon-name><tp:taxon-name-part taxon-name-part-type="genus" reg="Rubus">Rubus</tp:taxon-name-part> <tp:taxon-name-part taxon-name-part-type="species" reg="lambertianus">lambertianus</tp:taxon-name-part></tp:taxon-name></italic>, respectively, clustered together with <italic><tp:taxon-name><tp:taxon-name-part taxon-name-part-type="genus" reg="Conidiocarpus">C.</tp:taxon-name-part> <tp:taxon-name-part taxon-name-part-type="species" reg="guilanensis">guilanensis</tp:taxon-name-part></tp:taxon-name></italic> (<named-content xmlns:xlink="http://www.w3.org/1999/xlink" content-type="dwc:institutional_code" xlink:title="Iranian Research Institute of Plant Protection" xlink:href="https://scientific-collections.gbif.org/institution/428515db-fec2-4705-a3f8-d656e883bd5a" xlink:type="simple">IRAN</named-content> 2474C) in a single clade, with BS/<abbrev xmlns:xlink="http://www.w3.org/1999/xlink" xlink:title="posterior probabilities" xlink:type="simple">PP</abbrev> support values of 100%/1.00. Because only <abbrev xmlns:xlink="http://www.w3.org/1999/xlink" xlink:title="internal transcribed spacer" xlink:type="simple">ITS</abbrev> sequence data are available for <italic><tp:taxon-name><tp:taxon-name-part taxon-name-part-type="genus" reg="Conidiocarpus">C.</tp:taxon-name-part> <tp:taxon-name-part taxon-name-part-type="species" reg="guilanensis">guilanensis</tp:taxon-name-part></tp:taxon-name></italic> (<named-content xmlns:xlink="http://www.w3.org/1999/xlink" content-type="dwc:institutional_code" xlink:title="Iranian Research Institute of Plant Protection" xlink:href="https://scientific-collections.gbif.org/institution/428515db-fec2-4705-a3f8-d656e883bd5a" xlink:type="simple">IRAN</named-content> 2474C), and no <abbrev xmlns:xlink="http://www.w3.org/1999/xlink" xlink:title="large subunit nuclear ribosomal DNA region" xlink:type="simple">LSU</abbrev>, <italic>tef</italic>1-α, or <italic>rpb</italic>2 sequences have been generated for this strain, molecular comparisons could be conducted only for the <abbrev xmlns:xlink="http://www.w3.org/1999/xlink" xlink:title="internal transcribed spacer" xlink:type="simple">ITS</abbrev> region. Sequence comparison revealed that <italic><tp:taxon-name><tp:taxon-name-part taxon-name-part-type="genus" reg="Conidiocarpus">C.</tp:taxon-name-part> <tp:taxon-name-part taxon-name-part-type="species" reg="guilanensis">guilanensis</tp:taxon-name-part></tp:taxon-name></italic> (<abbrev xmlns:xlink="http://www.w3.org/1999/xlink" content-type="institution" xlink:title="Culture Collection of the Herbarium of IFRD" xlink:type="simple">IFRDCC</abbrev> 25-0007) shows no nucleotide differences in the <abbrev xmlns:xlink="http://www.w3.org/1999/xlink" xlink:title="internal transcribed spacer" xlink:type="simple">ITS</abbrev> region compared with <italic><tp:taxon-name><tp:taxon-name-part taxon-name-part-type="genus" reg="Conidiocarpus">C.</tp:taxon-name-part> <tp:taxon-name-part taxon-name-part-type="species" reg="guilanensis">guilanensis</tp:taxon-name-part></tp:taxon-name></italic> (<named-content xmlns:xlink="http://www.w3.org/1999/xlink" content-type="dwc:institutional_code" xlink:title="Iranian Research Institute of Plant Protection" xlink:href="https://scientific-collections.gbif.org/institution/428515db-fec2-4705-a3f8-d656e883bd5a" xlink:type="simple">IRAN</named-content> 2474C), and no significant morphological differences were observed between these two strains (<xref ref-type="bibr" rid="B25">Khodaparast et al. 2020</xref>).</p><p>When compared with <italic><tp:taxon-name><tp:taxon-name-part taxon-name-part-type="genus" reg="Conidiocarpus">C.</tp:taxon-name-part> <tp:taxon-name-part taxon-name-part-type="species" reg="guilanensis">guilanensis</tp:taxon-name-part></tp:taxon-name></italic> (<abbrev xmlns:xlink="http://www.w3.org/1999/xlink" content-type="institution" xlink:title="Culture Collection of the Herbarium of IFRD" xlink:type="simple">IFRDCC</abbrev> 19-1213), <italic><tp:taxon-name><tp:taxon-name-part taxon-name-part-type="genus" reg="Conidiocarpus">C.</tp:taxon-name-part> <tp:taxon-name-part taxon-name-part-type="species" reg="guilanensis">guilanensis</tp:taxon-name-part></tp:taxon-name></italic> (<abbrev xmlns:xlink="http://www.w3.org/1999/xlink" content-type="institution" xlink:title="Culture Collection of the Herbarium of IFRD" xlink:type="simple">IFRDCC</abbrev> 25-0007) exhibits a more distinct neck and a clearly ovoid swollen conidiogenous region. However, these morphological differences are minor and are not accompanied by phylogenetic separation; they are therefore interpreted here as intraspecific variation rather than evidence for species-level separation. The morphological features of <italic><tp:taxon-name><tp:taxon-name-part taxon-name-part-type="genus" reg="Conidiocarpus">C.</tp:taxon-name-part> <tp:taxon-name-part taxon-name-part-type="species" reg="guilanensis">guilanensis</tp:taxon-name-part></tp:taxon-name></italic> (<abbrev xmlns:xlink="http://www.w3.org/1999/xlink" content-type="institution" xlink:title="Culture Collection of the Herbarium of IFRD" xlink:type="simple">IFRDCC</abbrev> 19-1213) are illustrated in Suppl. material <xref ref-type="supplementary-material" rid="S2">2</xref>. The two Chinese strains represent the first record of <italic><tp:taxon-name><tp:taxon-name-part taxon-name-part-type="genus" reg="Conidiocarpus">C.</tp:taxon-name-part> <tp:taxon-name-part taxon-name-part-type="species" reg="guilanensis">guilanensis</tp:taxon-name-part></tp:taxon-name></italic> from China. In addition, complete four-locus sequence data, including <abbrev xmlns:xlink="http://www.w3.org/1999/xlink" xlink:title="internal transcribed spacer" xlink:type="simple">ITS</abbrev>, <abbrev xmlns:xlink="http://www.w3.org/1999/xlink" xlink:title="large subunit nuclear ribosomal DNA region" xlink:type="simple">LSU</abbrev>, <italic>tef</italic>1-α, and <italic>rpb</italic>2, are provided for <italic><tp:taxon-name><tp:taxon-name-part taxon-name-part-type="genus" reg="Conidiocarpus">C.</tp:taxon-name-part> <tp:taxon-name-part taxon-name-part-type="species" reg="guilanensis">guilanensis</tp:taxon-name-part></tp:taxon-name></italic> (<abbrev xmlns:xlink="http://www.w3.org/1999/xlink" content-type="institution" xlink:title="Culture Collection of the Herbarium of IFRD" xlink:type="simple">IFRDCC</abbrev> 25-0007).</p></tp:treatment-sec><tp:treatment-sec><!--Section generated to contain objects referenced in tp:taxon-treatment.--><supplementary-material xmlns:xlink="http://www.w3.org/1999/xlink" id="S2" position="float" orientation="portrait" xlink:type="simple"><object-id content-type="doi" xlink:type="simple">10.3897/imafungus.17.188051.suppl2</object-id><object-id content-type="arpha" xlink:type="simple">6EA444A1-8A6E-59BF-A191-D67DD9D2DCD8</object-id><label>Supplementary material 2</label><caption><p>Supplementary file 2</p></caption><statement content-type="dataType"><label>Data type</label><p>tif</p></statement><media xlink:href="imafungus-17-e188051-s002.tif" mimetype="image" mime-subtype="tiff" position="float" orientation="portrait" id="oo_1661998.tif" xlink:type="simple"><uri content-type="original_file" xlink:type="simple">https://binary.pensoft.net/file/1661998</uri></media><permissions><license xlink:type="simple"><license-p>This dataset is made available under the Open Database License (<ext-link ext-link-type="uri" xlink:href="http://opendatacommons.org/licenses/odbl/1.0/" xlink:type="simple">http://opendatacommons.org/licenses/odbl/1.0/</ext-link>). The Open Database License (ODbL) is a license agreement intended to allow users to freely share, modify, and use this Dataset while maintaining this same freedom for others, provided that the original source and author(s) are credited.</license-p></license></permissions><attrib specific-use="authors"> Jipeng Sun, Yuwei Liu, Tao Chen, Entaj Tarafder, Sinang Hongsanan, Shengxi Chen, Chada Norphanphoun, Xiaolu Deng, Yuzhe Feng, Tian Yang, Samantha C. Karunarathna, Xiangyu Zeng</attrib></supplementary-material></tp:treatment-sec><ref-list><ref id="B25"><mixed-citation xmlns:xlink="http://www.w3.org/1999/xlink" xlink:type="simple">Khodaparast SA, Pourmoghaddam MJ, Amirmijani A et al. (2020) Phylogenetic structure of the Iranian <italic>capnodiaceous</italic> sooty mould fungi inferred from the se-quences of rDNA regions and TEF1-α. Mycological Progress 19: 155–169. <ext-link xlink:href="10.1007/s11557-019-01551-w" ext-link-type="doi" xlink:type="simple">https://doi.org/10.1007/s11557-019-01551-w</ext-link></mixed-citation></ref></ref-list></tp:taxon-treatment>
