# Supplementary material for: Morphology and multilocus phylogeny illuminate novel taxa in Capnodiaceae (Ascomycota, Dothideomycetes, Capnodiales)
Source: IMA Fungus. 2026 May 29;17:e188051. doi: 10.3897/imafungus.17.188051 (PMC13241920; doi:10.3897/imafungus.17.188051)
Supplement: XML Treatment for Hyphopolychaeton [file imafungus.17.188051-treatment8.xml]

<!DOCTYPE tp:taxon-treatment
  PUBLIC "-//TaxonX//DTD Taxonomic Treatment Publishing DTD v0 20100105//EN" "tax-treatment-NSO.dtd">
<tp:taxon-treatment xmlns:tp="http://www.plazi.org/taxpub"><tp:treatment-meta><kwd-group><label>Taxon classification</label><kwd>
                <named-content content-type="kingdom">
                  <named-content content-type="taxon-name">
                    <named-content content-type="kingdom">Animalia</named-content>
                  </named-content>
                </named-content>
              </kwd><kwd>
                <named-content content-type="family">Capnodiaceae</named-content>
              </kwd></kwd-group><mixed-citation publication-type="journal"><person-group><name><surname>Sun</surname><given-names>Jipeng</given-names></name><name><surname>Liu</surname><given-names>Yuwei</given-names></name><name><surname>Chen</surname><given-names>Tao</given-names></name><name><surname>Tarafder</surname><given-names>Entaj</given-names></name><name><surname>Hongsanan</surname><given-names>Sinang</given-names></name><name><surname>Chen</surname><given-names>Shengxi</given-names></name><name><surname>Norphanphoun</surname><given-names>Chada</given-names></name><name><surname>Deng</surname><given-names>Xiaolu</given-names></name><name><surname>Feng</surname><given-names>Yuzhe</given-names></name><name><surname>Yang</surname><given-names>Tian</given-names></name><name><surname>Karunarathna</surname><given-names>Samantha C.</given-names></name><name><surname>Zeng</surname><given-names>Xiangyu</given-names></name></person-group><article-title>Morphology and multilocus phylogeny illuminate novel taxa in <italic><tp:taxon-name><tp:taxon-name-part taxon-name-part-type="family" reg="Capnodiaceae">Capnodiaceae</tp:taxon-name-part></tp:taxon-name></italic> (<italic><tp:taxon-name><tp:taxon-name-part taxon-name-part-type="phylum" reg="Ascomycota">Ascomycota</tp:taxon-name-part></tp:taxon-name></italic>, <italic><tp:taxon-name><tp:taxon-name-part taxon-name-part-type="class" reg="Dothideomycetes">Dothideomycetes</tp:taxon-name-part></tp:taxon-name></italic>, <italic><tp:taxon-name><tp:taxon-name-part taxon-name-part-type="order" reg="Capnodiales">Capnodiales</tp:taxon-name-part></tp:taxon-name></italic>)</article-title><source>IMA Fungus</source><day>29</day><month>05</month><year>2026</year><volume>17</volume><pub-id pub-id-type="doi">10.3897/imafungus.17.188051</pub-id></mixed-citation></tp:treatment-meta><tp:nomenclature><tp:taxon-name><object-id xmlns:xlink="http://www.w3.org/1999/xlink" content-type="arpha" xlink:type="simple">EF70B0B3-B29B-5A8F-AFC9-B85223C3095E</object-id>
                    		<tp:taxon-name-part taxon-name-part-type="genus" reg="Hyphopolychaeton">Hyphopolychaeton</tp:taxon-name-part>
                    	
                    		<object-id xmlns:xlink="http://www.w3.org/1999/xlink" xlink:type="simple">Index Fungorum: IF904325</object-id>
                    	</tp:taxon-name><tp:taxon-authority>J.P. Sun &amp; X.Y. Zeng</tp:taxon-authority><tp:taxon-status xmlns:xlink="http://www.w3.org/1999/xlink" xlink:type="simple">gen. nov.</tp:taxon-status></tp:nomenclature><tp:treatment-sec sec-type="Type species"><title>Type species.</title><p><italic><tp:taxon-name><tp:taxon-name-part taxon-name-part-type="genus" reg="Hyphopolychaeton">Hyphopolychaeton</tp:taxon-name-part> <tp:taxon-name-part taxon-name-part-type="species" reg="duyunense">duyunense</tp:taxon-name-part></tp:taxon-name></italic> J.P. Sun &amp; X.Y. Zeng,  sp. nov.</p></tp:treatment-sec><tp:treatment-sec sec-type="Description"><title>Description.</title><p>Thallus <bold><italic>epiphytic</italic></bold>, growing on sugary exudates produced by insects feeding on living leaves and branches. <bold><italic>Asexual morph</italic></bold>. observed. Thallus superficial, dark brown, branched, septate, and constricted at the septa. Mycelium superficial, forming dark brown conidiomata. Conidiomata, pycnidial, subcylindrical, dark brown to black, with a long black basal stalk and an expanded apical part, lacking a distinct neck. Conidia ellipsoid to subcylindrical or subclavate, hyaline. <bold><italic>Sexual morph</italic></bold>. not observed.</p></tp:treatment-sec><tp:treatment-sec sec-type="Notes"><title>Notes.</title><p>This genus comprises three species: <italic><tp:taxon-name><tp:taxon-name-part taxon-name-part-type="genus" reg="Hyphopolychaeton">Hyphopolychaeton</tp:taxon-name-part> <tp:taxon-name-part taxon-name-part-type="species" reg="duyunense">duyunense</tp:taxon-name-part></tp:taxon-name></italic>, <italic><tp:taxon-name><tp:taxon-name-part taxon-name-part-type="genus" reg="Hyphopolychaeton">Hy.</tp:taxon-name-part> <tp:taxon-name-part taxon-name-part-type="species" reg="cengongense">cengongense</tp:taxon-name-part></tp:taxon-name></italic>, and <italic><tp:taxon-name><tp:taxon-name-part taxon-name-part-type="genus" reg="Hyphopolychaeton">Hy.</tp:taxon-name-part> <tp:taxon-name-part taxon-name-part-type="species" reg="maolanense">maolanense</tp:taxon-name-part></tp:taxon-name></italic>. <italic><tp:taxon-name><tp:taxon-name-part taxon-name-part-type="genus" reg="Hyphopolychaeton">Hyphopolychaeton</tp:taxon-name-part></tp:taxon-name></italic> is distinguished from other genera in <italic><tp:taxon-name><tp:taxon-name-part taxon-name-part-type="family" reg="Capnodiaceae">Capnodiaceae</tp:taxon-name-part></tp:taxon-name></italic> by the ellipsoidal swollen region of the conidiogenous structure, which is located at the apex of the conidiomata and lacks a well-developed neck.</p></tp:treatment-sec></tp:taxon-treatment>
