# Supplementary material for: Morphology and multilocus phylogeny illuminate novel taxa in Capnodiaceae (Ascomycota, Dothideomycetes, Capnodiales)
Source: IMA Fungus. 2026 May 29;17:e188051. doi: 10.3897/imafungus.17.188051 (PMC13241920; doi:10.3897/imafungus.17.188051)
Supplement: XML Treatment for Hyphopolychaeton maolanense [file imafungus.17.188051-treatment11.xml]

<!DOCTYPE tp:taxon-treatment
  PUBLIC "-//TaxonX//DTD Taxonomic Treatment Publishing DTD v0 20100105//EN" "tax-treatment-NSO.dtd">
<tp:taxon-treatment xmlns:tp="http://www.plazi.org/taxpub"><tp:treatment-meta><kwd-group><label>Taxon classification</label><kwd>
                <named-content content-type="kingdom">
                  <named-content content-type="taxon-name">
                    <named-content content-type="kingdom">Animalia</named-content>
                  </named-content>
                </named-content>
              </kwd><kwd>
                <named-content content-type="family">Capnodiaceae</named-content>
              </kwd></kwd-group><mixed-citation publication-type="journal"><person-group><name><surname>Sun</surname><given-names>Jipeng</given-names></name><name><surname>Liu</surname><given-names>Yuwei</given-names></name><name><surname>Chen</surname><given-names>Tao</given-names></name><name><surname>Tarafder</surname><given-names>Entaj</given-names></name><name><surname>Hongsanan</surname><given-names>Sinang</given-names></name><name><surname>Chen</surname><given-names>Shengxi</given-names></name><name><surname>Norphanphoun</surname><given-names>Chada</given-names></name><name><surname>Deng</surname><given-names>Xiaolu</given-names></name><name><surname>Feng</surname><given-names>Yuzhe</given-names></name><name><surname>Yang</surname><given-names>Tian</given-names></name><name><surname>Karunarathna</surname><given-names>Samantha C.</given-names></name><name><surname>Zeng</surname><given-names>Xiangyu</given-names></name></person-group><article-title>Morphology and multilocus phylogeny illuminate novel taxa in <italic><tp:taxon-name><tp:taxon-name-part taxon-name-part-type="family" reg="Capnodiaceae">Capnodiaceae</tp:taxon-name-part></tp:taxon-name></italic> (<italic><tp:taxon-name><tp:taxon-name-part taxon-name-part-type="phylum" reg="Ascomycota">Ascomycota</tp:taxon-name-part></tp:taxon-name></italic>, <italic><tp:taxon-name><tp:taxon-name-part taxon-name-part-type="class" reg="Dothideomycetes">Dothideomycetes</tp:taxon-name-part></tp:taxon-name></italic>, <italic><tp:taxon-name><tp:taxon-name-part taxon-name-part-type="order" reg="Capnodiales">Capnodiales</tp:taxon-name-part></tp:taxon-name></italic>)</article-title><source>IMA Fungus</source><day>29</day><month>05</month><year>2026</year><volume>17</volume><pub-id pub-id-type="doi">10.3897/imafungus.17.188051</pub-id></mixed-citation></tp:treatment-meta><tp:nomenclature><tp:taxon-name><object-id xmlns:xlink="http://www.w3.org/1999/xlink" content-type="arpha" xlink:type="simple">3561336D-9C8C-5F2E-8EA3-0B6C3C24B4BC</object-id>
                    		<tp:taxon-name-part taxon-name-part-type="genus" reg="Hyphopolychaeton">Hyphopolychaeton</tp:taxon-name-part> <tp:taxon-name-part taxon-name-part-type="species" reg="maolanense">maolanense</tp:taxon-name-part>
                    	
                    		<object-id xmlns:xlink="http://www.w3.org/1999/xlink" xlink:type="simple">Index Fungorum: IF905006</object-id>
                    	</tp:taxon-name><tp:taxon-authority>J.P. Sun &amp; X.Y. Zeng</tp:taxon-authority><tp:taxon-status xmlns:xlink="http://www.w3.org/1999/xlink" xlink:type="simple">sp. nov.</tp:taxon-status><xref ref-type="fig" rid="F9">Fig. 10</xref></tp:nomenclature><tp:treatment-sec sec-type="Etymology"><title>Etymology.</title><p>This name refers to the location of “Maolan County,” where the complete specimens were collected.</p><fig id="F9" position="float" orientation="portrait"><object-id xmlns:xlink="http://www.w3.org/1999/xlink" content-type="doi" xlink:type="simple">10.3897/imafungus.17.188051.figure10</object-id><object-id xmlns:xlink="http://www.w3.org/1999/xlink" content-type="arpha" xlink:type="simple">FA3ACC1D-4366-576B-8103-D4242D67F1B9</object-id><label>Figure 10.</label><caption><p><italic><tp:taxon-name><tp:taxon-name-part taxon-name-part-type="genus" reg="Hyphopolychaeton">Hyphopolychaeton</tp:taxon-name-part> <tp:taxon-name-part taxon-name-part-type="species" reg="maolanense">maolanense</tp:taxon-name-part></tp:taxon-name></italic> (<abbrev xmlns:xlink="http://www.w3.org/1999/xlink" content-type="institution" xlink:title="International Fungal Research &amp; Development Centre; Institute of Highland Forest Science, Chinese Academy of Forestry, Kunming, China" xlink:type="simple">IFRD</abbrev> 99053, holotype). <bold>A</bold> Black mycelium covering the leaf surface; <bold>B, C</bold> Conidiomata on host; <bold>D</bold> Conidioma; <bold>E</bold> Ostiole and a prominently ovoid-swollen conidiogenous region; <bold>F</bold> Base of conidioma; <bold>G</bold> Mycelial network; <bold>H</bold> Conidia; <bold>I</bold>, <bold>J</bold> Germinated conidia; <bold>K</bold> Front view of the colony on <abbrev xmlns:xlink="http://www.w3.org/1999/xlink" xlink:title="potato dextrose agar" xlink:type="simple">PDA</abbrev>; <bold>L</bold> Reverse view of the colony on <abbrev xmlns:xlink="http://www.w3.org/1999/xlink" xlink:title="potato dextrose agar" xlink:type="simple">PDA</abbrev>. Scale bars: 1000 μm (<bold>B</bold>); 250 μm (<bold>C</bold>); 50 μm (<bold>D–G, I, J</bold>); 25 μm (<bold>H</bold>).</p></caption><graphic xmlns:xlink="http://www.w3.org/1999/xlink" xlink:href="imafungus-17-e188051-g010.jpg" id="oo_1661992.jpg" position="float" orientation="portrait" xlink:type="simple"><uri content-type="original_file" xlink:type="simple">https://binary.pensoft.net/fig/1661992</uri></graphic></fig></tp:treatment-sec><tp:treatment-sec sec-type="Diagnosis"><title>Diagnosis.</title><p>Differs from <italic><tp:taxon-name><tp:taxon-name-part taxon-name-part-type="genus" reg="Hyphopolychaeton">Hyphopolychaeton</tp:taxon-name-part> <tp:taxon-name-part taxon-name-part-type="species" reg="duyunense">duyunense</tp:taxon-name-part></tp:taxon-name></italic>, by slightly thick stalk, wider ostioles and conidiogenous structure. Differs from <italic><tp:taxon-name><tp:taxon-name-part taxon-name-part-type="genus" reg="Hyphopolychaeton">Hyphopolychaeton</tp:taxon-name-part> <tp:taxon-name-part taxon-name-part-type="species" reg="cengongense">cengongense</tp:taxon-name-part></tp:taxon-name></italic>, by larger conidiomata and longer stalks.</p></tp:treatment-sec><tp:treatment-sec sec-type="Holotype"><title>Holotype.</title><p><abbrev xmlns:xlink="http://www.w3.org/1999/xlink" content-type="institution" xlink:title="International Fungal Research &amp; Development Centre; Institute of Highland Forest Science, Chinese Academy of Forestry, Kunming, China" xlink:type="simple">IFRD</abbrev> 99053.</p></tp:treatment-sec><tp:treatment-sec sec-type="Description"><title>Description.</title><p><bold><italic>Epiphytic</italic></bold> on the leaf surface of <italic><tp:taxon-name><tp:taxon-name-part taxon-name-part-type="genus" reg="Smilax">Smilax</tp:taxon-name-part> <tp:taxon-name-part taxon-name-part-type="species" reg="ocreata">ocreata</tp:taxon-name-part></tp:taxon-name></italic>, forming a sooty coating on adaxial surface. Thallus composed of brown, septate, ellipsoidal, smooth-walled hyphae. <bold><italic>Asexual morph. Conidiomata</italic></bold> (407–704 × 30–58 µm, x̄ = 523 × 45 µm, <italic>n</italic> = 20) long, pycnidial, elongate, superficial, stipitate, with a <bold><italic>long</italic>-<italic>stalk</italic></bold> (304–583 µm, x̄ = 420 µm, <italic>n</italic> = 20), black, rigid, <bold><italic>lacking neck</italic></bold>, and a distinctive ovoid-swollen conidiogenous region, the swollen area producing conidia inside. <bold><italic>Conidiomata apex</italic></bold> gradually light brown to hyaline, with a circular <bold><italic>ostiole</italic></bold> (23–36 µm, x̄ = 29 µm, <italic>n</italic> = 20), consisting of rectangular, compact cells, surrounded by hyaline hyphae. <bold><italic>Conidiogenous region</italic></bold> (29–46 µm, x̄ = 38 µm, <italic>n</italic> = 20) wide, located in the apex part of the conidiomata, brown, composed of cylindrical, thin-walled cells. <bold><italic>Conidia</italic></bold> (3.4–5 × 1.5–3.4 μm, x̄ = 4.2 × 2.1 μm, <italic>n</italic> = 30), hyaline, single-celled, ellipsoidal, smooth-walled, guttulate without distinct refractive oil droplet, exuding in creamy masses from the ostiole. <bold><italic>Sexual morph</italic></bold>. Undetermined.</p></tp:treatment-sec><tp:treatment-sec sec-type="Culture characteristics"><title>Culture characteristics.</title><p>Colony up to 7.55 mm diam at 26 °C on <abbrev xmlns:xlink="http://www.w3.org/1999/xlink" xlink:title="potato dextrose agar" xlink:type="simple">PDA</abbrev> after 14 days in darkness. Colony superficial to erumpent, velvety, with an entire margin, margin black, center olive green.</p></tp:treatment-sec><tp:treatment-sec sec-type="Material examined"><title>Material examined.</title><p>China • Guizhou Province, Maolan County, on living leaves of <italic><tp:taxon-name><tp:taxon-name-part taxon-name-part-type="genus" reg="Smilax">Smilax</tp:taxon-name-part> <tp:taxon-name-part taxon-name-part-type="species" reg="ocreata">ocreata</tp:taxon-name-part></tp:taxon-name></italic>. (<named-content xmlns:xlink="http://www.w3.org/1999/xlink" content-type="dwc:verbatimCoordinates" xlink:type="simple">27°17'26"N, 108°36'02"E</named-content>), 14 July 2025, Jipeng Sun, M11 (<abbrev xmlns:xlink="http://www.w3.org/1999/xlink" content-type="institution" xlink:title="International Fungal Research &amp; Development Centre; Institute of Highland Forest Science, Chinese Academy of Forestry, Kunming, China" xlink:type="simple">IFRD</abbrev> 99053, holotype), ex-type living culture <abbrev xmlns:xlink="http://www.w3.org/1999/xlink" content-type="institution" xlink:title="Culture Collection of the Herbarium of IFRD" xlink:type="simple">IFRDCC</abbrev> 25-0021.</p></tp:treatment-sec><tp:treatment-sec sec-type="Notes"><title>Notes.</title><p>In the phylogenetic tree, <italic><tp:taxon-name><tp:taxon-name-part taxon-name-part-type="genus" reg="Hyphopolychaeton">Hyphopolychaeton</tp:taxon-name-part> <tp:taxon-name-part taxon-name-part-type="species" reg="maolanense">maolanense</tp:taxon-name-part></tp:taxon-name></italic> (<abbrev xmlns:xlink="http://www.w3.org/1999/xlink" content-type="institution" xlink:title="Culture Collection of the Herbarium of IFRD" xlink:type="simple">IFRDCC</abbrev> 25-0021) isolated in this study clustered in a well-supported clade together with <italic><tp:taxon-name><tp:taxon-name-part taxon-name-part-type="genus" reg="Hyphopolychaeton">Hy.</tp:taxon-name-part> <tp:taxon-name-part taxon-name-part-type="species" reg="duyunense">duyunense</tp:taxon-name-part></tp:taxon-name></italic> and <italic><tp:taxon-name><tp:taxon-name-part taxon-name-part-type="genus" reg="Hyphopolychaeton">Hy.</tp:taxon-name-part> <tp:taxon-name-part taxon-name-part-type="species" reg="cengongense">cengongense</tp:taxon-name-part></tp:taxon-name></italic>, forming a sister relationship with both species (BS/<abbrev xmlns:xlink="http://www.w3.org/1999/xlink" xlink:title="posterior probabilities" xlink:type="simple">PP</abbrev> = 100%/1.00). <italic><tp:taxon-name><tp:taxon-name-part taxon-name-part-type="genus" reg="Hyphopolychaeton">Hy.</tp:taxon-name-part> <tp:taxon-name-part taxon-name-part-type="species" reg="maolanense">maolanense</tp:taxon-name-part></tp:taxon-name></italic> (<abbrev xmlns:xlink="http://www.w3.org/1999/xlink" content-type="institution" xlink:title="Culture Collection of the Herbarium of IFRD" xlink:type="simple">IFRDCC</abbrev> 25-0021) shares high sequence similarity with <italic><tp:taxon-name><tp:taxon-name-part taxon-name-part-type="genus" reg="Hyphopolychaeton">Hy.</tp:taxon-name-part> <tp:taxon-name-part taxon-name-part-type="species" reg="duyunense">duyunense</tp:taxon-name-part></tp:taxon-name></italic> (<abbrev xmlns:xlink="http://www.w3.org/1999/xlink" content-type="institution" xlink:title="Culture Collection of the Herbarium of IFRD" xlink:type="simple">IFRDCC</abbrev> 25-0011), showing 99.43% (520/523 bp, 0 gaps) similarity in the <abbrev xmlns:xlink="http://www.w3.org/1999/xlink" xlink:title="internal transcribed spacer" xlink:type="simple">ITS</abbrev> region and 99.21% (881/888 bp, 3 gaps) in the <abbrev xmlns:xlink="http://www.w3.org/1999/xlink" xlink:title="large subunit nuclear ribosomal DNA region" xlink:type="simple">LSU</abbrev> region; comparisons of the <italic>tef</italic>1-α and <italic>rpb</italic>2 regions revealed 99.19% (859/866 bp, 0 gaps) and 97.95% (906/925 bp, 0 gaps) similarity, respectively. Comparisons between <italic><tp:taxon-name><tp:taxon-name-part taxon-name-part-type="genus" reg="Hyphopolychaeton">Hy.</tp:taxon-name-part> <tp:taxon-name-part taxon-name-part-type="species" reg="maolanense">maolanense</tp:taxon-name-part></tp:taxon-name></italic> (<abbrev xmlns:xlink="http://www.w3.org/1999/xlink" content-type="institution" xlink:title="Culture Collection of the Herbarium of IFRD" xlink:type="simple">IFRDCC</abbrev> 25-0021) and <italic><tp:taxon-name><tp:taxon-name-part taxon-name-part-type="genus" reg="Hyphopolychaeton">Hy.</tp:taxon-name-part> <tp:taxon-name-part taxon-name-part-type="species" reg="cengongense">cengongense</tp:taxon-name-part></tp:taxon-name></italic> (<abbrev xmlns:xlink="http://www.w3.org/1999/xlink" content-type="institution" xlink:title="Culture Collection of the Herbarium of IFRD" xlink:type="simple">IFRDCC</abbrev> 25-0020) showed 99.59% (485/487 bp, 0 gaps) and 99.64% (828/831 bp, 0 gaps) similarity in the <abbrev xmlns:xlink="http://www.w3.org/1999/xlink" xlink:title="internal transcribed spacer" xlink:type="simple">ITS</abbrev> and <abbrev xmlns:xlink="http://www.w3.org/1999/xlink" xlink:title="large subunit nuclear ribosomal DNA region" xlink:type="simple">LSU</abbrev> regions, respectively, whereas the <italic>tef</italic>1-α and <italic>rpb</italic>2 regions exhibited 98.15% (795/810 bp, 0 gaps) and 97.92% (848/866 bp, 1 gap) similarity, respectively. Morphologically, <italic><tp:taxon-name><tp:taxon-name-part taxon-name-part-type="genus" reg="Hyphopolychaeton">Hy.</tp:taxon-name-part> <tp:taxon-name-part taxon-name-part-type="species" reg="maolanense">maolanense</tp:taxon-name-part></tp:taxon-name></italic> (<abbrev xmlns:xlink="http://www.w3.org/1999/xlink" content-type="institution" xlink:title="Culture Collection of the Herbarium of IFRD" xlink:type="simple">IFRDCC</abbrev> 25-0021) is distinguished from other species in the genus by possessing the second longest conidiomata, whereas <italic><tp:taxon-name><tp:taxon-name-part taxon-name-part-type="genus" reg="Hyphopolychaeton">Hy.</tp:taxon-name-part> <tp:taxon-name-part taxon-name-part-type="species" reg="duyunense">duyunense</tp:taxon-name-part></tp:taxon-name></italic> (<abbrev xmlns:xlink="http://www.w3.org/1999/xlink" content-type="institution" xlink:title="Culture Collection of the Herbarium of IFRD" xlink:type="simple">IFRDCC</abbrev> 25-0011) has the longest conidiomata and larger conidiogenous structures. Compared with <italic><tp:taxon-name><tp:taxon-name-part taxon-name-part-type="genus" reg="Hyphopolychaeton">Hy.</tp:taxon-name-part> <tp:taxon-name-part taxon-name-part-type="species" reg="duyunense">duyunense</tp:taxon-name-part></tp:taxon-name></italic>, <italic><tp:taxon-name><tp:taxon-name-part taxon-name-part-type="genus" reg="Hyphopolychaeton">Hy.</tp:taxon-name-part> <tp:taxon-name-part taxon-name-part-type="species" reg="maolanense">maolanense</tp:taxon-name-part></tp:taxon-name></italic> has smaller conidiomata (407–704 μm vs. 612–802 μm), wider ostioles (23–36 μm vs. 10–17 μm), and wider conidiogenous structures (29–46 μm vs. 16–26 μm) (this study, above). Compared with <italic><tp:taxon-name><tp:taxon-name-part taxon-name-part-type="genus" reg="Hyphopolychaeton">Hy.</tp:taxon-name-part> <tp:taxon-name-part taxon-name-part-type="species" reg="cengongense">cengongense</tp:taxon-name-part></tp:taxon-name></italic> (<abbrev xmlns:xlink="http://www.w3.org/1999/xlink" content-type="institution" xlink:title="Culture Collection of the Herbarium of IFRD" xlink:type="simple">IFRDCC</abbrev> 25-0020), <italic><tp:taxon-name><tp:taxon-name-part taxon-name-part-type="genus" reg="Hyphopolychaeton">Hy.</tp:taxon-name-part> <tp:taxon-name-part taxon-name-part-type="species" reg="maolanense">maolanense</tp:taxon-name-part></tp:taxon-name></italic> has markedly larger conidiomata (407–704 μm vs. 132–188 μm) and substantially longer stalks (304–583 μm vs. 13–33 μm) (this study, above). The species was isolated from the host plant <italic><tp:taxon-name><tp:taxon-name-part taxon-name-part-type="genus" reg="Smilax">Smilax</tp:taxon-name-part> <tp:taxon-name-part taxon-name-part-type="species" reg="ocreata">ocreata</tp:taxon-name-part></tp:taxon-name></italic>. Therefore, the strain is described here as a new species, <italic><tp:taxon-name><tp:taxon-name-part taxon-name-part-type="genus" reg="Hyphopolychaeton">Hyphopolychaeton</tp:taxon-name-part> <tp:taxon-name-part taxon-name-part-type="species" reg="maolanense">maolanense</tp:taxon-name-part></tp:taxon-name></italic>.</p></tp:treatment-sec></tp:taxon-treatment>
