# Supplementary material for: Morphology and multilocus phylogeny illuminate novel taxa in Capnodiaceae (Ascomycota, Dothideomycetes, Capnodiales)
Source: IMA Fungus. 2026 May 29;17:e188051. doi: 10.3897/imafungus.17.188051 (PMC13241920; doi:10.3897/imafungus.17.188051)
Supplement: XML Treatment for Polychaeton [file imafungus.17.188051-treatment14.xml]

<!DOCTYPE tp:taxon-treatment
  PUBLIC "-//TaxonX//DTD Taxonomic Treatment Publishing DTD v0 20100105//EN" "tax-treatment-NSO.dtd">
<tp:taxon-treatment xmlns:tp="http://www.plazi.org/taxpub"><tp:treatment-meta><kwd-group><label>Taxon classification</label><kwd>
                <named-content content-type="kingdom">
                  <named-content content-type="taxon-name">
                    <named-content content-type="kingdom">Animalia</named-content>
                  </named-content>
                </named-content>
              </kwd><kwd>
                <named-content content-type="order">Capnodiales</named-content>
              </kwd><kwd>
                <named-content content-type="family">Capnodiaceae</named-content>
              </kwd></kwd-group><mixed-citation publication-type="journal"><person-group><name><surname>Sun</surname><given-names>Jipeng</given-names></name><name><surname>Liu</surname><given-names>Yuwei</given-names></name><name><surname>Chen</surname><given-names>Tao</given-names></name><name><surname>Tarafder</surname><given-names>Entaj</given-names></name><name><surname>Hongsanan</surname><given-names>Sinang</given-names></name><name><surname>Chen</surname><given-names>Shengxi</given-names></name><name><surname>Norphanphoun</surname><given-names>Chada</given-names></name><name><surname>Deng</surname><given-names>Xiaolu</given-names></name><name><surname>Feng</surname><given-names>Yuzhe</given-names></name><name><surname>Yang</surname><given-names>Tian</given-names></name><name><surname>Karunarathna</surname><given-names>Samantha C.</given-names></name><name><surname>Zeng</surname><given-names>Xiangyu</given-names></name></person-group><article-title>Morphology and multilocus phylogeny illuminate novel taxa in <italic><tp:taxon-name><tp:taxon-name-part taxon-name-part-type="family" reg="Capnodiaceae">Capnodiaceae</tp:taxon-name-part></tp:taxon-name></italic> (<italic><tp:taxon-name><tp:taxon-name-part taxon-name-part-type="phylum" reg="Ascomycota">Ascomycota</tp:taxon-name-part></tp:taxon-name></italic>, <italic><tp:taxon-name><tp:taxon-name-part taxon-name-part-type="class" reg="Dothideomycetes">Dothideomycetes</tp:taxon-name-part></tp:taxon-name></italic>, <italic><tp:taxon-name><tp:taxon-name-part taxon-name-part-type="order" reg="Capnodiales">Capnodiales</tp:taxon-name-part></tp:taxon-name></italic>)</article-title><source>IMA Fungus</source><day>29</day><month>05</month><year>2026</year><volume>17</volume><pub-id pub-id-type="doi">10.3897/imafungus.17.188051</pub-id></mixed-citation></tp:treatment-meta><tp:nomenclature><tp:taxon-name><object-id xmlns:xlink="http://www.w3.org/1999/xlink" content-type="arpha" xlink:type="simple">F75CBC79-C640-505D-B6C9-D91E8BC548A9</object-id>
                    		<tp:taxon-name-part taxon-name-part-type="genus" reg="Polychaeton">Polychaeton</tp:taxon-name-part>
                    	</tp:taxon-name><tp:taxon-authority>(Pers.) Lév., In: Orbigny, Dict. Univ. Hist. Nat. 8: 493 (1846).</tp:taxon-authority></tp:nomenclature><tp:treatment-sec sec-type="Type species"><title>Type species.</title><p><italic><tp:taxon-name><tp:taxon-name-part taxon-name-part-type="genus" reg="Polychaeton">Polychaeton</tp:taxon-name-part> <tp:taxon-name-part taxon-name-part-type="species" reg="quercinum">quercinum</tp:taxon-name-part></tp:taxon-name></italic> (Pers.) Kuntze, Revisio generum plantarum 3 (3) (1891).</p></tp:treatment-sec><tp:treatment-sec sec-type="Notes"><title>Notes.</title><p><italic><tp:taxon-name><tp:taxon-name-part taxon-name-part-type="genus" reg="Polychaeton">Polychaeton</tp:taxon-name-part></tp:taxon-name></italic> was originally established by <xref ref-type="bibr" rid="B35">Persoon (1822)</xref> as a subgenus within <italic><tp:taxon-name><tp:taxon-name-part taxon-name-part-type="genus" reg="Fumago">Fumago</tp:taxon-name-part></tp:taxon-name></italic> and was later elevated to generic rank by <xref ref-type="bibr" rid="B28">Léveillé (1847)</xref>. The taxonomic concept of <italic><tp:taxon-name><tp:taxon-name-part taxon-name-part-type="genus" reg="Polychaeton">Polychaeton</tp:taxon-name-part></tp:taxon-name></italic> has subsequently been re-evaluated by <xref ref-type="bibr" rid="B18">Hughes (1976)</xref> and <xref ref-type="bibr" rid="B10">Chomnunti et al. (2011)</xref>. <xref ref-type="bibr" rid="B18">Hughes (1976)</xref> recognized <italic><tp:taxon-name><tp:taxon-name-part taxon-name-part-type="genus" reg="Polychaeton">Polychaeton</tp:taxon-name-part> <tp:taxon-name-part taxon-name-part-type="species" reg="citri">citri</tp:taxon-name-part></tp:taxon-name></italic> and <italic><tp:taxon-name><tp:taxon-name-part taxon-name-part-type="genus" reg="Polychaeton">P.</tp:taxon-name-part> <tp:taxon-name-part taxon-name-part-type="species" reg="quercinum">quercinum</tp:taxon-name-part></tp:taxon-name></italic> as representative species of the genus and formally designated <italic><tp:taxon-name><tp:taxon-name-part taxon-name-part-type="genus" reg="Polychaeton">P.</tp:taxon-name-part> <tp:taxon-name-part taxon-name-part-type="species" reg="quercinum">quercinum</tp:taxon-name-part></tp:taxon-name></italic> as the lectotype. In contrast, <xref ref-type="bibr" rid="B10">Chomnunti et al. (2011)</xref> interpreted <italic><tp:taxon-name><tp:taxon-name-part taxon-name-part-type="genus" reg="Capnodium">Capnodium</tp:taxon-name-part></tp:taxon-name></italic> as the sexual morph associated with <italic><tp:taxon-name><tp:taxon-name-part taxon-name-part-type="genus" reg="Polychaeton">Polychaeton</tp:taxon-name-part></tp:taxon-name></italic> and, in accordance with the “one fungus = one name” principle, adopted <italic><tp:taxon-name><tp:taxon-name-part taxon-name-part-type="genus" reg="Capnodium">Capnodium</tp:taxon-name-part></tp:taxon-name></italic> as the accepted genus. According to MycoBank (<ext-link xmlns:xlink="http://www.w3.org/1999/xlink" xlink:href="https://www.mycobank.org" ext-link-type="uri" xlink:type="simple">https://www.mycobank.org</ext-link>, April 2026), the genus <italic><tp:taxon-name><tp:taxon-name-part taxon-name-part-type="genus" reg="Polychaeton">Polychaeton</tp:taxon-name-part></tp:taxon-name></italic> currently comprises 20 species, although molecular sequence data are available for only a few species, including <italic><tp:taxon-name><tp:taxon-name-part taxon-name-part-type="genus" reg="Polychaeton">P.</tp:taxon-name-part> <tp:taxon-name-part taxon-name-part-type="species" reg="citri">citri</tp:taxon-name-part></tp:taxon-name></italic> and <italic><tp:taxon-name><tp:taxon-name-part taxon-name-part-type="genus" reg="Polychaeton">P.</tp:taxon-name-part> <tp:taxon-name-part taxon-name-part-type="species" reg="cengongense">cengongense</tp:taxon-name-part></tp:taxon-name></italic>. <italic><tp:taxon-name><tp:taxon-name-part taxon-name-part-type="genus" reg="Polychaeton">Polychaeton</tp:taxon-name-part></tp:taxon-name></italic> is distinguished from other genera by the position of the swollen conidiogenous region in the middle to lower part of the conidiomata and by the absence of a stalk (<xref ref-type="bibr" rid="B10">Chomnunti et al. 2011</xref>).</p></tp:treatment-sec><ref-list><ref id="B35"><mixed-citation xmlns:xlink="http://www.w3.org/1999/xlink" xlink:type="simple">Persoon CH (1822) Mycologia Europaea, seu Completa omnium fungorum in variis Europaeae regionibus detectorum enumeratio, methodo naturali disposita. Sectio prima. Erlangae: Impensis Ioannis Iacobi Palmii, 9–9.</mixed-citation></ref><ref id="B28"><mixed-citation xmlns:xlink="http://www.w3.org/1999/xlink" xlink:type="simple">Léveillé JH (1847) Mycologie, mycétologie. Dictionnaire Universel d’Histoire na-turelle. Victor Masson, Paris, 261–303.</mixed-citation></ref><ref id="B18"><mixed-citation xmlns:xlink="http://www.w3.org/1999/xlink" xlink:type="simple">Hughes SJ (1976) Sooty Moulds. Mycologia 68: 693–820. <ext-link xlink:href="10.1080/00275514.1976.12019958" ext-link-type="doi" xlink:type="simple">https://doi.org/10.1080/00275514.1976.12019958</ext-link></mixed-citation></ref><ref id="B10"><mixed-citation xmlns:xlink="http://www.w3.org/1999/xlink" xlink:type="simple">Chomnunti P, Schoch CL, Aguirre-Hudson B et al. (2011) <italic><tp:taxon-name><tp:taxon-name-part taxon-name-part-type="family">Capnodiaceae</tp:taxon-name-part></tp:taxon-name></italic>. Fungal Diversity 51: 103–134. <ext-link xlink:href="10.1007/s13225-011-0145-6" ext-link-type="doi" xlink:type="simple">https://doi.org/10.1007/s13225-011-0145-6</ext-link></mixed-citation></ref></ref-list></tp:taxon-treatment>
