# Supplementary material for: Morphology and multilocus phylogeny illuminate novel taxa in Capnodiaceae (Ascomycota, Dothideomycetes, Capnodiales)
Source: IMA Fungus. 2026 May 29;17:e188051. doi: 10.3897/imafungus.17.188051 (PMC13241920; doi:10.3897/imafungus.17.188051)
Supplement: XML Treatment for Polychaeton citruscola [file imafungus.17.188051-treatment15.xml]

<!DOCTYPE tp:taxon-treatment
  PUBLIC "-//TaxonX//DTD Taxonomic Treatment Publishing DTD v0 20100105//EN" "tax-treatment-NSO.dtd">
<tp:taxon-treatment xmlns:tp="http://www.plazi.org/taxpub"><tp:treatment-meta><kwd-group><label>Taxon classification</label><kwd>
                <named-content content-type="kingdom">
                  <named-content content-type="taxon-name">
                    <named-content content-type="kingdom">Animalia</named-content>
                  </named-content>
                </named-content>
              </kwd><kwd>
                <named-content content-type="order">Capnodiales</named-content>
              </kwd><kwd>
                <named-content content-type="family">Capnodiaceae</named-content>
              </kwd></kwd-group><mixed-citation publication-type="journal"><person-group><name><surname>Sun</surname><given-names>Jipeng</given-names></name><name><surname>Liu</surname><given-names>Yuwei</given-names></name><name><surname>Chen</surname><given-names>Tao</given-names></name><name><surname>Tarafder</surname><given-names>Entaj</given-names></name><name><surname>Hongsanan</surname><given-names>Sinang</given-names></name><name><surname>Chen</surname><given-names>Shengxi</given-names></name><name><surname>Norphanphoun</surname><given-names>Chada</given-names></name><name><surname>Deng</surname><given-names>Xiaolu</given-names></name><name><surname>Feng</surname><given-names>Yuzhe</given-names></name><name><surname>Yang</surname><given-names>Tian</given-names></name><name><surname>Karunarathna</surname><given-names>Samantha C.</given-names></name><name><surname>Zeng</surname><given-names>Xiangyu</given-names></name></person-group><article-title>Morphology and multilocus phylogeny illuminate novel taxa in <italic><tp:taxon-name><tp:taxon-name-part taxon-name-part-type="family" reg="Capnodiaceae">Capnodiaceae</tp:taxon-name-part></tp:taxon-name></italic> (<italic><tp:taxon-name><tp:taxon-name-part taxon-name-part-type="phylum" reg="Ascomycota">Ascomycota</tp:taxon-name-part></tp:taxon-name></italic>, <italic><tp:taxon-name><tp:taxon-name-part taxon-name-part-type="class" reg="Dothideomycetes">Dothideomycetes</tp:taxon-name-part></tp:taxon-name></italic>, <italic><tp:taxon-name><tp:taxon-name-part taxon-name-part-type="order" reg="Capnodiales">Capnodiales</tp:taxon-name-part></tp:taxon-name></italic>)</article-title><source>IMA Fungus</source><day>29</day><month>05</month><year>2026</year><volume>17</volume><pub-id pub-id-type="doi">10.3897/imafungus.17.188051</pub-id></mixed-citation></tp:treatment-meta><tp:nomenclature><tp:taxon-name><object-id xmlns:xlink="http://www.w3.org/1999/xlink" content-type="arpha" xlink:type="simple">8EC76C05-6996-5EA3-AB75-FE483312A9F7</object-id>
                    		<tp:taxon-name-part taxon-name-part-type="genus" reg="Polychaeton">Polychaeton</tp:taxon-name-part> <tp:taxon-name-part taxon-name-part-type="species" reg="citruscola">citruscola</tp:taxon-name-part>
                    	
                    		<object-id xmlns:xlink="http://www.w3.org/1999/xlink" xlink:type="simple">Index Fungorum: IF904323</object-id>
                    	</tp:taxon-name><tp:taxon-authority>J.P. Sun &amp; X.Y. Zeng</tp:taxon-authority><tp:taxon-status xmlns:xlink="http://www.w3.org/1999/xlink" xlink:type="simple">sp. nov.</tp:taxon-status><xref ref-type="fig" rid="F11">Fig. 12</xref></tp:nomenclature><tp:treatment-sec sec-type="Etymology"><title>Etymology.</title><p>The specific epithet “citruscola” is named after the “<italic><tp:taxon-name><tp:taxon-name-part taxon-name-part-type="genus" reg="Citrus">Citrus</tp:taxon-name-part></tp:taxon-name></italic>” genus to which the host plant of the fungus belongs, and the fungus was isolated from plants of this genus.</p><fig id="F11" position="float" orientation="portrait"><object-id xmlns:xlink="http://www.w3.org/1999/xlink" content-type="doi" xlink:type="simple">10.3897/imafungus.17.188051.figure12</object-id><object-id xmlns:xlink="http://www.w3.org/1999/xlink" content-type="arpha" xlink:type="simple">0E42A73A-43D5-54D5-B5D3-18B92D9EDEE4</object-id><label>Figure 12.</label><caption><p><italic><tp:taxon-name><tp:taxon-name-part taxon-name-part-type="genus" reg="Polychaeton">Polychaeton</tp:taxon-name-part> <tp:taxon-name-part taxon-name-part-type="species" reg="citruscola">citruscola</tp:taxon-name-part></tp:taxon-name></italic> (<abbrev xmlns:xlink="http://www.w3.org/1999/xlink" content-type="institution" xlink:title="International Fungal Research &amp; Development Centre; Institute of Highland Forest Science, Chinese Academy of Forestry, Kunming, China" xlink:type="simple">IFRD</abbrev> 900-27, holotype). <bold>A</bold> Black mycelium covering the leaf surface; <bold>B, C</bold> Conidiomata on host; <bold>D, E</bold> Conidioma; <bold>F</bold> Ostiole and neck; <bold>G</bold> Prominently ovoid-swollen conidiogenous region; <bold>H</bold> Conidia; <bold>I</bold> Front view of the colony on <abbrev xmlns:xlink="http://www.w3.org/1999/xlink" xlink:title="potato dextrose agar" xlink:type="simple">PDA</abbrev>; <bold>J</bold> Reverse view of the colony on <abbrev xmlns:xlink="http://www.w3.org/1999/xlink" xlink:title="potato dextrose agar" xlink:type="simple">PDA</abbrev>. Scale bars: 500 μm (<bold>B</bold>), 200 μm (<bold>C</bold>), 50 μm (<bold>D, E, G, H</bold>), 20 μm (<bold>F</bold>).</p></caption><graphic xmlns:xlink="http://www.w3.org/1999/xlink" xlink:href="imafungus-17-e188051-g012.jpg" id="oo_1661994.jpg" position="float" orientation="portrait" xlink:type="simple"><uri content-type="original_file" xlink:type="simple">https://binary.pensoft.net/fig/1661994</uri></graphic></fig></tp:treatment-sec><tp:treatment-sec sec-type="Diagnosis"><title>Diagnosis.</title><p>Differs from <italic><tp:taxon-name><tp:taxon-name-part taxon-name-part-type="genus" reg="Polychaeton">Polychaeton</tp:taxon-name-part> <tp:taxon-name-part taxon-name-part-type="species" reg="citri">citri</tp:taxon-name-part></tp:taxon-name></italic> (Pers.) Lév. 1846 by producing smaller conidiomata, narrower ostiole, and smaller conidia.</p></tp:treatment-sec><tp:treatment-sec sec-type="Holotype"><title>Holotype.</title><p><abbrev xmlns:xlink="http://www.w3.org/1999/xlink" content-type="institution" xlink:title="International Fungal Research &amp; Development Centre; Institute of Highland Forest Science, Chinese Academy of Forestry, Kunming, China" xlink:type="simple">IFRD</abbrev> 900-27.</p></tp:treatment-sec><tp:treatment-sec sec-type="Description"><title>Description.</title><p><bold><italic>Epiphytic</italic></bold> on the leaf surface of <italic><tp:taxon-name><tp:taxon-name-part taxon-name-part-type="genus" reg="Citrus">Citrus</tp:taxon-name-part> <tp:taxon-name-part taxon-name-part-type="species" reg="maxima">maxima</tp:taxon-name-part></tp:taxon-name></italic>, forming a sooty coating on adaxial surface. Thallus composed of brown, septate, ellipsoidal, smooth-walled hyphae. <bold><italic>Asexual morph. Conidiomata</italic></bold> (204–340 µm, x̄ = 300 µm, <italic>n</italic> = 10) long, pycnidial, elongate, superficial, <bold><italic>lack stalk and base</italic></bold>, with a <bold><italic>long neck</italic></bold>, a prominently ovoid-swollen conidiogenous region, the swollen area producing conidia inside. <bold><italic>Conidiomata apex</italic></bold> gradually light brown to hyaline, with a circular <bold><italic>ostiole</italic></bold> (9.3–11 µm, x̄ = 10 µm, <italic>n</italic> = 10) diam, consisting of rectangular, compact cells, surrounded by hyaline hyphae. <bold><italic>Conidiogenous region</italic></bold> (26–32 µm, x̄ = 28 µm, <italic>n</italic> = 10) wide, located in the middle-lower part of the conidiomata, brown, composed of cylindrical, thin-walled cells. <bold><italic>Conidia</italic></bold> (3.1–4.8 × 1.8–2.5 µm, x̄ = 3.8 × 2.1 μm, <italic>n</italic> = 30), hyaline, single-celled, ellipsoidal, smooth-walled, guttulate without distinct refractive oil droplet, exuding in creamy masses from the ostiole. <bold><italic>Sexual morph</italic></bold>. Undetermined.</p></tp:treatment-sec><tp:treatment-sec sec-type="Culture characteristics"><title>Culture characteristics.</title><p>Colony up to 18.76 mm in diam on <abbrev xmlns:xlink="http://www.w3.org/1999/xlink" xlink:title="potato dextrose agar" xlink:type="simple">PDA</abbrev> at 26 °C after 14 days in darkness. Colony superficial, velvety, with an entire margin, olivaceous-green.</p></tp:treatment-sec><tp:treatment-sec sec-type="Material examined"><title>Material examined.</title><p>China • Guizhou Province, Jiangkou County, on living leaves of <italic><tp:taxon-name><tp:taxon-name-part taxon-name-part-type="genus" reg="Citrus">Citrus</tp:taxon-name-part> <tp:taxon-name-part taxon-name-part-type="species" reg="maxima">maxima</tp:taxon-name-part></tp:taxon-name></italic> (<named-content xmlns:xlink="http://www.w3.org/1999/xlink" content-type="dwc:verbatimCoordinates" xlink:type="simple">27°46'58"N, 108°44'17"E</named-content>), 21 May 2022, Yuwei Liu, JK11 (<abbrev xmlns:xlink="http://www.w3.org/1999/xlink" content-type="institution" xlink:title="International Fungal Research &amp; Development Centre; Institute of Highland Forest Science, Chinese Academy of Forestry, Kunming, China" xlink:type="simple">IFRD</abbrev> 900-27, holotype), ex-type living culture <abbrev xmlns:xlink="http://www.w3.org/1999/xlink" content-type="institution" xlink:title="Culture Collection of the Herbarium of IFRD" xlink:type="simple">IFRDCC</abbrev> 19-1216.</p></tp:treatment-sec><tp:treatment-sec sec-type="Notes"><title>Notes.</title><p>In the phylogenetic tree, <italic><tp:taxon-name><tp:taxon-name-part taxon-name-part-type="genus" reg="Polychaeton">Polychaeton</tp:taxon-name-part> <tp:taxon-name-part taxon-name-part-type="species" reg="citruscola">citruscola</tp:taxon-name-part></tp:taxon-name></italic> (<abbrev xmlns:xlink="http://www.w3.org/1999/xlink" content-type="institution" xlink:title="Culture Collection of the Herbarium of IFRD" xlink:type="simple">IFRDCC</abbrev> 19-1216) forms a sister clade with <italic><tp:taxon-name><tp:taxon-name-part taxon-name-part-type="genus" reg="Polychaeton">P.</tp:taxon-name-part> <tp:taxon-name-part taxon-name-part-type="species" reg="cengongense">cengongense</tp:taxon-name-part></tp:taxon-name></italic> (<abbrev xmlns:xlink="http://www.w3.org/1999/xlink" content-type="institution" xlink:title="Culture Collection of the Herbarium of IFRD" xlink:type="simple">IFRDCC</abbrev> 25-0002, <abbrev xmlns:xlink="http://www.w3.org/1999/xlink" content-type="institution" xlink:title="Culture Collection of the Herbarium of IFRD" xlink:type="simple">IFRDCC</abbrev> 25-0004) and <italic><tp:taxon-name><tp:taxon-name-part taxon-name-part-type="genus" reg="Polychaeton">P.</tp:taxon-name-part> <tp:taxon-name-part taxon-name-part-type="species" reg="citri">citri</tp:taxon-name-part></tp:taxon-name></italic> (CBS 116435), with corresponding nodal support values of 100%/1.00 and 76%/1.00 (BS/<abbrev xmlns:xlink="http://www.w3.org/1999/xlink" xlink:title="posterior probabilities" xlink:type="simple">PP</abbrev>), respectively. Only <abbrev xmlns:xlink="http://www.w3.org/1999/xlink" xlink:title="internal transcribed spacer" xlink:type="simple">ITS</abbrev>, <abbrev xmlns:xlink="http://www.w3.org/1999/xlink" xlink:title="large subunit nuclear ribosomal DNA region" xlink:type="simple">LSU</abbrev>, and <italic>tef</italic>1-α sequences were successfully obtained from <italic><tp:taxon-name><tp:taxon-name-part taxon-name-part-type="genus" reg="Polychaeton">P.</tp:taxon-name-part> <tp:taxon-name-part taxon-name-part-type="species" reg="citruscola">citruscola</tp:taxon-name-part></tp:taxon-name></italic> (<abbrev xmlns:xlink="http://www.w3.org/1999/xlink" content-type="institution" xlink:title="Culture Collection of the Herbarium of IFRD" xlink:type="simple">IFRDCC</abbrev> 19-1216), whereas repeated attempts to amplify the <italic>rpb</italic>2 gene were unsuccessful. This amplification failure is likely attributable to substantial sequence divergence or structural complexity in the <italic>rpb</italic>2 region, such as high GC content or the presence of insertions and deletions, which may interfere with primer annealing and PCR amplification efficiency. Sequence similarity analyses revealed that <italic><tp:taxon-name><tp:taxon-name-part taxon-name-part-type="genus" reg="Polychaeton">P.</tp:taxon-name-part> <tp:taxon-name-part taxon-name-part-type="species" reg="citruscola">citruscola</tp:taxon-name-part></tp:taxon-name></italic> (<abbrev xmlns:xlink="http://www.w3.org/1999/xlink" content-type="institution" xlink:title="Culture Collection of the Herbarium of IFRD" xlink:type="simple">IFRDCC</abbrev> 19-1216) shares 99.78% identity (464/465 bp, 0 gaps) in <abbrev xmlns:xlink="http://www.w3.org/1999/xlink" xlink:title="internal transcribed spacer" xlink:type="simple">ITS</abbrev>, 99.23% (778/784 bp, 0 gaps) in <abbrev xmlns:xlink="http://www.w3.org/1999/xlink" xlink:title="large subunit nuclear ribosomal DNA region" xlink:type="simple">LSU</abbrev>, and 98.26% (791/805 bp, 0 gaps) in <italic>tef</italic>1-α with <italic><tp:taxon-name><tp:taxon-name-part taxon-name-part-type="genus" reg="Polychaeton">P.</tp:taxon-name-part> <tp:taxon-name-part taxon-name-part-type="species" reg="cengongense">cengongense</tp:taxon-name-part></tp:taxon-name></italic> (<abbrev xmlns:xlink="http://www.w3.org/1999/xlink" content-type="institution" xlink:title="Culture Collection of the Herbarium of IFRD" xlink:type="simple">IFRDCC</abbrev> 25-0002). Comparisons with <italic><tp:taxon-name><tp:taxon-name-part taxon-name-part-type="genus" reg="Polychaeton">P.</tp:taxon-name-part> <tp:taxon-name-part taxon-name-part-type="species" reg="citri">citri</tp:taxon-name-part></tp:taxon-name></italic> (CBS 116435) showed sequence similarities of 97.65% (457/468 bp, 3 gaps) in <abbrev xmlns:xlink="http://www.w3.org/1999/xlink" xlink:title="internal transcribed spacer" xlink:type="simple">ITS</abbrev>, 99.17% (835/842 bp, 0 gaps) in <abbrev xmlns:xlink="http://www.w3.org/1999/xlink" xlink:title="large subunit nuclear ribosomal DNA region" xlink:type="simple">LSU</abbrev>, and 93.72% (821/876 bp, 0 gaps) in <italic>tef</italic>1-α. Morphologically, <italic><tp:taxon-name><tp:taxon-name-part taxon-name-part-type="genus" reg="Polychaeton">P.</tp:taxon-name-part> <tp:taxon-name-part taxon-name-part-type="species" reg="citruscola">citruscola</tp:taxon-name-part></tp:taxon-name></italic> (<abbrev xmlns:xlink="http://www.w3.org/1999/xlink" content-type="institution" xlink:title="Culture Collection of the Herbarium of IFRD" xlink:type="simple">IFRDCC</abbrev> 19-1216) differs from <italic><tp:taxon-name><tp:taxon-name-part taxon-name-part-type="genus" reg="Polychaeton">P.</tp:taxon-name-part> <tp:taxon-name-part taxon-name-part-type="species" reg="citri">citri</tp:taxon-name-part></tp:taxon-name></italic> (CBS 116435) in having smaller conidiomata (204–340 μm vs. 345–391 μm), narrower ostioles (9.3–11 μm vs. 13–15 μm), and smaller conidia (3.8–2.1 μm vs. 6.5–5 μm) (<xref ref-type="bibr" rid="B10">Chomnunti et al. 2011</xref>). Compared with <italic><tp:taxon-name><tp:taxon-name-part taxon-name-part-type="genus" reg="Polychaeton">P.</tp:taxon-name-part> <tp:taxon-name-part taxon-name-part-type="species" reg="cengongense">cengongense</tp:taxon-name-part></tp:taxon-name></italic> (<abbrev xmlns:xlink="http://www.w3.org/1999/xlink" content-type="institution" xlink:title="Culture Collection of the Herbarium of IFRD" xlink:type="simple">IFRDCC</abbrev> 25-0002), <italic><tp:taxon-name><tp:taxon-name-part taxon-name-part-type="genus" reg="Polychaeton">P.</tp:taxon-name-part> <tp:taxon-name-part taxon-name-part-type="species" reg="citruscola">citruscola</tp:taxon-name-part></tp:taxon-name></italic> has narrower ostioles (9.3–11 μm vs. 10–23 μm) and narrower conidiogenous regions (26–32 μm vs. 30–62 μm) (<xref ref-type="bibr" rid="B44">Sun et al. 2026</xref>). <italic><tp:taxon-name><tp:taxon-name-part taxon-name-part-type="genus" reg="Polychaeton">Polychaeton</tp:taxon-name-part> <tp:taxon-name-part taxon-name-part-type="species" reg="citri">citri</tp:taxon-name-part></tp:taxon-name></italic> was originally isolated from <italic><tp:taxon-name><tp:taxon-name-part taxon-name-part-type="genus" reg="Psidium">Psidium</tp:taxon-name-part> <tp:taxon-name-part taxon-name-part-type="species" reg="guajava">guajava</tp:taxon-name-part></tp:taxon-name></italic> and <italic><tp:taxon-name><tp:taxon-name-part taxon-name-part-type="genus" reg="Citrus">Citrus</tp:taxon-name-part></tp:taxon-name></italic>  sp., whereas <italic><tp:taxon-name><tp:taxon-name-part taxon-name-part-type="genus" reg="Polychaeton">P.</tp:taxon-name-part> <tp:taxon-name-part taxon-name-part-type="species" reg="citruscola">citruscola</tp:taxon-name-part></tp:taxon-name></italic> in the present study was obtained from <italic><tp:taxon-name><tp:taxon-name-part taxon-name-part-type="genus" reg="Citrus">Citrus</tp:taxon-name-part> <tp:taxon-name-part taxon-name-part-type="species" reg="maxima">maxima</tp:taxon-name-part></tp:taxon-name></italic> in China. Based on a combination of phylogenetic evidence, sequence divergence, morphological distinctions, and host association, the strain <abbrev xmlns:xlink="http://www.w3.org/1999/xlink" content-type="institution" xlink:title="Culture Collection of the Herbarium of IFRD" xlink:type="simple">IFRDCC</abbrev> 19-1216 is described here as a new species, <italic><tp:taxon-name><tp:taxon-name-part taxon-name-part-type="genus" reg="Polychaeton">Polychaeton</tp:taxon-name-part> <tp:taxon-name-part taxon-name-part-type="species" reg="citruscola">citruscola</tp:taxon-name-part></tp:taxon-name></italic>.</p></tp:treatment-sec><ref-list><ref id="B10"><mixed-citation xmlns:xlink="http://www.w3.org/1999/xlink" xlink:type="simple">Chomnunti P, Schoch CL, Aguirre-Hudson B et al. (2011) <italic><tp:taxon-name><tp:taxon-name-part taxon-name-part-type="family">Capnodiaceae</tp:taxon-name-part></tp:taxon-name></italic>. Fungal Diversity 51: 103–134. <ext-link xlink:href="10.1007/s13225-011-0145-6" ext-link-type="doi" xlink:type="simple">https://doi.org/10.1007/s13225-011-0145-6</ext-link></mixed-citation></ref><ref id="B44"><mixed-citation xmlns:xlink="http://www.w3.org/1999/xlink" xlink:type="simple">Sun JP, Tarafder E, Chen T et al. (2026) Two novel species of sooty mould fungi (<italic><tp:taxon-name><tp:taxon-name-part taxon-name-part-type="order">Capnodiales</tp:taxon-name-part></tp:taxon-name></italic>, <italic><tp:taxon-name><tp:taxon-name-part taxon-name-part-type="class">Dothideomycetes</tp:taxon-name-part></tp:taxon-name></italic>) from China. MycoKeys 129: 23–41. <ext-link xlink:href="10.3897/mycokeys.129.182290" ext-link-type="doi" xlink:type="simple">https://doi.org/10.3897/mycokeys.129.182290</ext-link></mixed-citation></ref></ref-list></tp:taxon-treatment>
