# Supplementary material for: Morphology and multilocus phylogeny illuminate novel taxa in Capnodiaceae (Ascomycota, Dothideomycetes, Capnodiales)
Source: IMA Fungus. 2026 May 29;17:e188051. doi: 10.3897/imafungus.17.188051 (PMC13241920; doi:10.3897/imafungus.17.188051)
Supplement: XML Treatment for Leptoxyphium [file imafungus.17.188051-treatment16.xml]

<!DOCTYPE tp:taxon-treatment
  PUBLIC "-//TaxonX//DTD Taxonomic Treatment Publishing DTD v0 20100105//EN" "tax-treatment-NSO.dtd">
<tp:taxon-treatment xmlns:tp="http://www.plazi.org/taxpub"><tp:treatment-meta><kwd-group><label>Taxon classification</label><kwd>
                <named-content content-type="kingdom">
                  <named-content content-type="taxon-name">
                    <named-content content-type="kingdom">Animalia</named-content>
                  </named-content>
                </named-content>
              </kwd><kwd>
                <named-content content-type="order">Capnodiales</named-content>
              </kwd><kwd>
                <named-content content-type="family">Capnodiaceae</named-content>
              </kwd></kwd-group><mixed-citation publication-type="journal"><person-group><name><surname>Sun</surname><given-names>Jipeng</given-names></name><name><surname>Liu</surname><given-names>Yuwei</given-names></name><name><surname>Chen</surname><given-names>Tao</given-names></name><name><surname>Tarafder</surname><given-names>Entaj</given-names></name><name><surname>Hongsanan</surname><given-names>Sinang</given-names></name><name><surname>Chen</surname><given-names>Shengxi</given-names></name><name><surname>Norphanphoun</surname><given-names>Chada</given-names></name><name><surname>Deng</surname><given-names>Xiaolu</given-names></name><name><surname>Feng</surname><given-names>Yuzhe</given-names></name><name><surname>Yang</surname><given-names>Tian</given-names></name><name><surname>Karunarathna</surname><given-names>Samantha C.</given-names></name><name><surname>Zeng</surname><given-names>Xiangyu</given-names></name></person-group><article-title>Morphology and multilocus phylogeny illuminate novel taxa in <italic><tp:taxon-name><tp:taxon-name-part taxon-name-part-type="family" reg="Capnodiaceae">Capnodiaceae</tp:taxon-name-part></tp:taxon-name></italic> (<italic><tp:taxon-name><tp:taxon-name-part taxon-name-part-type="phylum" reg="Ascomycota">Ascomycota</tp:taxon-name-part></tp:taxon-name></italic>, <italic><tp:taxon-name><tp:taxon-name-part taxon-name-part-type="class" reg="Dothideomycetes">Dothideomycetes</tp:taxon-name-part></tp:taxon-name></italic>, <italic><tp:taxon-name><tp:taxon-name-part taxon-name-part-type="order" reg="Capnodiales">Capnodiales</tp:taxon-name-part></tp:taxon-name></italic>)</article-title><source>IMA Fungus</source><day>29</day><month>05</month><year>2026</year><volume>17</volume><pub-id pub-id-type="doi">10.3897/imafungus.17.188051</pub-id></mixed-citation></tp:treatment-meta><tp:nomenclature><tp:taxon-name><object-id xmlns:xlink="http://www.w3.org/1999/xlink" content-type="arpha" xlink:type="simple">0BB3FBA9-7CE7-514A-BDAE-C7F8EFE01694</object-id>
                    		<tp:taxon-name-part taxon-name-part-type="genus" reg="Leptoxyphium">Leptoxyphium</tp:taxon-name-part>
                    	</tp:taxon-name><tp:taxon-authority>Speg., Physis, Rev. Soc. Arg. Cienc. Nat. 4 (17): 294 (1918).</tp:taxon-authority></tp:nomenclature><tp:treatment-sec sec-type="Type species"><title>Type species.</title><p><italic><tp:taxon-name><tp:taxon-name-part taxon-name-part-type="genus" reg="Leptoxyphium">Leptoxyphium</tp:taxon-name-part> <tp:taxon-name-part taxon-name-part-type="species" reg="graminum">graminum</tp:taxon-name-part></tp:taxon-name></italic> (Pat.) Speg., Physis (Buenos Aires) 4 (17): 294 (1918).</p></tp:treatment-sec><tp:treatment-sec sec-type="Notes"><title>Notes.</title><p>The sooty mold genus <italic><tp:taxon-name><tp:taxon-name-part taxon-name-part-type="genus" reg="Leptoxyphium">Leptoxyphium</tp:taxon-name-part></tp:taxon-name></italic> was introduced by <xref ref-type="bibr" rid="B43">Spegazzini (1918)</xref> and belongs to the family <italic><tp:taxon-name><tp:taxon-name-part taxon-name-part-type="family" reg="Capnodiaceae">Capnodiaceae</tp:taxon-name-part></tp:taxon-name></italic> (<xref ref-type="bibr" rid="B20">Hyde et al. 2013</xref>). Species of <italic><tp:taxon-name><tp:taxon-name-part taxon-name-part-type="genus" reg="Leptoxyphium">Leptoxyphium</tp:taxon-name-part></tp:taxon-name></italic> are saprobic on sugary exudates produced by sap-feeding insects on the surfaces of living leaves. The thallus consists of superficial, irregular networks of mycelium that are gray-brown to brown and constricted at the septa (<xref ref-type="bibr" rid="B10">Chomnunti et al. 2011</xref>). Conidiomata are superficial and gregarious, sometimes helically twisted, with bulbous swollen bases and apices composed of cylindrical hyphae that expand into a funnel-shaped structure. Conidia are hyaline, aseptate, ellipsoidal, smooth-walled, and guttulate, with distinct refractive oil droplets. To date, only <italic><tp:taxon-name><tp:taxon-name-part taxon-name-part-type="genus" reg="Leptoxyphium">Leptoxyphium</tp:taxon-name-part> <tp:taxon-name-part taxon-name-part-type="species" reg="kurandae">kurandae</tp:taxon-name-part></tp:taxon-name></italic> has been reported from China, collected on <italic><tp:taxon-name><tp:taxon-name-part taxon-name-part-type="genus" reg="Psidium">Psidium</tp:taxon-name-part> <tp:taxon-name-part taxon-name-part-type="species" reg="guajava">guajava</tp:taxon-name-part></tp:taxon-name></italic> in July 2012 (<xref ref-type="bibr" rid="B55">Yang et al. 2014</xref>). According to MycoBank (<ext-link xmlns:xlink="http://www.w3.org/1999/xlink" xlink:href="https://www.mycobank.org" ext-link-type="uri" xlink:type="simple">https://www.mycobank.org</ext-link>, accessed February 2026), the genus <italic><tp:taxon-name><tp:taxon-name-part taxon-name-part-type="genus" reg="Leptoxyphium">Leptoxyphium</tp:taxon-name-part></tp:taxon-name></italic> currently comprises 21 species, of which only six have available molecular sequence data, namely <italic><tp:taxon-name><tp:taxon-name-part taxon-name-part-type="genus" reg="Leptoxyphium">L.</tp:taxon-name-part> <tp:taxon-name-part taxon-name-part-type="species" reg="cacuminum">cacuminum</tp:taxon-name-part></tp:taxon-name></italic>, <italic><tp:taxon-name><tp:taxon-name-part taxon-name-part-type="genus" reg="Leptoxyphium">L.</tp:taxon-name-part> <tp:taxon-name-part taxon-name-part-type="species" reg="citri">citri</tp:taxon-name-part></tp:taxon-name></italic>, <italic><tp:taxon-name><tp:taxon-name-part taxon-name-part-type="genus" reg="Leptoxyphium">L.</tp:taxon-name-part> <tp:taxon-name-part taxon-name-part-type="species" reg="kurandae">kurandae</tp:taxon-name-part></tp:taxon-name></italic>, <italic><tp:taxon-name><tp:taxon-name-part taxon-name-part-type="genus" reg="Leptoxyphium">L.</tp:taxon-name-part> <tp:taxon-name-part taxon-name-part-type="species" reg="madagascariense">madagascariense</tp:taxon-name-part></tp:taxon-name></italic>, <italic><tp:taxon-name><tp:taxon-name-part taxon-name-part-type="genus" reg="Leptoxyphium">L.</tp:taxon-name-part> <tp:taxon-name-part taxon-name-part-type="species" reg="glochidion">glochidion</tp:taxon-name-part></tp:taxon-name></italic>, and <italic><tp:taxon-name><tp:taxon-name-part taxon-name-part-type="genus" reg="Leptoxyphium">L.</tp:taxon-name-part> <tp:taxon-name-part taxon-name-part-type="species" reg="fumago">fumago</tp:taxon-name-part></tp:taxon-name></italic>. <italic><tp:taxon-name><tp:taxon-name-part taxon-name-part-type="genus" reg="Leptoxyphium">Leptoxyphium</tp:taxon-name-part></tp:taxon-name></italic> is distinguished from other genera in <italic><tp:taxon-name><tp:taxon-name-part taxon-name-part-type="family" reg="Capnodiaceae">Capnodiaceae</tp:taxon-name-part></tp:taxon-name></italic> by a characteristic conidiomatal morphology, in which the swollen region of the conidiogenous structure is located at the apex of the conidiomata; this apical region is cup-shaped and serves as the site of conidium production.</p></tp:treatment-sec><ref-list><ref id="B43"><mixed-citation xmlns:xlink="http://www.w3.org/1999/xlink" xlink:type="simple">Spegazzini C (1918) Notas Micológicas. Physis (Buenos Aires) 4: 281–295.</mixed-citation></ref><ref id="B20"><mixed-citation xmlns:xlink="http://www.w3.org/1999/xlink" xlink:type="simple">Hyde KD, Jones EBG, Liu JK et al. (2013) Families of <italic><tp:taxon-name><tp:taxon-name-part taxon-name-part-type="class">Dothideomycetes</tp:taxon-name-part></tp:taxon-name></italic>. Fungal Diversity 63: 1–313. <ext-link xlink:href="10.1007/s13225-013-0263-4" ext-link-type="doi" xlink:type="simple">https://doi.org/10.1007/s13225-013-0263-4</ext-link></mixed-citation></ref><ref id="B10"><mixed-citation xmlns:xlink="http://www.w3.org/1999/xlink" xlink:type="simple">Chomnunti P, Schoch CL, Aguirre-Hudson B et al. (2011) <italic><tp:taxon-name><tp:taxon-name-part taxon-name-part-type="family">Capnodiaceae</tp:taxon-name-part></tp:taxon-name></italic>. Fungal Diversity 51: 103–134. <ext-link xlink:href="10.1007/s13225-011-0145-6" ext-link-type="doi" xlink:type="simple">https://doi.org/10.1007/s13225-011-0145-6</ext-link></mixed-citation></ref><ref id="B55"><mixed-citation xmlns:xlink="http://www.w3.org/1999/xlink" xlink:type="simple">Yang H, Ariyawansa HA, Wu HX et al. (2014) The genus <italic><tp:taxon-name><tp:taxon-name-part taxon-name-part-type="genus">Leptoxyphium</tp:taxon-name-part></tp:taxon-name> (<tp:taxon-name><tp:taxon-name-part taxon-name-part-type="family">Capnodiaceae</tp:taxon-name-part></tp:taxon-name>)</italic> from China. Phytotaxa 176: 174–183. <ext-link xlink:href="10.11646/phytotaxa.176.1.17" ext-link-type="doi" xlink:type="simple">https://doi.org/10.11646/phytotaxa.176.1.17</ext-link></mixed-citation></ref></ref-list></tp:taxon-treatment>
