# Supplementary material for: Morphology and multilocus phylogeny illuminate novel taxa in Capnodiaceae (Ascomycota, Dothideomycetes, Capnodiales)
Source: IMA Fungus. 2026 May 29;17:e188051. doi: 10.3897/imafungus.17.188051 (PMC13241920; doi:10.3897/imafungus.17.188051)
Supplement: XML Treatment for Leptoxyphium fumago [file imafungus.17.188051-treatment17.xml]

<!DOCTYPE tp:taxon-treatment
  PUBLIC "-//TaxonX//DTD Taxonomic Treatment Publishing DTD v0 20100105//EN" "tax-treatment-NSO.dtd">
<tp:taxon-treatment xmlns:tp="http://www.plazi.org/taxpub"><tp:treatment-meta><kwd-group><label>Taxon classification</label><kwd>
                <named-content content-type="kingdom">
                  <named-content content-type="taxon-name">
                    <named-content content-type="kingdom">Animalia</named-content>
                  </named-content>
                </named-content>
              </kwd><kwd>
                <named-content content-type="order">Capnodiales</named-content>
              </kwd><kwd>
                <named-content content-type="family">Capnodiaceae</named-content>
              </kwd></kwd-group><mixed-citation publication-type="journal"><person-group><name><surname>Sun</surname><given-names>Jipeng</given-names></name><name><surname>Liu</surname><given-names>Yuwei</given-names></name><name><surname>Chen</surname><given-names>Tao</given-names></name><name><surname>Tarafder</surname><given-names>Entaj</given-names></name><name><surname>Hongsanan</surname><given-names>Sinang</given-names></name><name><surname>Chen</surname><given-names>Shengxi</given-names></name><name><surname>Norphanphoun</surname><given-names>Chada</given-names></name><name><surname>Deng</surname><given-names>Xiaolu</given-names></name><name><surname>Feng</surname><given-names>Yuzhe</given-names></name><name><surname>Yang</surname><given-names>Tian</given-names></name><name><surname>Karunarathna</surname><given-names>Samantha C.</given-names></name><name><surname>Zeng</surname><given-names>Xiangyu</given-names></name></person-group><article-title>Morphology and multilocus phylogeny illuminate novel taxa in <italic><tp:taxon-name><tp:taxon-name-part taxon-name-part-type="family" reg="Capnodiaceae">Capnodiaceae</tp:taxon-name-part></tp:taxon-name></italic> (<italic><tp:taxon-name><tp:taxon-name-part taxon-name-part-type="phylum" reg="Ascomycota">Ascomycota</tp:taxon-name-part></tp:taxon-name></italic>, <italic><tp:taxon-name><tp:taxon-name-part taxon-name-part-type="class" reg="Dothideomycetes">Dothideomycetes</tp:taxon-name-part></tp:taxon-name></italic>, <italic><tp:taxon-name><tp:taxon-name-part taxon-name-part-type="order" reg="Capnodiales">Capnodiales</tp:taxon-name-part></tp:taxon-name></italic>)</article-title><source>IMA Fungus</source><day>29</day><month>05</month><year>2026</year><volume>17</volume><pub-id pub-id-type="doi">10.3897/imafungus.17.188051</pub-id></mixed-citation></tp:treatment-meta><tp:nomenclature><tp:taxon-name><object-id xmlns:xlink="http://www.w3.org/1999/xlink" content-type="arpha" xlink:type="simple">D31DBB71-4D8B-58D3-9F4F-1887532D9159</object-id>
                    		<tp:taxon-name-part taxon-name-part-type="genus" reg="Leptoxyphium">Leptoxyphium</tp:taxon-name-part> <tp:taxon-name-part taxon-name-part-type="species" reg="fumago">fumago</tp:taxon-name-part>
                    	</tp:taxon-name><tp:taxon-authority>(Woron.) Crous, Fungal Syst. Evol. 6: 198 (2020)</tp:taxon-authority><xref ref-type="fig" rid="F12">Fig. 13</xref></tp:nomenclature><tp:treatment-sec sec-type="Description"><title>Description.</title><p><bold><italic>Saprobic</italic></bold> on sugary exudates from insects feeding on the surface of living leaves of <italic>Maling bamboo</italic>. Thallus superficial, branched, septate, pale brown, darkly pigmented at the septa, forming distinct constructional rings. <bold><italic>Asexual morph</italic></bold>. Conidiomata, pycnidial, it originates from aggregated hyphae, with a bulbous base that consists of parallel hyphae and is straight to slightly flexuous. <bold><italic>Conidiomata</italic></bold> (273–378 μm, x̄ = 324 μm, <italic>n</italic> = 10) long, <bold><italic>base</italic></bold> (8–19 μm, x̄ = 15 μm, <italic>n</italic> = 10) wide, stalk light brown, conidiomata with cylindrical stalks expanding apically into a funnel-shaped cupula. <bold><italic>Conidiogenous</italic></bold> region resembling a <bold><italic>cupula</italic></bold> (45–61 × 30–47 μm, x̄ = 51 × 37 μm, <italic>n</italic> = 10), located in the cupulate apex of the conidiomata, brown, composed of cylindrical, thin-walled cells. <bold><italic>Conidia</italic></bold> (2.8–5.4 × 2.1–2.7 μm, x̄ = 3.9 × 2.4 μm, <italic>n</italic> = 30), hyaline, single-celled, ellipsoidal, smooth-walled, guttulate with 1–2 distinct refractive oil droplets, exuding in creamy masses from the ostiole. <bold><italic>Sexual morph</italic></bold>. Undetermined.</p><fig id="F12" position="float" orientation="portrait"><object-id xmlns:xlink="http://www.w3.org/1999/xlink" content-type="doi" xlink:type="simple">10.3897/imafungus.17.188051.figure13</object-id><object-id xmlns:xlink="http://www.w3.org/1999/xlink" content-type="arpha" xlink:type="simple">CC15A146-B546-5400-ACD0-82136862B7D5</object-id><label>Figure 13.</label><caption><p><italic><tp:taxon-name><tp:taxon-name-part taxon-name-part-type="genus" reg="Leptoxyphium">Leptoxyphium</tp:taxon-name-part> <tp:taxon-name-part taxon-name-part-type="species" reg="fumago">fumago</tp:taxon-name-part></tp:taxon-name></italic> (<abbrev xmlns:xlink="http://www.w3.org/1999/xlink" content-type="institution" xlink:title="Culture Collection of the Herbarium of IFRD" xlink:type="simple">IFRDCC</abbrev> 19-1219). <bold>A</bold> Black mycelium covering the leaf surface; <bold>B, C</bold> Conidiomata on host; <bold>D</bold> Conidioma; <bold>E</bold> Cupulate ostiole; <bold>F</bold> Immature stages of conidioma; <bold>G</bold> Mycelial network; <bold>H</bold> Conidia; <bold>I</bold> Front view of the colony on <abbrev xmlns:xlink="http://www.w3.org/1999/xlink" xlink:title="potato dextrose agar" xlink:type="simple">PDA</abbrev>; <bold>J</bold> Reverse view of the colony on <abbrev xmlns:xlink="http://www.w3.org/1999/xlink" xlink:title="potato dextrose agar" xlink:type="simple">PDA</abbrev>. Scale bars: 1000 μm (<bold>B</bold>), 500 μm (<bold>C</bold>), 50 μm (<bold>D</bold>), 20 μm (<bold>E–H</bold>).</p></caption><graphic xmlns:xlink="http://www.w3.org/1999/xlink" xlink:href="imafungus-17-e188051-g013.jpg" id="oo_1661995.jpg" position="float" orientation="portrait" xlink:type="simple"><uri content-type="original_file" xlink:type="simple">https://binary.pensoft.net/fig/1661995</uri></graphic></fig></tp:treatment-sec><tp:treatment-sec sec-type="Culture characteristics"><title>Culture characteristics.</title><p>Colonies black, loose, velvety, with sparse to moderate aerial mycelium and entire margins, reaching 23.91 mm in diam at 26 °C on <abbrev xmlns:xlink="http://www.w3.org/1999/xlink" xlink:title="potato dextrose agar" xlink:type="simple">PDA</abbrev> after 14 days in darkness.</p></tp:treatment-sec><tp:treatment-sec sec-type="Material examined"><title>Material examined.</title><p>China • Guizhou Province, Chishui City, on living leaves of <italic>Maling bamboo</italic> (<named-content xmlns:xlink="http://www.w3.org/1999/xlink" content-type="dwc:verbatimCoordinates" xlink:type="simple">28°2'1"N, 105°44'41"E</named-content>), 12 April 2023, Yuwei Liu, CS1 (<abbrev xmlns:xlink="http://www.w3.org/1999/xlink" content-type="institution" xlink:title="International Fungal Research &amp; Development Centre; Institute of Highland Forest Science, Chinese Academy of Forestry, Kunming, China" xlink:type="simple">IFRD</abbrev> 99018), living culture <abbrev xmlns:xlink="http://www.w3.org/1999/xlink" content-type="institution" xlink:title="Culture Collection of the Herbarium of IFRD" xlink:type="simple">IFRDCC</abbrev> 19-1219.</p></tp:treatment-sec><tp:treatment-sec sec-type="Notes"><title>Notes.</title><p>In the phylogenetic analyses, <italic><tp:taxon-name><tp:taxon-name-part taxon-name-part-type="genus" reg="Leptoxyphium">Leptoxyphium</tp:taxon-name-part> <tp:taxon-name-part taxon-name-part-type="species" reg="fumago">fumago</tp:taxon-name-part></tp:taxon-name></italic> (<abbrev xmlns:xlink="http://www.w3.org/1999/xlink" content-type="institution" xlink:title="Culture Collection of the Herbarium of IFRD" xlink:type="simple">IFRDCC</abbrev> 19-1219) was placed within the <italic><tp:taxon-name><tp:taxon-name-part taxon-name-part-type="genus" reg="Leptoxyphium">L.</tp:taxon-name-part> <tp:taxon-name-part taxon-name-part-type="species" reg="fumago">fumago</tp:taxon-name-part></tp:taxon-name></italic>-related lineage and occurred in close proximity to <italic><tp:taxon-name><tp:taxon-name-part taxon-name-part-type="genus" reg="Leptoxyphium">L.</tp:taxon-name-part> <tp:taxon-name-part taxon-name-part-type="species" reg="fumago">fumago</tp:taxon-name-part></tp:taxon-name></italic> (CBS 123.26), together with two unnamed <italic><tp:taxon-name><tp:taxon-name-part taxon-name-part-type="genus" reg="Leptoxyphium">Leptoxyphium</tp:taxon-name-part></tp:taxon-name></italic> strains, CBS 139618 and CPC 17767, with a BS/<abbrev xmlns:xlink="http://www.w3.org/1999/xlink" xlink:title="posterior probabilities" xlink:type="simple">PP</abbrev> support value of 97%/1.00. An expanded genus-level phylogeny including all available named and unnamed <italic><tp:taxon-name><tp:taxon-name-part taxon-name-part-type="genus" reg="Leptoxyphium">Leptoxyphium</tp:taxon-name-part></tp:taxon-name></italic> strains from <xref ref-type="bibr" rid="B2">Abdollahzadeh et al. (2020)</xref> is provided in Suppl. material <xref ref-type="supplementary-material" rid="S3">3</xref>. This expanded sampling indicates that <abbrev xmlns:xlink="http://www.w3.org/1999/xlink" content-type="institution" xlink:title="Culture Collection of the Herbarium of IFRD" xlink:type="simple">IFRDCC</abbrev> 19-1219 belongs to a broader <italic><tp:taxon-name><tp:taxon-name-part taxon-name-part-type="genus" reg="Leptoxyphium">L.</tp:taxon-name-part> <tp:taxon-name-part taxon-name-part-type="species" reg="fumago">fumago</tp:taxon-name-part></tp:taxon-name></italic>-related lineage rather than forming an exclusive two-strain pair with CBS 123.26. Multi-gene alignment between <italic><tp:taxon-name><tp:taxon-name-part taxon-name-part-type="genus" reg="Leptoxyphium">L.</tp:taxon-name-part> <tp:taxon-name-part taxon-name-part-type="species" reg="fumago">fumago</tp:taxon-name-part></tp:taxon-name></italic> (<abbrev xmlns:xlink="http://www.w3.org/1999/xlink" content-type="institution" xlink:title="Culture Collection of the Herbarium of IFRD" xlink:type="simple">IFRDCC</abbrev> 19-1219) and <italic><tp:taxon-name><tp:taxon-name-part taxon-name-part-type="genus" reg="Leptoxyphium">L.</tp:taxon-name-part> <tp:taxon-name-part taxon-name-part-type="species" reg="fumago">fumago</tp:taxon-name-part></tp:taxon-name></italic> (CBS 123.26) revealed 100% similarity in <abbrev xmlns:xlink="http://www.w3.org/1999/xlink" xlink:title="internal transcribed spacer" xlink:type="simple">ITS</abbrev> and <abbrev xmlns:xlink="http://www.w3.org/1999/xlink" xlink:title="large subunit nuclear ribosomal DNA region" xlink:type="simple">LSU</abbrev>, <italic>tef</italic>1-α 99.66% (874/877 bp, 0 gaps), and <italic>rpb</italic>2 98.96% (1045/1056 bp, 0 gaps). These data support a close affinity between <abbrev xmlns:xlink="http://www.w3.org/1999/xlink" content-type="institution" xlink:title="Culture Collection of the Herbarium of IFRD" xlink:type="simple">IFRDCC</abbrev> 19-1219 and CBS 123.26, but the presence of adjacent unnamed <italic><tp:taxon-name><tp:taxon-name-part taxon-name-part-type="genus" reg="Leptoxyphium">Leptoxyphium</tp:taxon-name-part></tp:taxon-name></italic> lineages in this part of the tree suggests that the species boundary around <italic><tp:taxon-name><tp:taxon-name-part taxon-name-part-type="genus" reg="Leptoxyphium">L.</tp:taxon-name-part> <tp:taxon-name-part taxon-name-part-type="species" reg="fumago">fumago</tp:taxon-name-part></tp:taxon-name></italic> remains incompletely resolved. Morphologically, the Chinese collection agrees with the general concept of <italic><tp:taxon-name><tp:taxon-name-part taxon-name-part-type="genus" reg="Leptoxyphium">L.</tp:taxon-name-part> <tp:taxon-name-part taxon-name-part-type="species" reg="fumago">fumago</tp:taxon-name-part></tp:taxon-name></italic> in having pycnidial conidiomata with a bulbous base, cylindrical stalks expanding apically into a funnel-shaped cupula, and hyaline, single-celled, ellipsoidal conidia. However, because directly comparable authenticated morphology for all closely related reference strains remains limited (<xref ref-type="bibr" rid="B10">Chomnunti et al. 2011</xref>; <xref ref-type="bibr" rid="B55">Yang et al. 2014</xref>; <xref ref-type="bibr" rid="B2">Abdollahzadeh et al. 2020</xref>; <xref ref-type="bibr" rid="B13">Crous et al. 2020</xref>; <xref ref-type="bibr" rid="B27">Lee and Choi 2024</xref>), <abbrev xmlns:xlink="http://www.w3.org/1999/xlink" content-type="institution" xlink:title="Culture Collection of the Herbarium of IFRD" xlink:type="simple">IFRDCC</abbrev> 19-1219 is conservatively treated as a Chinese strain referable to <italic><tp:taxon-name><tp:taxon-name-part taxon-name-part-type="genus" reg="Leptoxyphium">L.</tp:taxon-name-part> <tp:taxon-name-part taxon-name-part-type="species" reg="fumago">fumago</tp:taxon-name-part></tp:taxon-name></italic>. The present collection provides detailed morphological documentation, culture characteristics, host information, and multilocus sequence data for a Chinese <italic><tp:taxon-name><tp:taxon-name-part taxon-name-part-type="genus" reg="Leptoxyphium">L.</tp:taxon-name-part> <tp:taxon-name-part taxon-name-part-type="species" reg="fumago">fumago</tp:taxon-name-part></tp:taxon-name></italic>-related strain from Maling bamboo, thereby expanding the reference dataset for this complex.</p></tp:treatment-sec><tp:treatment-sec><!--Section generated to contain objects referenced in tp:taxon-treatment.--><supplementary-material xmlns:xlink="http://www.w3.org/1999/xlink" id="S3" position="float" orientation="portrait" xlink:type="simple"><object-id content-type="doi" xlink:type="simple">10.3897/imafungus.17.188051.suppl3</object-id><object-id content-type="arpha" xlink:type="simple">0FA73FE8-557D-53E6-890C-7B40043F6085</object-id><label>Supplementary material 3</label><caption><p>Supplementary file 3</p></caption><statement content-type="dataType"><label>Data type</label><p>pdf</p></statement><media xlink:href="imafungus-17-e188051-s003.pdf" mimetype="application" mime-subtype="pdf" position="float" orientation="portrait" id="oo_1661999.pdf" xlink:type="simple"><uri content-type="original_file" xlink:type="simple">https://binary.pensoft.net/file/1661999</uri></media><permissions><license xlink:type="simple"><license-p>This dataset is made available under the Open Database License (<ext-link ext-link-type="uri" xlink:href="http://opendatacommons.org/licenses/odbl/1.0/" xlink:type="simple">http://opendatacommons.org/licenses/odbl/1.0/</ext-link>). The Open Database License (ODbL) is a license agreement intended to allow users to freely share, modify, and use this Dataset while maintaining this same freedom for others, provided that the original source and author(s) are credited.</license-p></license></permissions><attrib specific-use="authors"> Jipeng Sun, Yuwei Liu, Tao Chen, Entaj Tarafder, Sinang Hongsanan, Shengxi Chen, Chada Norphanphoun, Xiaolu Deng, Yuzhe Feng, Tian Yang, Samantha C. Karunarathna, Xiangyu Zeng</attrib></supplementary-material></tp:treatment-sec><ref-list><ref id="B2"><mixed-citation xmlns:xlink="http://www.w3.org/1999/xlink" xlink:type="simple">Abdollahzadeh J, Groenewald JZ, Coetzee MPA et al. (2020) Evolution of lifestyles in <italic><tp:taxon-name><tp:taxon-name-part taxon-name-part-type="order">Capnodiales</tp:taxon-name-part></tp:taxon-name></italic>. Studies in Mycology 95: 381–414. <ext-link xlink:href="10.1016/j.simyco.2020.02.004" ext-link-type="doi" xlink:type="simple">https://doi.org/10.1016/j.simyco.2020.02.004</ext-link></mixed-citation></ref><ref id="B10"><mixed-citation xmlns:xlink="http://www.w3.org/1999/xlink" xlink:type="simple">Chomnunti P, Schoch CL, Aguirre-Hudson B et al. (2011) <italic><tp:taxon-name><tp:taxon-name-part taxon-name-part-type="family">Capnodiaceae</tp:taxon-name-part></tp:taxon-name></italic>. Fungal Diversity 51: 103–134. <ext-link xlink:href="10.1007/s13225-011-0145-6" ext-link-type="doi" xlink:type="simple">https://doi.org/10.1007/s13225-011-0145-6</ext-link></mixed-citation></ref><ref id="B55"><mixed-citation xmlns:xlink="http://www.w3.org/1999/xlink" xlink:type="simple">Yang H, Ariyawansa HA, Wu HX et al. (2014) The genus <italic><tp:taxon-name><tp:taxon-name-part taxon-name-part-type="genus">Leptoxyphium</tp:taxon-name-part></tp:taxon-name> (<tp:taxon-name><tp:taxon-name-part taxon-name-part-type="family">Capnodiaceae</tp:taxon-name-part></tp:taxon-name>)</italic> from China. Phytotaxa 176: 174–183. <ext-link xlink:href="10.11646/phytotaxa.176.1.17" ext-link-type="doi" xlink:type="simple">https://doi.org/10.11646/phytotaxa.176.1.17</ext-link></mixed-citation></ref><ref id="B13"><mixed-citation xmlns:xlink="http://www.w3.org/1999/xlink" xlink:type="simple">Crous PW, Wingfield MJ, Schumacher RK et al. (2020) New and interesting fungi. 3. Fungal Systematics and Evolution 6: 157–231. <ext-link xlink:href="10.3114/fuse.2020.06.09" ext-link-type="doi" xlink:type="simple">https://doi.org/10.3114/fuse.2020.06.09</ext-link></mixed-citation></ref><ref id="B27"><mixed-citation xmlns:xlink="http://www.w3.org/1999/xlink" xlink:type="simple">Lee DJ, Choi YJ (2024) First report of <italic><tp:taxon-name><tp:taxon-name-part taxon-name-part-type="genus">Leptoxyphium</tp:taxon-name-part> <tp:taxon-name-part taxon-name-part-type="species">fumago</tp:taxon-name-part></tp:taxon-name></italic> causing sooty mold on coffee (<italic><tp:taxon-name><tp:taxon-name-part taxon-name-part-type="genus">Coffea</tp:taxon-name-part> <tp:taxon-name-part taxon-name-part-type="species">arabica</tp:taxon-name-part></tp:taxon-name></italic>) in Korea. Australasian Plant Pathology 53: 567–570. <ext-link xlink:href="10.1007/s13313-024-01011-4" ext-link-type="doi" xlink:type="simple">https://doi.org/10.1007/s13313-024-01011-4</ext-link></mixed-citation></ref></ref-list></tp:taxon-treatment>
