# Supplementary material for: Morphology and multilocus phylogeny illuminate novel taxa in Capnodiaceae (Ascomycota, Dothideomycetes, Capnodiales)
Source: IMA Fungus. 2026 May 29;17:e188051. doi: 10.3897/imafungus.17.188051 (PMC13241920; doi:10.3897/imafungus.17.188051)
Supplement: XML Treatment for Leptoxyphium chishuiense [file imafungus.17.188051-treatment18.xml]

<!DOCTYPE tp:taxon-treatment
  PUBLIC "-//TaxonX//DTD Taxonomic Treatment Publishing DTD v0 20100105//EN" "tax-treatment-NSO.dtd">
<tp:taxon-treatment xmlns:tp="http://www.plazi.org/taxpub"><tp:treatment-meta><kwd-group><label>Taxon classification</label><kwd>
                <named-content content-type="kingdom">
                  <named-content content-type="taxon-name">
                    <named-content content-type="kingdom">Animalia</named-content>
                  </named-content>
                </named-content>
              </kwd><kwd>
                <named-content content-type="order">Capnodiales</named-content>
              </kwd><kwd>
                <named-content content-type="family">Capnodiaceae</named-content>
              </kwd></kwd-group><mixed-citation publication-type="journal"><person-group><name><surname>Sun</surname><given-names>Jipeng</given-names></name><name><surname>Liu</surname><given-names>Yuwei</given-names></name><name><surname>Chen</surname><given-names>Tao</given-names></name><name><surname>Tarafder</surname><given-names>Entaj</given-names></name><name><surname>Hongsanan</surname><given-names>Sinang</given-names></name><name><surname>Chen</surname><given-names>Shengxi</given-names></name><name><surname>Norphanphoun</surname><given-names>Chada</given-names></name><name><surname>Deng</surname><given-names>Xiaolu</given-names></name><name><surname>Feng</surname><given-names>Yuzhe</given-names></name><name><surname>Yang</surname><given-names>Tian</given-names></name><name><surname>Karunarathna</surname><given-names>Samantha C.</given-names></name><name><surname>Zeng</surname><given-names>Xiangyu</given-names></name></person-group><article-title>Morphology and multilocus phylogeny illuminate novel taxa in <italic><tp:taxon-name><tp:taxon-name-part taxon-name-part-type="family" reg="Capnodiaceae">Capnodiaceae</tp:taxon-name-part></tp:taxon-name></italic> (<italic><tp:taxon-name><tp:taxon-name-part taxon-name-part-type="phylum" reg="Ascomycota">Ascomycota</tp:taxon-name-part></tp:taxon-name></italic>, <italic><tp:taxon-name><tp:taxon-name-part taxon-name-part-type="class" reg="Dothideomycetes">Dothideomycetes</tp:taxon-name-part></tp:taxon-name></italic>, <italic><tp:taxon-name><tp:taxon-name-part taxon-name-part-type="order" reg="Capnodiales">Capnodiales</tp:taxon-name-part></tp:taxon-name></italic>)</article-title><source>IMA Fungus</source><day>29</day><month>05</month><year>2026</year><volume>17</volume><pub-id pub-id-type="doi">10.3897/imafungus.17.188051</pub-id></mixed-citation></tp:treatment-meta><tp:nomenclature><tp:taxon-name><object-id xmlns:xlink="http://www.w3.org/1999/xlink" content-type="arpha" xlink:type="simple">44FED2D2-467F-5135-92F4-A1BC8E9B8815</object-id>
                    		<tp:taxon-name-part taxon-name-part-type="genus" reg="Leptoxyphium">Leptoxyphium</tp:taxon-name-part> <tp:taxon-name-part taxon-name-part-type="species" reg="chishuiense">chishuiense</tp:taxon-name-part>
                    	
                    		<object-id xmlns:xlink="http://www.w3.org/1999/xlink" xlink:type="simple">Index Fungorum: IF904319</object-id>
                    	</tp:taxon-name><tp:taxon-authority>J.P. Sun &amp; X.Y. Zeng</tp:taxon-authority><tp:taxon-status xmlns:xlink="http://www.w3.org/1999/xlink" xlink:type="simple">sp. nov.</tp:taxon-status><xref ref-type="fig" rid="F13">Fig. 14</xref></tp:nomenclature><tp:treatment-sec sec-type="Etymology"><title>Etymology.</title><p>This name refers to the location of “Chishui City,” where the complete specimens were collected.</p><fig id="F13" position="float" orientation="portrait"><object-id xmlns:xlink="http://www.w3.org/1999/xlink" content-type="doi" xlink:type="simple">10.3897/imafungus.17.188051.figure14</object-id><object-id xmlns:xlink="http://www.w3.org/1999/xlink" content-type="arpha" xlink:type="simple">D65F3F1A-D7EF-5FBD-B17A-0A5791123163</object-id><label>Figure 14.</label><caption><p><italic><tp:taxon-name><tp:taxon-name-part taxon-name-part-type="genus" reg="Leptoxyphium">Leptoxyphium</tp:taxon-name-part> <tp:taxon-name-part taxon-name-part-type="species" reg="chishuiense">chishuiense</tp:taxon-name-part></tp:taxon-name></italic> (<abbrev xmlns:xlink="http://www.w3.org/1999/xlink" content-type="institution" xlink:title="International Fungal Research &amp; Development Centre; Institute of Highland Forest Science, Chinese Academy of Forestry, Kunming, China" xlink:type="simple">IFRD</abbrev> 900-28, holotype). <bold>A</bold> Black mycelium covering the leaf surface; <bold>B, C</bold> Conidiomata on host; <bold>D</bold> Conidioma; <bold>E, F</bold> Cupulate ostiole; <bold>G</bold> Base of conidioma; <bold>H</bold> Mycelial network; <bold>I</bold> Conidia; <bold>J</bold> Front view of the colony on <abbrev xmlns:xlink="http://www.w3.org/1999/xlink" xlink:title="potato dextrose agar" xlink:type="simple">PDA</abbrev>; <bold>K</bold> Reverse view of the colony on <abbrev xmlns:xlink="http://www.w3.org/1999/xlink" xlink:title="potato dextrose agar" xlink:type="simple">PDA</abbrev>. Scale bars: 250 μm (<bold>B</bold>), 500 μm (<bold>C</bold>), 50 μm (<bold>D–F</bold>), 20 μm (<bold>G–I</bold>).</p></caption><graphic xmlns:xlink="http://www.w3.org/1999/xlink" xlink:href="imafungus-17-e188051-g014.jpg" id="oo_1661996.jpg" position="float" orientation="portrait" xlink:type="simple"><uri content-type="original_file" xlink:type="simple">https://binary.pensoft.net/fig/1661996</uri></graphic></fig></tp:treatment-sec><tp:treatment-sec sec-type="Diagnosis"><title>Diagnosis.</title><p>Differs from <italic><tp:taxon-name><tp:taxon-name-part taxon-name-part-type="genus" reg="Leptoxyphium">Leptoxyphium</tp:taxon-name-part> <tp:taxon-name-part taxon-name-part-type="species" reg="citri">citri</tp:taxon-name-part></tp:taxon-name></italic> Abdollahz. &amp; Crous. by larger conidiomata and higher conidiogenous region. Differs from <italic><tp:taxon-name><tp:taxon-name-part taxon-name-part-type="genus" reg="Leptoxyphium">Leptoxyphium</tp:taxon-name-part> <tp:taxon-name-part taxon-name-part-type="species" reg="madagascariense">madagascariense</tp:taxon-name-part></tp:taxon-name></italic> Cheew. &amp; Crous. by shorter conidiomata, narrower conidiogenous region and smaller conidia.</p></tp:treatment-sec><tp:treatment-sec sec-type="Holotype"><title>Holotype.</title><p><abbrev xmlns:xlink="http://www.w3.org/1999/xlink" content-type="institution" xlink:title="International Fungal Research &amp; Development Centre; Institute of Highland Forest Science, Chinese Academy of Forestry, Kunming, China" xlink:type="simple">IFRD</abbrev> 900-28.</p></tp:treatment-sec><tp:treatment-sec sec-type="Description"><title>Description.</title><p><bold><italic>Saprobic</italic></bold> on sugary exudates from insects feeding on the surface of living leaves of <italic><tp:taxon-name><tp:taxon-name-part taxon-name-part-type="genus" reg="Alsophila">Alsophila</tp:taxon-name-part></tp:taxon-name></italic>  sp. Thallus superficial, branched, septate, pale brown, darkly pigmented at the septa, forming distinct constructional rings. <bold><italic>Asexual morph</italic></bold>. Conidiomata pycnidial, it originates from aggregated hyphae, with a bulbous base that consists of parallel hyphae and is straight to slightly flexuous. <bold><italic>Conidiomata</italic></bold> (190–295 μm, x̄ = 241 μm, <italic>n</italic> = 10) long, <bold><italic>bases</italic></bold> (5.6–16.6 μm, x̄ = 12.6 μm, <italic>n</italic> = 10) wide, long-stalk light brown, conidiomata with cylindrical long-stalks expanding apically into a funnel-shaped cupula. <bold><italic>Conidiogenous</italic></bold> region resembling a <bold><italic>cupula</italic></bold> (45–61 × 27–44 μm, x̄ = 51 × 34 μm, <italic>n</italic> = 10), located in the cupulate apex of the conidiomata, brown, composed of cylindrical, thin-walled cells. <bold><italic>Conidia</italic></bold> (3–5.6 × 2–2.6 μm, x̄ = 4.1 × 2.3 μm, <italic>n</italic> = 30), hyaline, single-celled, ellipsoidal, smooth-walled, guttulate with 1–2 distinct refractive oil droplets, exuding in creamy masses from the ostiole. <bold><italic>Sexual morph</italic></bold>. Undetermined.</p></tp:treatment-sec><tp:treatment-sec sec-type="Culture characteristics"><title>Culture characteristics.</title><p>Colonies black, loose, velvety, with sparse to moderate aerial mycelium and entire margins, reaching 39.53 mm in diam at 26 °C on <abbrev xmlns:xlink="http://www.w3.org/1999/xlink" xlink:title="potato dextrose agar" xlink:type="simple">PDA</abbrev> after 14 days in darkness.</p></tp:treatment-sec><tp:treatment-sec sec-type="Material examined"><title>Material examined.</title><p>China • Guizhou Province, Chishui City, on living leaves of <italic><tp:taxon-name><tp:taxon-name-part taxon-name-part-type="genus" reg="Alsophila">Alsophila</tp:taxon-name-part></tp:taxon-name></italic>  sp. (<named-content xmlns:xlink="http://www.w3.org/1999/xlink" content-type="dwc:verbatimCoordinates" xlink:type="simple">28°23'1"N, 105°44'41"E</named-content>), 12 April 2023, Yuwei Liu, CS4 (<abbrev xmlns:xlink="http://www.w3.org/1999/xlink" content-type="institution" xlink:title="International Fungal Research &amp; Development Centre; Institute of Highland Forest Science, Chinese Academy of Forestry, Kunming, China" xlink:type="simple">IFRD</abbrev> 900-28, holotype), ex-type living culture <abbrev xmlns:xlink="http://www.w3.org/1999/xlink" content-type="institution" xlink:title="Culture Collection of the Herbarium of IFRD" xlink:type="simple">IFRDCC</abbrev> 19-1222.</p></tp:treatment-sec><tp:treatment-sec sec-type="Notes"><title>Notes.</title><p>In the phylogenetic tree, <italic><tp:taxon-name><tp:taxon-name-part taxon-name-part-type="genus" reg="Leptoxyphium">Leptoxyphium</tp:taxon-name-part> <tp:taxon-name-part taxon-name-part-type="species" reg="chishuiense">chishuiense</tp:taxon-name-part></tp:taxon-name></italic> is represented by two strains, <abbrev xmlns:xlink="http://www.w3.org/1999/xlink" content-type="institution" xlink:title="Culture Collection of the Herbarium of IFRD" xlink:type="simple">IFRDCC</abbrev> 19-1222 and <abbrev xmlns:xlink="http://www.w3.org/1999/xlink" content-type="institution" xlink:title="Culture Collection of the Herbarium of IFRD" xlink:type="simple">IFRDCC</abbrev> 19-1225, which form a well-supported lineage with a BS/<abbrev xmlns:xlink="http://www.w3.org/1999/xlink" xlink:title="posterior probabilities" xlink:type="simple">PP</abbrev> support value of 98%/0.99. The species is closely related to <italic><tp:taxon-name><tp:taxon-name-part taxon-name-part-type="genus" reg="Leptoxyphium">L.</tp:taxon-name-part> <tp:taxon-name-part taxon-name-part-type="species" reg="fumago">fumago</tp:taxon-name-part></tp:taxon-name></italic>, <italic><tp:taxon-name><tp:taxon-name-part taxon-name-part-type="genus" reg="Leptoxyphium">L.</tp:taxon-name-part> <tp:taxon-name-part taxon-name-part-type="species" reg="citri">citri</tp:taxon-name-part></tp:taxon-name></italic>, and <italic><tp:taxon-name><tp:taxon-name-part taxon-name-part-type="genus" reg="Leptoxyphium">L.</tp:taxon-name-part> <tp:taxon-name-part taxon-name-part-type="species" reg="kurandae">kurandae</tp:taxon-name-part></tp:taxon-name></italic>. Molecular comparisons show that pairwise sequence comparisons between <italic><tp:taxon-name><tp:taxon-name-part taxon-name-part-type="genus" reg="Leptoxyphium">L.</tp:taxon-name-part> <tp:taxon-name-part taxon-name-part-type="species" reg="chishuiense">chishuiense</tp:taxon-name-part></tp:taxon-name></italic> (<abbrev xmlns:xlink="http://www.w3.org/1999/xlink" content-type="institution" xlink:title="Culture Collection of the Herbarium of IFRD" xlink:type="simple">IFRDCC</abbrev> 19-1222) and <italic><tp:taxon-name><tp:taxon-name-part taxon-name-part-type="genus" reg="Leptoxyphium">L.</tp:taxon-name-part> <tp:taxon-name-part taxon-name-part-type="species" reg="fumago">fumago</tp:taxon-name-part></tp:taxon-name></italic> (CBS 123.26) showed 99.78% similarity in <abbrev xmlns:xlink="http://www.w3.org/1999/xlink" xlink:title="internal transcribed spacer" xlink:type="simple">ITS</abbrev> (445/446 nucleotides, 1 gap), no nucleotide differences in <abbrev xmlns:xlink="http://www.w3.org/1999/xlink" xlink:title="large subunit nuclear ribosomal DNA region" xlink:type="simple">LSU</abbrev>, 99.77% similarity in <italic>tef</italic>1-α (879/881 nucleotides, 0 gaps), and 98.95% similarity in <italic>rpb</italic>2 (946/956 nucleotides, 0 gaps). When compared with <italic><tp:taxon-name><tp:taxon-name-part taxon-name-part-type="genus" reg="Leptoxyphium">L.</tp:taxon-name-part> <tp:taxon-name-part taxon-name-part-type="species" reg="citri">citri</tp:taxon-name-part></tp:taxon-name></italic> (CBS 451.66), sequence similarity was 99.75% in <abbrev xmlns:xlink="http://www.w3.org/1999/xlink" xlink:title="internal transcribed spacer" xlink:type="simple">ITS</abbrev> (399/400 nucleotides, 1 gap), 99.34% in <abbrev xmlns:xlink="http://www.w3.org/1999/xlink" xlink:title="large subunit nuclear ribosomal DNA region" xlink:type="simple">LSU</abbrev> (748/753 nucleotides, 0 gaps), 96.71% in <italic>tef</italic>1-α (852/881 nucleotides, 0 gaps), and 90.90% in <italic>rpb</italic>2 (869/956 nucleotides, 2 gaps). Two unnamed <italic><tp:taxon-name><tp:taxon-name-part taxon-name-part-type="genus" reg="Leptoxyphium">Leptoxyphium</tp:taxon-name-part></tp:taxon-name></italic> strains, CBS 135836 and CBS 139620, were recovered in close proximity to the <italic><tp:taxon-name><tp:taxon-name-part taxon-name-part-type="genus" reg="Leptoxyphium">L.</tp:taxon-name-part> <tp:taxon-name-part taxon-name-part-type="species" reg="chishuiense">chishuiense</tp:taxon-name-part></tp:taxon-name></italic> lineage, indicating the presence of closely related but still unresolved taxa in this sector of <italic><tp:taxon-name><tp:taxon-name-part taxon-name-part-type="genus" reg="Leptoxyphium">Leptoxyphium</tp:taxon-name-part></tp:taxon-name></italic>. Although morphology has been reported for modern isolates referable to <italic><tp:taxon-name><tp:taxon-name-part taxon-name-part-type="genus" reg="Leptoxyphium">L.</tp:taxon-name-part> <tp:taxon-name-part taxon-name-part-type="species" reg="fumago">fumago</tp:taxon-name-part></tp:taxon-name></italic>, detailed morphological documentation directly comparable to authenticated reference material remains limited, and original type material has not been available for direct comparison (<xref ref-type="bibr" rid="B10">Chomnunti et al. 2011</xref>; <xref ref-type="bibr" rid="B55">Yang et al. 2014</xref>; <xref ref-type="bibr" rid="B2">Abdollahzadeh et al. 2020</xref>; <xref ref-type="bibr" rid="B13">Crous et al. 2020</xref>; <xref ref-type="bibr" rid="B27">Lee and Choi 2024</xref>). Therefore, direct morphological comparison with <italic><tp:taxon-name><tp:taxon-name-part taxon-name-part-type="genus" reg="Leptoxyphium">L.</tp:taxon-name-part> <tp:taxon-name-part taxon-name-part-type="species" reg="fumago">fumago</tp:taxon-name-part></tp:taxon-name></italic> (CBS 123.26) was not possible. In the present study, <italic><tp:taxon-name><tp:taxon-name-part taxon-name-part-type="genus" reg="Leptoxyphium">L.</tp:taxon-name-part> <tp:taxon-name-part taxon-name-part-type="species" reg="fumago">fumago</tp:taxon-name-part></tp:taxon-name></italic> (<abbrev xmlns:xlink="http://www.w3.org/1999/xlink" content-type="institution" xlink:title="Culture Collection of the Herbarium of IFRD" xlink:type="simple">IFRDCC</abbrev> 19-1219), treated as a Chinese strain referable to <italic><tp:taxon-name><tp:taxon-name-part taxon-name-part-type="genus" reg="Leptoxyphium">L.</tp:taxon-name-part> <tp:taxon-name-part taxon-name-part-type="species" reg="fumago">fumago</tp:taxon-name-part></tp:taxon-name></italic>, was used as an additional comparative strain. Compared with <italic><tp:taxon-name><tp:taxon-name-part taxon-name-part-type="genus" reg="Leptoxyphium">L.</tp:taxon-name-part> <tp:taxon-name-part taxon-name-part-type="species" reg="fumago">fumago</tp:taxon-name-part></tp:taxon-name></italic> (<abbrev xmlns:xlink="http://www.w3.org/1999/xlink" content-type="institution" xlink:title="Culture Collection of the Herbarium of IFRD" xlink:type="simple">IFRDCC</abbrev> 19-1219), <italic><tp:taxon-name><tp:taxon-name-part taxon-name-part-type="genus" reg="Leptoxyphium">L.</tp:taxon-name-part> <tp:taxon-name-part taxon-name-part-type="species" reg="chishuiense">chishuiense</tp:taxon-name-part></tp:taxon-name></italic> has smaller conidiomata (190–295 μm vs. 273–378 μm) (this study, above). It differs from <italic><tp:taxon-name><tp:taxon-name-part taxon-name-part-type="genus" reg="Leptoxyphium">L.</tp:taxon-name-part> <tp:taxon-name-part taxon-name-part-type="species" reg="citri">citri</tp:taxon-name-part></tp:taxon-name></italic> (CBS 451.66) in having larger conidiomata (190–295 μm vs. 53–153 μm) and larger conidiogenous regions (45–61 μm vs. 20–40 μm) (<xref ref-type="bibr" rid="B2">Abdollahzadeh et al. 2020</xref>). It differs from <italic><tp:taxon-name><tp:taxon-name-part taxon-name-part-type="genus" reg="Leptoxyphium">L.</tp:taxon-name-part> <tp:taxon-name-part taxon-name-part-type="species" reg="madagascariense">madagascariense</tp:taxon-name-part></tp:taxon-name></italic> (CBS 124766) in having smaller conidiomata (190–295 μm, x̄ = 241 μm vs. 200–300 μm, x̄ = 250 μm), narrower conidiogenous regions (x̄ = 34 μm vs. 35–60 μm), and smaller conidia (3–5.6 × 2–2.6 μm vs. 4.5–5 × 3–3.5 μm) (<xref ref-type="bibr" rid="B1">Abdel-Sater 2018</xref>; <xref ref-type="bibr" rid="B7">Cheewangkoon et al. 2009</xref>). Based on phylogenetic position, multilocus sequence divergence, and morphological differences, the two strains examined here are recognized as a distinct species, <italic><tp:taxon-name><tp:taxon-name-part taxon-name-part-type="genus" reg="Leptoxyphium">Leptoxyphium</tp:taxon-name-part> <tp:taxon-name-part taxon-name-part-type="species" reg="chishuiense">chishuiense</tp:taxon-name-part></tp:taxon-name></italic>.</p></tp:treatment-sec><ref-list><ref id="B10"><mixed-citation xmlns:xlink="http://www.w3.org/1999/xlink" xlink:type="simple">Chomnunti P, Schoch CL, Aguirre-Hudson B et al. (2011) <italic><tp:taxon-name><tp:taxon-name-part taxon-name-part-type="family">Capnodiaceae</tp:taxon-name-part></tp:taxon-name></italic>. Fungal Diversity 51: 103–134. <ext-link xlink:href="10.1007/s13225-011-0145-6" ext-link-type="doi" xlink:type="simple">https://doi.org/10.1007/s13225-011-0145-6</ext-link></mixed-citation></ref><ref id="B55"><mixed-citation xmlns:xlink="http://www.w3.org/1999/xlink" xlink:type="simple">Yang H, Ariyawansa HA, Wu HX et al. (2014) The genus <italic><tp:taxon-name><tp:taxon-name-part taxon-name-part-type="genus">Leptoxyphium</tp:taxon-name-part></tp:taxon-name> (<tp:taxon-name><tp:taxon-name-part taxon-name-part-type="family">Capnodiaceae</tp:taxon-name-part></tp:taxon-name>)</italic> from China. Phytotaxa 176: 174–183. <ext-link xlink:href="10.11646/phytotaxa.176.1.17" ext-link-type="doi" xlink:type="simple">https://doi.org/10.11646/phytotaxa.176.1.17</ext-link></mixed-citation></ref><ref id="B2"><mixed-citation xmlns:xlink="http://www.w3.org/1999/xlink" xlink:type="simple">Abdollahzadeh J, Groenewald JZ, Coetzee MPA et al. (2020) Evolution of lifestyles in <italic><tp:taxon-name><tp:taxon-name-part taxon-name-part-type="order">Capnodiales</tp:taxon-name-part></tp:taxon-name></italic>. Studies in Mycology 95: 381–414. <ext-link xlink:href="10.1016/j.simyco.2020.02.004" ext-link-type="doi" xlink:type="simple">https://doi.org/10.1016/j.simyco.2020.02.004</ext-link></mixed-citation></ref><ref id="B13"><mixed-citation xmlns:xlink="http://www.w3.org/1999/xlink" xlink:type="simple">Crous PW, Wingfield MJ, Schumacher RK et al. (2020) New and interesting fungi. 3. Fungal Systematics and Evolution 6: 157–231. <ext-link xlink:href="10.3114/fuse.2020.06.09" ext-link-type="doi" xlink:type="simple">https://doi.org/10.3114/fuse.2020.06.09</ext-link></mixed-citation></ref><ref id="B27"><mixed-citation xmlns:xlink="http://www.w3.org/1999/xlink" xlink:type="simple">Lee DJ, Choi YJ (2024) First report of <italic><tp:taxon-name><tp:taxon-name-part taxon-name-part-type="genus">Leptoxyphium</tp:taxon-name-part> <tp:taxon-name-part taxon-name-part-type="species">fumago</tp:taxon-name-part></tp:taxon-name></italic> causing sooty mold on coffee (<italic><tp:taxon-name><tp:taxon-name-part taxon-name-part-type="genus">Coffea</tp:taxon-name-part> <tp:taxon-name-part taxon-name-part-type="species">arabica</tp:taxon-name-part></tp:taxon-name></italic>) in Korea. Australasian Plant Pathology 53: 567–570. <ext-link xlink:href="10.1007/s13313-024-01011-4" ext-link-type="doi" xlink:type="simple">https://doi.org/10.1007/s13313-024-01011-4</ext-link></mixed-citation></ref><ref id="B1"><mixed-citation xmlns:xlink="http://www.w3.org/1999/xlink" xlink:type="simple">Abdel-Sater MA (2018) First record of <italic><tp:taxon-name><tp:taxon-name-part taxon-name-part-type="genus">Leptoxyphium</tp:taxon-name-part> <tp:taxon-name-part taxon-name-part-type="species">madagascariense</tp:taxon-name-part></tp:taxon-name></italic> (<italic><tp:taxon-name><tp:taxon-name-part taxon-name-part-type="class">Dothideomycetes</tp:taxon-name-part></tp:taxon-name></italic>, <italic><tp:taxon-name><tp:taxon-name-part taxon-name-part-type="order">Capnodiales</tp:taxon-name-part></tp:taxon-name></italic>) from sugarcane juice. Plant Pathology &amp; Quarantine 8: 15–22. <ext-link xlink:href="10.5943/ppq/8/1/3" ext-link-type="doi" xlink:type="simple">https://doi.org/10.5943/ppq/8/1/3</ext-link></mixed-citation></ref><ref id="B7"><mixed-citation xmlns:xlink="http://www.w3.org/1999/xlink" xlink:type="simple">Cheewangkoon R, Groenewald JZ, Summerell BA et al. (2009) <tp:taxon-name><tp:taxon-name-part taxon-name-part-type="family">Myrtaceae</tp:taxon-name-part></tp:taxon-name>, a cache of fungal biodiversity. Persoonia 23: 55–85. <ext-link xlink:type="simple" ext-link-type="doi" xlink:href="10.3767/003158509X474752">https://doi.org/10.3767/003158509X474752</ext-link></mixed-citation></ref></ref-list></tp:taxon-treatment>
