# Supplementary material for: Morphology and multilocus phylogeny illuminate novel taxa in Capnodiaceae (Ascomycota, Dothideomycetes, Capnodiales)
Source: IMA Fungus. 2026 May 29;17:e188051. doi: 10.3897/imafungus.17.188051 (PMC13241920; doi:10.3897/imafungus.17.188051)
Supplement: Supplementary material 1 — Supplementary file 1 [file imafungus-17-e188051-s001.zip]

Archive with 15 entries (14 files):
- Supplementary File S2/
- Supplementary File S2/S2 10-HONG IFRDCC25-0017 Alpinia nutans  rbcL complete sequence.fasta
- Supplementary File S2/S2 Cg-1 IFRDCC25-0018 Eriobotrya japonica rbcL complete sequence.fasta
- Supplementary File S2/S2 Cg-2 IFRDCC25-0019 IFRDCC25-0020 Lagerstroemia indica  rbcL complete sequence.fasta
- Supplementary File S2/S2 Du-16 IFRDCC25-0008 IFRDCC25-0009 Eurya chinensis  rbcL complete sequence.fasta
- Supplementary File S2/S2 Du-17 IFRDCC25-0010 Corylopsis stelligera  rbcL complete sequence.fasta
- Supplementary File S2/S2 Du-18 IFRDCC25-0011 Laurus nobilis  rbcL complete sequence.fasta
- Supplementary File S2/S2 Du-19 IFRDCC25-0012 Ampelocalamus naibunensis  rbcL complete sequence.fasta
- Supplementary File S2/S2 Du-20 IFRDCC25-0013 Heptapleurum rigidum  rbcL complete sequence.fasta
- Supplementary File S2/S2 Du-21 IFRDCC25-0014 Holboellia latifolia  rbcL complete sequence.fasta
- Supplementary File S2/S2 Du-24 IFRDCC25-0015 Corylopsis stelligera  rbcL complete sequence.fasta
- Supplementary File S2/S2 HX-3 IFRDCC25-0006 Viburnum utile  rbcL complete sequence.fasta
- Supplementary File S2/S2 HX-4 IFRDCC25-0005 Forsythia suspensa  rbcL complete sequence.fasta
- Supplementary File S2/S2 M-11 IFRDCC25-0021 Smilax ocreata rbcL complete sequence.fasta
- Supplementary File S2/S2 ZY-15 IFRDCC25-0007 Rubus lambertianus rbcL complete sequence.fasta
