# Supplementary material for: Morphology and multilocus phylogeny illuminate novel taxa in Capnodiaceae (Ascomycota, Dothideomycetes, Capnodiales)
Source: IMA Fungus. 2026 May 29;17:e188051. doi: 10.3897/imafungus.17.188051 (PMC13241920; doi:10.3897/imafungus.17.188051)
Supplement: Supplementary material 1 — Supplementary file 1 [file imafungus-17-e188051-s001.zip › Supplementary File S2/S2 10-HONG IFRDCC25-0017 Alpinia nutans rbcL complete sequence.fasta]

>Contig\1
agactaaagcaagtgttggatttaaagctggtgttaaagattacaaattgacttattatactcctgacta
cgaagtcaaagatactgatatcttagcagcattccgagtaactcctcaacctggagttccacccgaagaa
gcaggggctgcggtagcagccgaatcctctactggtacatggacaactgtgtggactgatggacttacca
gtcttgatcgttacaaagggcgatgctaccacatcgaggctgttattggggaggataatcaatatattgc
ttatgtagcttatcctttagacctttttgaagaaggttctgttactaacatgtttacttccattgtgggt
aatgtgtttggtttcaaagccttacgagctctacgtttggaggatctgcgaattcccacttcctattcca
aaactttccaaggcccgcctcacggcattcaggttgaaagagataagttgaacaagtatggtcgtcccct
attgggatgtactattaaaccaaaattgggattatctgcaaaaaactacggtagagcagtttatgagtgt
ctacgcggt
