# Supplementary material for: Morphology and multilocus phylogeny illuminate novel taxa in Capnodiaceae (Ascomycota, Dothideomycetes, Capnodiales)
Source: IMA Fungus. 2026 May 29;17:e188051. doi: 10.3897/imafungus.17.188051 (PMC13241920; doi:10.3897/imafungus.17.188051)
Supplement: Supplementary material 1 — Supplementary file 1 [file imafungus-17-e188051-s001.zip › Supplementary File S2/S2 Du-20 IFRDCC25-0013 Heptapleurum rigidum rbcL complete sequence.fasta]

>Contig\22
aaagcaagtgttggattcaaagctggtgttaaagattacaaattgacttattatactcctgactatgaaa
ccaaagatactgatatcttggcagcattccgagtaactcctcaacctggagttccacctgaagaagcggg
ggccgcggtagctgccgaatcttctactggtacatggacaactgtgtggaccgatggacttaccagcctt
gatcgttacaaagggcgatgctacggaatcgagcccgttgctggagaagaaaatcaatttattgcttatg
tagcttacccattagacctttttgaagaaggttctgttactaacatgtttacttccattgtaggtaatgt
atttgggttcaaagccctgcgtgctctacgtctggaagatctgcgaatccctgttgcttatgttaaaact
ttccaaggcccgcctcatggcatccaagttgagagagataaattgaacaagtatggtcgtcccctgttgg
gatgtactattaaacctaaattggggttatctgctaaaaactacggtagagcggtttatgaatgtctc
