# Supplementary material for: Morphology and multilocus phylogeny illuminate novel taxa in Capnodiaceae (Ascomycota, Dothideomycetes, Capnodiales)
Source: IMA Fungus. 2026 May 29;17:e188051. doi: 10.3897/imafungus.17.188051 (PMC13241920; doi:10.3897/imafungus.17.188051)
Supplement: Supplementary material 4 — Alignment file [file imafungus-17-e188051-s004.zip]

Archive with 5 entries (4 files):
- Alignment file/ITS.aligned
- Alignment file/LSU.aligned
- Alignment file/RPB.aligned
- Alignment file/TEF.aligned
- Alignment file/
