# Supplementary material for: Morphology and multilocus phylogeny illuminate novel taxa in Capnodiaceae (Ascomycota, Dothideomycetes, Capnodiales)
Source: IMA Fungus. 2026 May 29;17:e188051. doi: 10.3897/imafungus.17.188051 (PMC13241920; doi:10.3897/imafungus.17.188051)
Supplement: Supplementary material 4 — Alignment file [file imafungus-17-e188051-s004.zip › Alignment file/ITS.aligned]

>Capnodium__coartatum_SDBR_CMU477
------------------------------------------------------------
------------------------------------------------------------
------------------------------------------------------------
------------------------------------------------------------
------------------------------------------------------------
------------------ggaagtaaaagtcgtaacaaggtctccgtaggtgaacctgcg
gagggatcattaacgag-ttagggcctc--cgtgt-ccg-acctccaaccctct--tgta
tcgaaaaacctcgttgcctcgggggcggccc-tgcctc-acggcggg---caccccggag
gaccactt-aaacactgcatttc-aatgtcgtctgagtaaaga-tttaaatgaaatcaaa
actttcaacaacggatctcttggttctggcatcgatgaagaacgcagcgaaatgcgataa
gtaatgtgaattgcagaattcagtgaatcatcgaatctttgaacgcatattgcgcccctt
ggtattccttggggcacacctgttcgagcgtcatt-tcaccaatcaagcctcgcttggtg
ttgggcgatgcg--caagccgcacgcctcaaatgccccggccgagcagtctctcccccgg
cgtcgtggaaac--ataccgctacggggacgcgacctgcg-cgtgccgcaac-aagacct
ttc-ttctctaa-ggttgacctcggatcaggtggggatacccgctgaacttaagcatatc
aatagc--cggagg----------------------------------------------
--------------------------
>Capnodium_alfenasii_CBS_146151_type
------------------------------------------------------------
------------------------------------------------------------
------------------------------------------------------------
------------------------------------------------------------
------------------------------------------------------------
------------------------------------------------------------
-------cattaacgagatcagggcctc--cgtgc-ccg-acctccaaccctct--tgta
tcg-aaaacctcgttgcctcgggggcggccc-tgcctc-acggcggg---caccccggag
gaccactc-aaaccctgcatttacaatgtcgtctgagtaaacattttgaattaaatcaaa
actttcaacaacggatctcttggttctggcatcgatgaagaacgcagcgaaatgcgataa
gtaatgtgaattgcagaattcagtgaatcatcgaatctttgaacgcatattgcgcccctt
ggtattccttggggcacacctgttcgagcgtcatt-tcaccaatcaagcctcgcttggtt
ttgggcgatgcg--caagccgcacgcctcaaatgccccggccgagcagtctctcccccgg
cgtcgtggaaac--ataccgctacggggacgcgacctgcgccgcgccgcaac-atgacct
tcctttctctaa------------------------------------------------
------------------------------------------------------------
--------------------------
>Capnodium_blackwelliae_CBS_133588_type
------------------------------------------------------------
------------------------------------------------------------
------------------------------------------------------------
------------------------------------------------------------
------------------------------------------------------------
------------------------------------------------------------
-------cattaacgagatcagggcctc--cgtgc-ccg-acctccaaccctct--tgta
tcg-aaaacctcgttgcctcgggggcggccc-tgcctc-acggcggg---caccccggag
gaccactcaaaaccctgcatttacagtgtcgtctgagtaaaca-tttgaattaaatcaaa
actttcaacaacggatctcttggttctggcatcgatgaagaacgcagcgaaatgcgataa
gtaatgtgaattgcagaattcagtgaatcatcgaatctttgaacgcatattgcgcccctt
ggtattccttggggcacacctgttcgagcgtcatt-tcaccaatcaagcctcgcttggtt
ttgggcgatgtg--caagccgcacgcctcaaatgccccggccgagcagtctctcccccgg
cgtcgtggaaac--ataccgctacggggacgcgacctgcgccgcgccgcaac-atgacct
tcctttctctaa------------------------------------------------
------------------------------------------------------------
--------------------------
>Capnodium_coartatum_CPC_17779
------------------------------------------------------------
------------------------------------------------------------
------------------------------------------------------------
------------------------------------------------------------
------------------------------------------------------------
------------------------------------------------------------
-------cattaacgagatcagggcctc--tgtgc-ccg-acctccaaccctct--tgta
tcg-aaaacctcgttgcctcgggggcggccc-tgcctc-acggcggg---caccccggag
gaccactc-aaaccctgcatttacaatgtcgtctgagtaaacattttgaatcaaatcaaa
actttcaacaacggatctcttggttctggcatcgatgaagaacgcagcgaaatgcgataa
gtaatgtgaattgcagaattcagtgaatcatcgaatctttgaacgcatattgcgcccctt
ggtattccttggggcacacctgttcgagcgtcatt-tcaccaatcaagcctcgcttggtt
ttgggcgatgcg--caagccgcacgcctcaaatgccccggccgagcagtctctcccccgg
cgtcgtggaaac--ataccgctacggggacgcgacctgcgccgcgccgcaac-atgacct
tcctttctctaa------------------------------------------------
------------------------------------------------------------
--------------------------
>Capnodium_coffeae_CBS_147_52_type
------------------------------------------------------------
------------------------------------------------------------
------------------------------------------------------------
------------------------------------------------------------
------------------------------------------------------------
--------------------------------taacaaggtctccgtaggtgaacctgcg
gagggatcattaacgagatcagggcctc--cgtgc-ccg-acctccaaccctct--tgta
tcg-aaaacctcgttgcctcgggggcggccc-tgcctc-acggcggg---caccccggag
gaccactc-aaaccctgcatttacaatgtcgtctgagtaaacattttgaattaaatcaaa
actttcaacaacggatctcttggttctggcatcgatgaagaacgcagcgaaatgcgataa
gtaatgtgaattgcagaattcagtgaatcatcgaatctttgaacgcatattgcgcccctt
ggtattccttggggcacacctgttcgagcgtcatt-tcaccaatcaagcctcgcttggtt
ttgggcgatgcg--caagccgcacgcctcaaatgccccggccgagcagtctctcccccgg
cgtcgtggaaac--ataccgctacggggacgcgacctgcgccgcgccgcaac-atgacct
tcctttctctaa-ggttgacctcggatcaggtgggga-----------------------
------------------------------------------------------------
--------------------------
>Capnodium_coffeicola_MFLUCC_15_0206_type
------------------------------------------------------------
------------------------------------------------------------
------------------------------------------------------------
------------------------------------------------------------
------------------------------------------------------------
---------------------------------aacaaggtctccgtaggtgaaccc-cg
gagggatcattaacgacctcagggcctc--tgtgc-ccg-acctccaaccctct--tgta
tcg-aaaacctcgttgcctcgggggcggccc-tgcctc-acggcggg---caccccggag
gaccactc-aaaccctgcatttacaatgtcgtctgagtaaacattttgaatcaaatcaaa
actttcaacaacggatctcttggttctggcatcgatgaagaacgcagcgaaatgcgataa
gtaatgtgaattgcagaattcagtgaatcatcgaatctttgaacgcatattgcgcccctt
ggtattccttggggcacacctgttcgagcgtcatt-tcaccaatcaagcctcgcttggtt
ttgggcgatgcg--caagccgcacgcctcaaatgccccggccgagcagtc----------
------------------------------------------------------------
------------------------------------------------------------
------------------------------------------------------------
--------------------------
>Capnodium_gamsii_CBS_146153
------------------------------------------------------------
------------------------------------------------------------
------------------------------------------------------------
------------------------------------------------------------
------------------------------------------------------------
------------------------------------------------------------
-------cattaacgagatcagggcctc--cgtgc-ccg-acctccaaccctct--tgta
tcg-aaaacctcgttgcctcgggggcggccc-tgcctc-acggcggg---caccccggag
gaccactcaaaaccctgcatttacagtgtcgtctgagtaaaca-tttgaattaaatcaaa
actttcaacaacggatctcttggttctggcatcgatgaagaacgcagcgaaatgcgataa
gtaatgtgaattgcagaattcagtgaatcatcgaatctttgaacgcatattgcgcccctt
ggtattccttggggcacacctgttcgagcgtcatt-tcaccaatcaagcctcgcttggtt
ttgggcgatgtg--caagccgcacgcctcaaatgccccggccgagcagtctctcccccgg
cgtcgtggaaac--ataccgctacggggacgcgacctgcgccgcgccgcaac-atgacct
tcctttctctaa------------------------------------------------
------------------------------------------------------------
--------------------------
>Capnodium_neocoffeicola_CBS_139614_type
------------------------------------------------------------
------------------------------------------------------------
------------------------------------------------------------
------------------------------------------------------------
------------------------------------------------------------
------------------------------------------------------------
-------cattaacgagatcagggcctc--cgtgc-ccg-acctccaaccctct--tgta
tcg-aaaacctcgttgcctcgggggcggccc-tgcctc-acggcggg---caccccggag
gaccactc-aaaccctgcatttacaatgtcgtctgagtaaacattttgaattaaatcaaa
actttcaacaacggatctcttggttctggcatcgatgaagaacgcagcgaaatgcgataa
gtaatgtgaattgcagaattcagtgaatcatcgaatctttgaacgcatattgcgcccctt
ggtattccttggggcacacctgttcgagcgtcatt-tcaccaatcaagcctcgcttggtt
ttgggcgatgcg--caagccgcacgcctcaaatgccccggccgagcagtctctcccccgg
cgtcgtggaaac--ataccgctacggggacgcgacctgcgccgcgccgcaac-atgacct
tcctttctctaa------------------------------------------------
------------------------------------------------------------
--------------------------
>Capnodium_paracoartatum_MFLUCC14_0282
------------------------------------------------------------
------------------------------------------------------------
------------------------------------------------------------
------------------------------------------------------------
------------------------------------------------------------
----------------tgggaagtaaaagtcgtaacaaggtctccgtaggtgaacctgcg
gagggatcattaacgagatcagggcctc--tgtgc-ccg-acctccaaccctct--tgta
tcg-aaaacctcgttgcctcgggggcggccc-tgcctc-acggcggg---caccccggag
gaccactc-aaaccctgcatttacaatgtcgtctgagtaaacattttgaattaaatcaaa
actttcaacaacggatctcttggttctggcatcgatgaagaacgcagcgaaatgcgataa
gtaatgtgaattgcagaattcagtgaatcatcgaatctttgaacgcatattgcgcccctt
ggtattccttggggcacacctgttcgagcgtcatt-tcaccaatcaagcctcgcttggtt
ttgggcgatgtg--caagccgcacgcctcaaatgccccggccgagcagtctctcccccgg
cgtcgtggaaac--ataccgctacggggacgcgacctgcgccgcgccgcaac-atgacct
tcctttctctaa-ggttgacctcggaatcaggg---------------------------
------------------------------------------------------------
--------------------------
>Capnodium_paracoffeicola_CBS_139616_type
------------------------------------------------------------
------------------------------------------------------------
------------------------------------------------------------
------------------------------------------------------------
------------------------------------------------------------
------------------------------------------------------------
-------cattaacgagatcagggcctc--cgtgc-ccg-acctccaaccctct--tgta
tcg-aaaacctcgttgcctcgggggcggccc-tgcctc-acggcggg---caccccggag
gaccactc-aaaccctgcatttacaatgtcgtctgagtaaacattttgaattaaatcaaa
actttcaacaacggatctcttggttctggcatcgatgaagaacgcagcgaaatgcgataa
gtaatgtgaattgcagaattcagtgaatcatcgaatctttgaacgcatattgcgcccctt
ggtattccttggggcacacctgttcgagcgtcatt-tcaccaatcaagcctcgcttggtt
ttgggcgatgcg--caagccgcacgcctcaaatgccccggccgagcagtctctcccccgg
cgtcgtggaaac--ataccgctacggggacgcgacctgcgccgcgccgcaac-atgacct
tcctttctctaa------------------------------------------------
------------------------------------------------------------
--------------------------
>Chaetocapnodium_insulare_CBS_146159_type
------------------------------------------------------------
------------------------------------------------------------
------------------------------------------------------------
------------------------------------------------------------
------------------------------------------------------------
------------------------------------------------------------
-------cattaacgag-ttagggcctc--cgcgc-ccg-acctccaaccctct--tgta
tcacaatacctcgttgcctcgggggcgacccttgcctt-gcggcggg---tcccccggag
gaccactc-aaacactgcatttc-aatgtcgtctgagttagat-tttaaatgaaatcaaa
actttcaacaacggatctcttggttctggcatcgatgaagaacgcagcgaaatgcgataa
gtaatgtgaattgcagaattcagtgaatcatcgaatctttgaacgcatattgcgcccctt
ggtattccttggggcacacctgttcgagcgtcatt-tcaccaatcaagcctcgcttggtg
ttgggcgatgcg--cacgtcgcacgcctcaaatgccccggccgagcagtctctcacccgg
cgtcgtggaaac--ataccgctacggagacgagacctgcc-cgtgccgcaga-acaaccc
ata----acaaa------------------------------------------------
------------------------------------------------------------
--------------------------
>Chaetocapnodium_magnum__CBS_153154T
------------------------------------------------------------
------------------------------------------------------------
------------------------------------------------------------
------------------------------------------------------------
------------------------------------------------------------
------------------------------------------------------------
-agggatcattaacgag-ttagggcctc--cgtgc-ccg-acctccaaccctct--tgta
tcacaacacctcgttgcctcgggggtggccc-tgcctc-acggcggg---ccccccagag
gaccactc-aaacactgcatttt-aatgtcgtctgagttagat-tttaaatgaaatcaaa
actttcaacaacggatctcttggttctggcatcgatgaagaacgcagcgaaatgcgataa
gtaatgtgaattgcagaattcagtgaatcatcgaatctttgaacgcatattgcgcccctt
ggtattccttggggcacacctgttcgagcgtcatt-tcaccaatcaagcctcgcttggtt
ttgggcgatgcg--cacgtcgcacgcctcaaatgccccggccgagcagtctctcacccgg
cgtcgtggaaac--ataccgctacggagacgagacctgcc-cgtgccgcaga-ataacat
tta----acaaa-ggttgacctcggatcaggtggggatacccgctgaacttaagcatatc
aataag--cggagga---------------------------------------------
--------------------------
>Chaetocapnodium_polonicum_CBS_153156_TYPE
------------------------------------------------------------
------------------------------------------------------------
------------------------------------------------------------
------------------------------------------------------------
------------------------------------------------------------
------------------------------------------------------------
-agggatcattaacgag-ttagggcctc--tgtgc-ccg-acctccaaccctct--tgta
tcacaacacctcgttgcctcgggggtggccc-tgcctc-gcggcggg---ccccccggag
gaccactc-aaacactgcatttt-aatgtcgtctgagttagat-tttaaatgaaatcaaa
actttcaacaacggatctcttggttctggcatcgatgaagaacgcagcgaaatgcgataa
gtaatgtgaattgcagaattcagtgaatcatcgaatctttgaacgcatattgcgcccctt
ggtattccttggggcacacctgttcgagcgtcatt-tcaccaatcaagcctcgcttggtg
ttgggcgatgcg--cacgtcgcacgcctcaaatgccccggccgagcagtctctcacccgg
cgtcgtggaaac--ataccgctacggagacgagacctgcc-cgtgccgcaga-ataacct
att---ttctaaaggttgacctcggatcaggtggggatacccgctgaacttaagcatatc
aataag--cggagga---------------------------------------------
--------------------------
>Chaetocapnodium_tanzanicum_CBS_145_79_type
------------------------------------------------------------
------------------------------------------------------------
------------------------------------------------------------
------------------------------------------------------------
------------------------------------------------------------
------------------------------------------------------------
-------cattaacgag-ttagggcctc--cgtgc-ccg-acctccaaccctct--tgta
tcacaacacctcgttgcctcgggggtggccc-tgcctc-gcggcggg---ccccccggag
gaccactc-aaacactgcatttt-aatgtcgtctgagttagat-tttaaatgaaatcaaa
actttcaacaacggatctcttggttctggcatcgatgaagaacgcagcgaaatgcgataa
gtaatgtgaattgcagaattcagtgaatcatcgaatctttgaacgcatattgcgcccctt
ggtattccttggggcacacctgttcgagcgtcatt-tcaccaatcaagcctcgcttggtt
ttgggcgatgcg--cacgtcgcacgcctcaaatgccccggccgagcagtctctcttccgg
cgtcgtggaaac--ataccgctacggagacgagacctgcc-cgtgccgcaga-ataaacc
att---tacaaa------------------------------------------------
------------------------------------------------------------
--------------------------
>Chaetocapnodium_thailandense_CBS_139619_type
------------------------------------------------------------
------------------------------------------------------------
------------------------------------------------------------
------------------------------------------------------------
------------------------------------------------------------
------------------------------------------------------------
-------cattaacgag-ttagggcctc--cgtgc-ccg-acctccaaccctct--tgta
tc---acacctcgttgcctcgggggtggccc-tgcctc-gcggcggg---ccccccggag
gaccactc-aaacactgcatttt-aatgtcgtctgagttagat-tttaaatgaaatcaaa
actttcaacaacggatctcttggttctggcatcgatgaagaacgcagcgaaatgcgataa
gtaatgtgaattgcagaattcagtgaatcatcgaatctttgaacgcatattgcgcccctt
ggtattccttggggcacacctgttcgagcgtcatt-tcaccaatcaagcctcgcttggtt
ttgggcgatgcg--cacgtcgcacgcctcaaatgccccggccgagcagtctctcttccgg
cgtcgtggaaac--ataccgctacggagacgagacctgcc-cgtgccgcaga-ataaacc
att---tacaaa------------------------------------------------
------------------------------------------------------------
--------------------------
>Conidiocarpus_cinnamomi___SICAU_23_0100_type
------------------------------------------------------------
------------------------------------------------------------
------------------------------------------------------------
------------------------------------------------------------
------------------------------------------------------------
-----------------------taaaaaatgtaacaaggtctccgtaggaagtactgcg
gagggatcattaacgag-ttagggcctc--tgtgc-ccg-acctccaaccctct--tgta
tcgaaaaacctcgttgcctcgggggcggccc-tgcctc-acggcggg---caccccggag
gaccactc-aaacactgcatttc-aatgtcgtctgagtaaaga-tttaaatgaaatcaaa
actttcaacaacggatctcttggttctggcatcgatgaagaacgcagcgaaatgcgataa
gtaatgtgaattgcagaattcagtgaatcatcgaatctttgaacgcatattgcgcccctt
ggtattccttggggcacacctgttcgagcgtcatt-tcaccaatcaagcctcgcttggtg
ttgggcgatgcg--caagccgcacgcctcaaatgccccggccgagcagtctctcccccgg
cgtcgtggaaac--ataccgctacggggacgcgacctgcg-cgtgccgcaac-aagacct
ttc-ttctctaa-ggttgacctcggatcaggtggggatacccgctgaacttaagcatatc
------------------------------------------------------------
--------------------------
>Conidiocarpus_caucasicus_UESTCC_23_0246
------------------------------------------------------------
------------------------------------------------------------
------------------------------------------------------------
------------------------------------------------------------
--------------------------------------------------------tcgt
caaacctggtcatttagaggaagtaaaagtcgtaacaaggtctccgtaggtgaacctgcg
gagggatcattaacgag-ttagggcctc--tgtgc-ccg-acctccaaccctct--tgta
tcgaaaaacctcgttgcctcgggggcggccc-tgcctc-acggcggg---caccccggag
gaccactc-aaacactgcatttc-aatgtcgtctgagtaaaga-tttaaatgaaatcaaa
actttcaacaacggatctcttggttctggcatcgatgaagaacgcagcgaaatgcgataa
gtaatgtgaattgcagaattcagtgaatcatcgaatctttgaacgcatattgcgcccctt
ggtattccttggggcacacctgttcgagcgtcatt-tcaccaatcaagcctcgcttggtg
ttgggcgatgcg--caagccgcacgcctcaaatgccccggccgagcagtctctcccccgg
cgtcgtggaaac--ataccgctacggggacgcgacctgcg-tgtgccgcaac-aagacct
ttc-ttctctaa-ggttgacctcggatcaggtggggata---------------------
------------------------------------------------------------
--------------------------
>Conidiocarpus_fici_septicae_MFLUCC19_0072
------------------------------------------------------------
------------------------------------------------------------
------------------------------------------------------------
------------------------------------------------------------
------------------------------------------------------------
------------------------------------------tccgtaggta---ctgcg
gaggga-cattaacgag-ttagggcctc--cgtgc-ccg-acctccaaccctct--tgta
tcgaaaaacctcgttgcctcgggggcggccc-tgcctc-acggcggg---caccccggag
gaccactc-aaacactgcatttc-aatgtcgtctgagtaaaga-tttaaatgaaatcaaa
actttcaacaacggatctcttggttctggcatcgatgaagaacgcagcgaaatgcgataa
gtaatgtgaattgcagaattcagtgaatcatcgaatctttgaacgcatattgcgcccctt
ggtattccttggggcacacctgttcgagcgtcatt-tcaccaatcaagcctcgcttggtg
ttgggcgatgcg--caagccgcacgcctcaaatgccccggccgagcagtctctcccccgg
cgtcgtggaaac--ataccgctacggggacgcgacctgcg-tgtgccgcaac-aagacct
ttc-ttctctaa-ggttgacctcggatcaggtggggatacccgctgaacttaagcatatc
aataaggccgga------------------------------------------------
--------------------------
>Conidiocarpus_guilanensis_IRAN_2474C
------------------------------------------------------------
------------------------------------------------------------
------------------------------------------------------------
------------------------------------------------------------
------------------------------------------------------------
------------------------------------------------------------
---------------------------------gc-ccg-acctccaaccctct--tgta
tcg-aaaacctcgttgcctcgggggcggccc-tgcctc-atggtggg---caccccggag
gaccactc-aaaccctgcattttgaatgtcgtctgagtaaaga-tttaaatgaaatcaaa
actttcaacaacggatctcttggttctggcatcgatgaagaacgcagcgaaatgcgataa
gtaatgtgaattgcagaattcagtgaatcatcgaatctttgaacgcatattgcgcccctt
ggtattccttggggcacacctgttcgagcgtcatt-tcaccaatcaagcctcgcttggtg
ttgggcgatgtg--caagccgcacgcctcaaatgccccggccgagcagtctctctcccgg
cgtcgtggaaac--ataccgctacggggacgcgacctgcg-cgtgccgcaac-atgacct
ttc-ttctctaa-g----------------------------------------------
------------------------------------------------------------
--------------------------
>Heteroconium_citharexyli_CPC_13957_type
------------------------------------------------------------
------------------------------------------------------------
------------------------------------------------------------
------------------------------------------------------------
------------------------------------------------------------
------------------------------------------------------------
------------------ttagggcctc--cgtgc-ccg-acctccaaccctct--tgta
tcacaacacctcgttgcctcgggggtaccct-tgcctc-gcggctgg---ccccccggag
gaccact--aaactctgcatctg-tatgacgtctgagtaaagattttaaattaaatcaaa
actttcaacaacggatctcttggttctggcatcgatgaagaacgcagcgaaatgcgataa
gtaatgtgaattgcagaattcagtgaatcatcgaatctttgaacgcatattgcgcccctt
ggtattccttggggcacacctgttcgagcgtcatt-tcaccaatcaagcctcgcttggtg
ttgggcgatgcg--cacgtcgcacgcctcaaatgccccggccgagcagtctctcacccgg
cgtcgtggaaac--ataccgctacggagacgagacctgcc-cgtgccgcagc-ccaaccc
ata----ccaaa-g----------------------------------------------
------------------------------------------------------------
--------------------------
>Hyphocapnodia_sichuanensis_CGMCC_3_23573_type
------------------------------------------------------------
------------------------------------------------------------
------------------------------------------------------------
------------------------------------------------------------
-------------------------------------ccacccagggctggaaagttcgt
caaacctggtcatttagaggaagtaaaagtcgtaacaaggtctccgtaggtgaacctgcg
gagggatcattaacgagatccgggcctc--cgtgc-ccg-acctccaaccctct--tgta
tcg-aaaacctcgttgcctcgggggcggccc-tgcctc-acggcggg---caccccggag
gaccaacc-aaaccctgcattt--agtgtcgtctgagtaaatt-tcttaatgaaatcaaa
actttcaacaacggatctcttggttctggcatcgatgaagaacgcagcgaaatgcgataa
gtaatgtgaattgcagaattcagtgaatcatcgaatctttgaacgcatattgcgcccctt
ggtattccttggggcacacctgttcgagcgtcatt-tcaccaatcaagcctcgcttggtc
ttgggcgttgcg--catgccgcacgcctcaaatgccccggccgagcagtctctcccccgg
cgtcgtggaaac--ataccgctacggggacgcgacctgcgccgcgccgcaac-atgacat
tca---actcaa-ggttgacctcggatcaggtggggatacccgctgaactta--------
------------------------------------------------------------
--------------------------
>Leptoxyphium_citri_CBS_146162
------------------------------------------------------------
------------------------------------------------------------
------------------------------------------------------------
------------------------------------------------------------
------------------------------------------------------------
------------------------------------------------------------
-------cattaacgag-ttagggcctc--tggcc-cga-acctccaaccctt---tgta
tc--aaaacctcgttgcctcgggga-ggccc-tgcctc-acggctgg---ccccccgatg
gaccact--aaactctgcatctg-tatgacgtctgagtaaagattttaaattaaatcaaa
actttcaacaacggatctcttggttctggcatcgatgaagaacgcagcgaaatgcgataa
gtaatgtgaattgcagaattcagtgaatcatcgaatctttgaacgcatattgcgcccctt
ggtattccttggggcacacctgttcgagcgtcatt-tcaccaatcaagcctcgcttggta
ttgggcgatgcggcctgcccgcacgcctcaaatgcaacggccgaacgtgctctcctccgg
cgtcgtggaaac--ataccgctatggggatgagggcgact-cgtgccgcaca-aacctaa
aat---ttcaaa------------------------------------------------
------------------------------------------------------------
--------------------------
>Leptoxyphium_citri_CBS_451_66_type
------------------------------------------------------------
------------------------------------------------------------
------------------------------------------------------------
------------------------------------------------------------
------------------------------------------------------------
------------------------------------------------------------
-------cattaacgag-ttagggcctc--tggcc-cga-acctccaaccctt---tgta
tc--aaaacctcgttgcctcgggga-ggccc-tgcctc-acggctgg---ccccccgatg
gaccact--aaactctgcatctg-tatgacgtctgagtaaagattttaaattaaatcaaa
actttcaacaacggatctcttggttctggcatcgatgaagaacgcagcgaaatgcgataa
gtaatgtgaattgcagaattcagtgaatcatcgaatctttgaacgcatattgcgcccctt
ggtattccttggggcacacctgttcgagcgtcatt-tcaccaatcaagcctcgcttggta
ttgggcgatgcggcctgcccgcacgcctcaaatgcaacggccgaacgtgctctcctccgg
cgtcgtggaaac--ataccgctatggggatgagggcgact-cgtgccgcaca-aacctaa
aat---ttcaaa------------------------------------------------
------------------------------------------------------------
--------------------------
>Leptoxyphium_fumago_CBS_123_26
------------------------------------------------------------
------------------------------------------------------------
------------------------------------------------------------
------------------------------------------------------------
------------------------------------------------------------
--------------------------------taacaaggtctccgtaggtgaacctgcg
gagggatcattaacgag-ttagggcctc--tggcc-cga-acctccaaccctt---tgta
tc--aaaacctcgttgcctcgggga-ggccc-tgcctc-acggctgg---ccccccgatg
gaccact--aaactctgcatctg-tatgacgtctgagtaaagattttaaattaaatcaaa
actttcaacaacggatctcttggttctggcatcgatgaagaacgcagcgaaatgcgataa
gtaatgtgaattgcagaattcagtgaatcatcgaatctttgaacgcatattgcgcccctt
ggtattccttggggcacacctgttcgagcgtcatt-tcaccaatcaagcctcgcttggta
ttgggcgatgcggcctgcccgcacgcctcaaatgcaacggccgaacgtgctctcctccgg
cgtcgtggaaac--ataccgctatggggatgagggcgact-cgtgccgcaca-aacctaa
att---ttcaaa-ggttgacctcggatcaggtggggatacccgctgaacttaagcatatc
aa----------------------------------------------------------
--------------------------
>Leptoxyphium_kurandae_CBS_129530
------------------------------------------------------------
------------------------------------------------------------
------------------------------------------------------------
-------------gccctttgtacacaccgcccgtcgctactaccgattgaatggctcgg
tgaggccttcggactggcccagggaggtcggcaacgaccacccagggccggaaagttcgt
caaacctggtcatttagaggaagtaaaagtcgtaacaaggtctccgtaggtgaacctgcg
gagggatcattaacgag-ttagggcctc--tggcc-cga-acctccaaccctt---tgta
tc--aaaacctcgttgcctcgggga-ggccc-tgcctc-acggctgg---ccccccgatg
gaccact--aaactctgcatctg-tatgacgtctgagtaaagattttaaattaaatcaaa
actttcaacaacggatctcttggttctggcatcgatgaagaacgcagcgaaatgcgataa
gtaatgtgaattgcagaattcagtgaatcatcgaatctttgaacgcatattgcgcccctt
ggtattccttggggcacacctgttcgagcgtcatt-tcaccaatcaagcctcgcttggta
ttgggcgatgcggcctgcccgcacgcctcaaatgcaacggccgaacgtgctctcctccgg
cgtcgtggaaac--ataccgctatggggatgagggcgact-cgtgccgcaca-aacctaa
aat---ttcaaa-ggttgacctcggatcaggtggggatacccgctgaacttaagcatatc
aataag--cgga------------------------------------------------
--------------------------
>Leptoxyphium_madagascariense_CBS_124766_type
------------------------------------------------------------
------------------------------------------------------------
------------------------------------------------------------
------------------------------------------------------------
------------------------------------------------------------
-------------------------------gtaacaaggtctccgtaggtgaacctgcg
gagggatcattaacgag-ttagggcctc--tggcc-cga-acctccaaccctt---tgta
tc--gaaacctcgttgcctcgggga-ggccc-cgcctc-acggctgg---ccccccggag
gaccact--aaactctgcatctg-tatgacgtctgagtaaagattttaaattaaatcaaa
actttcaacaacggatctcttggttctggcatcgatgaagaacgcagcgaaatgcgataa
gtaatgtgaattgcagaattcagtgaatcatcgaatctttgaacgcatattgcgcccctt
ggtattccttggggcacacctgttcgagcgtcatt-tcaccaatcaagcctcgcttggta
ttgggcgatgcggcctgcccgcacgcctcaaatgcaacggccgaacgtgctctcctccgg
cgtcgtggaaac--ataccgctacagggacgagcgcgact-cgcgccgcaca-agcctaa
att--tttcaaa-ggttgacctcggatcaggtggggatacccgctgaacttaagcatatc
aa----------------------------------------------------------
--------------------------
>Phaeoxyphiella_australiana_CBS_146169_type
------------------------------------------------------------
------------------------------------------------------------
------------------------------------------------------------
------------------------------------------------------------
------------------------------------------------------------
------------------------------------------------------------
-------cattacagag-caagggcccctgtgggc-ccg-acctccaaccctctgatttg
aaa-aaaaccacgttgcctcggggcggaccc-tgctccggccggcgt---ccccccggtg
gaccacta-aaaccctgcatcgt---ttgcgtcggagtaatca-tttaaaatgaaacaaa
actttcaacaacggatctcttggttctggcatcgatgaagaacgcagcgaaatgcgataa
gtaatgtgaattgcagaattcagtgaatcatcgaatctttgaacgcatattgcgcccctt
ggtattccttggggcacacctgttcgagcgtcatt-gcaccactcaagcctggcttggtg
ttgggcgaagcggcaccgccgcccgcctcaaacgctccggccgagccgtctgtccctcag
cgtcgtggaaatcattttcgctcctgggattccgacggcc-cgcgccgtaaa-aacgtct
cct---------------------------------------------------------
-------------caaaa------------------------------------------
--------------------------
>Phaeoxyphiella_phylicae_CBS_146170_type
------------------------------------------------------------
------------------------------------------------------------
------------------------------------------------------------
------------------------------------------------------------
------------------------------------------------------------
------------------------------------------------------------
-------cattacagag-caagggcccctgtgggc-ccg-acctccaaccctctgatttg
aaa-aaaaccatgttgcctcggggtggaccc-tgctccggccggcgt---ccccccggcg
gaccacta-aaacactgcatcgt---ttgcgtcggagtaatca-tttaaaatgaaacaaa
actttcaacaacggatctcttggttctggcatcgatgaagaacgcagcgaaatgcgataa
gtaatgtgaattgcagaattcagtgaatcatcgaatctttgaacgcatattgcgcccctt
ggtattccttggggcacacctgttcgagcgtcatt-gcaccactcaagcctggcttggtg
ttgggcggagcggcaccgccgcccgcctcaaacgctccggccgagccgtctgtccctcag
cgtcgtggaaatcattttcgctcctgggattccgacggcc-cgcgccgtaaa-aacgtct
cct---------------------------------------------------------
-------------caaaaa-----------------------------------------
--------------------------
>Phragmocapnias_betle_CPC_17762
------------------------------------------------------------
------------------------------------------------------------
------------------------------------------------------------
------------------------------------------------------------
------------------------------------------------------------
------------------------------------------------------------
-------cattaatgag-ctagggccta--tgcgc-ccg-acctccaaccctct-ctgta
tcg-aaaacctcgttgcctcgggggcggccc-tgcctc-acggcggg---caccccggag
ggccactc-aaaccctgcatttt-aatgtcgtctgagtaaagattttaaatgaaatcaaa
actttcaacaacggatctcttggttctggcatcgatgaagaacgcagcgaaatgcgataa
gtaatgtgaattgcagaattcagtgaatcatcgaatctttgaacgcatattgcgcccctt
ggtattccttggggcacacctgttcgagcgtcatt-tcaccaatcaagcctcgcttggtt
ttgggcaatgcg--caagccgcatgcctcaaatgctccggccgtgcagtctctcccccgg
cgtcgtggtaac--ataccgctatggggacgcgacctgcg-tgcgccgcaag-accttct
atc-taa-----------------------------------------------------
------------------------------------------------------------
--------------------------
>Phragmocapnias_betle_MFLUCC_10_0053_ex_type
------------------------------------------------------------
------------------------------------------------------------
------------------------------------------------------------
------------------------------------------------------------
------------------------------------------------------------
-----------------------------tcgtaacaaggtctccgtaggtgaacctgcg
gagggatcattaatgag-ctagggccta--tgcgc-ccg-acctccaaccctct-ctgta
tcg-aaaacctcgttgcctcgggggcggccc-tgcctc-acggcggg---caccccggag
ggccactc-aaaccctgcatttt-aatgtcgtctgagtaaagattttaaatgaaatcaaa
actttcaacaacggatctcttggttctggcatcgatgaagaacgcagcgaaatgcgataa
gtaatgtgaattgcagaattcagtgaatcatcgaatctttgaacgcatattgcgcccctt
ggtattccttggggcacacctgttcgagcgtcatt-tcaccaatcaagcctcgcttggtt
ttgggcaatgcg--caagccgcatgcctcaaatgctccggccgtgcagtc----------
------------------------------------------------------------
------------------------------------------------------------
------------------------------------------------------------
--------------------------
>Phragmocapnias_plumeriae_MFLUCC15_0205_type
------------------------------------------------------------
------------------------------------------------------------
------------------------------------------------------------
------------------------------------------------------------
------------------------------------------------------------
-----------------------------tcgtaacaaggtctccgtaggtgaacctgcg
gagggatcattaatgag-ctagggccta--tgcgc-ccg-acctccaaccctct-ctgta
tcg-aaaacctcgttgcctcgggggcggccc-tgcctc-acggcggg---ccccccggag
ggccactc-aaaccctgcatttt-aatgtcgtctgagtaaagattttaaatgaaatcaaa
actttcaacaacggatctcttggttctggcatcgatgaagaacgcagcgaaatgcgataa
gtaatgtgaattgcagaattcagtgaatcatcgaatctttgaacgcatattgcgcccctt
ggtattccttggggcacacctgttcgagcgtcatt-tcaccaatcaagcctcgcttggtt
ttgggcaatgcg--caagccgcatgcctcaaatgctccggccgagcagtc----------
------------------------------------------------------------
------------------------------------------------------------
------------------------------------------------------------
--------------------------
>Polychaeton_citri_CBS_116435
ctgtgatgcccttagatgttctgggccgcacgcgcgctacactgacagagccaacgagtc
aatcaccttggccggaaggtctgggtaatcttgttaaactctgtcgtgctggggatagag
cattgcaattattgctcttcaacgaggaatgcctagtaagcgcatgtcatcagcatgcgt
tgattacgtccctgccctttgtacacaccgcccgtcgctactaccgattgaatggctcgg
tgaggccttcggactggcccagggaggtcggcaacgaccacccagggccggaaagttcgt
caaacctggtcatttagaggaagtaaaagtcgtaacaaggtctccgtaggtgaacctgcg
gagggatcattaacgag-ttagggcctc--cgtgc-ccgaacctccaaccctct--tgta
tcgcaaaacctcgttgcctcgggggcggccc-tgcctc-acggcggg---caccccggag
gaccaacc-aaaccctgcatttttaatgtcgtctgagtaaagattttaaatgaaatcaaa
actttcaacaacggatctcttggttctggcatcgatgaagaacgcagcgaaatgcgataa
gtaatgtgaattgcagaattcagtgaatcatcgaatctttgaacgcatattgcgcccctt
ggtattccttggggcacacctgttcgagcgtcatt-tcaccaatcaagcctcgcttggtg
ttgggcgatgcg--caagccgcacgcctcaaatgccccggccgagcagtctctctcccgg
cgtcgtggaaac--ataccgctatggaggtgcgacctgcg-cgtgccgcaac-atgacct
ttc-ttctctaa-ggttgacctcggatcaggtggggatacccgctgaacttaagcatatc
aataag--cggaggaaaagaaaccaacagggattgccctagtaacggcgagtgaagcggc
aacagctcagatttgaaatctggcgt
>Scolecoxyphium_blechni_CBS_146174_type
------------------------------------------------------------
------------------------------------------------------------
------------------------------------------------------------
------------------------------------------------------------
------------------------------------------------------------
------------------------------------------------------------
-------cattaaagag-aaagggcc-c--acagc-ccg-acctccaaccctt---tgta
tta-ccgaccacgttgcctcgggggtgaccc-tgcctt-ctggcgggagtccccccggtg
gacc-ttc-aaactctgcatctt---ttgcgtcggagtgaatcaatcaaattgaattaaa
actttcaacaacggatctcttggttctggcatcgatgaagaacgcagcgaaatgcgataa
gtaatgtgaattgcagaattcagtgaatcatcgaatctttgaacgcatattgcgcccctt
ggtattccttggggcacacctgttcgagcgtcattatcaccaatcaagcccggcttggta
ttgggcgatgcgg-caatccgcacgcctcaaatgctccggctggcccgtctgtcctaaag
cgtcgtggaaac---tctcgcttcttggatcgtacgggtc-gctgccgtaaa-acacctt
ctc---------------------------------------------------------
------------------------------------------------------------
------------------------aa
>Scolecoxyphium_blechnicola_CBS_146175_type
------------------------------------------------------------
------------------------------------------------------------
------------------------------------------------------------
------------------------------------------------------------
------------------------------------------------------------
------------------------------------------------------------
-------cattaaagag-aaagggcc-c--acagc-ccg-acctccaaccctt---tgta
tta-ccgaccacgttgcctcgggggtgaccc-tgctct-ctggcgggagtccccccggtg
gacc-ttc-aaactctgcatctc---ttgcgtcggagtgaatcaatcaaattgaattaaa
actttcaacaacggatctcttggttctggcatcgatgaagaacgcagcgaaatgcgataa
gtaatgtgaattgcagaattcagtgaatcatcgaatctttgaacgcatattgcgcccctt
ggtattccttggggcacacctgttcgagcgtcattatcaccaatcaagcccggcttggta
ttgggcgatgcgg-caatccgcacgcctcaaatgctccggctggcccgtctgtcctaaag
cgtcgtggaaac---tctcgcttcttggatcgtatgggtc-gctgccgtaaa-acacctt
ctc---------------------------------------------------------
------------------------------------------------------------
------------------------aa
>Scolecoxyphium_leucadendri_CBS_146176_type
------------------------------------------------------------
------------------------------------------------------------
------------------------------------------------------------
------------------------------------------------------------
------------------------------------------------------------
------------------------------------------------------------
-------cattaaagag-aaagggcc-c--acagc-ccg-acctccaaccctt---tgta
tta-ccgaccacgttgcctcgggggtgaccc-tgcctt-ctggcgggagtccccccggtg
gacc-ttc-aaactctgcatctt---ttgcgtcggagtgaatcaatcaaattgaatcaaa
actttcaacaacggatctcttggttctggcatcgatgaagaacgcagcgaaatgcgataa
gtaatgtgaattgcagaattcagtgaatcatcgaatctttgaacgcatattgcgcccctt
ggtattccttggggcacacctgttcgagcgtcattatcaccaatcaagcccggcttggta
ttgggcgatgcgg-caatccgcacgcctcaaatgctccggctggcccgtctgtcctaaag
cgtcgtggaaac---tttcgcttcttggatcgtatgggtc-gctgccgtaaa-acacctc
ctc---------------------------------------------------------
------------------------------------------------------------
------------------------aa
>Scolecoxyphium_phylicae_CBS_146177_type
------------------------------------------------------------
------------------------------------------------------------
------------------------------------------------------------
------------------------------------------------------------
------------------------------------------------------------
------------------------------------------------------------
-------cattaaagag-aaagggccac--acggc-ccg-acctccaaccctt---tgta
ata-ccgaccacgttgcctcgggggcgaccc-tgcctg-accgcgggagtccccccggtg
gacc-ttc-aaactctgcatctt---ttgcgtcggagtgaatcaatcaaattgaatcaaa
actttcaacaacggatctcttggttctggcatcgatgaagaacgcagcgaaatgcgataa
gtaatgtgaattgcagaattcagtgaatcatcgaatctttgaacgcatattgcgcccctt
ggtattccttggggcacacctgttcgagcgtcattatcaccaatcaagcccggcttggta
ttgggcgatgcgg-caacccgcacgcctcaaatgctccggctggcccgtctgtcctaaag
cgtcgtggaaac---tctcgcttctcggatcgcgcgggcc-gctgccgtaaa-accttct
c-----------------------------------------------------------
------------------------------------------------------------
------------------------aa
>Conidiodicarpus_sp__CBS_139818
------------------------------------------------------------
------------------------------------------------------------
------------------------------------------------------------
------------------------------------------------------------
------------------------------------------------------------
------------------------------------------------------------
-------cattaacgag-ttagggcctc--cgtgt-ccg-acctccaaccctct--tgta
tcgaaaaacctcgttgcctcgggggcggccc-tgcctc-acggcggg---caccccggag
gaccactt-aaacactgcatttc-aatgtcgtctgagtaaaga-tttaaatgaaatcaaa
actttcaacaacggatctcttggttctggcatcgatgaagaacgcagcgaaatgcgataa
gtaatgtgaattgcagaattcagtgaatcatcgaatctttgaacgcatattgcgcccctt
ggtattccttggggcacacctgttcgagcgtcatt-tcaccaatcaagcctcgcttggtg
ttgggcgatgcg--caagcggcacgcctcaaatgccccggccgagcagtctctcccccgg
cgtcgtggaaac--ataccgctacggggacgcgacctgcg-cgtgccgcaac-aagacct
ttc-ttctctaa------------------------------------------------
------------------------------------------------------------
--------------------------
>Conidiodicarpus_sp__CBS_139821
------------------------------------------------------------
------------------------------------------------------------
------------------------------------------------------------
------------------------------------------------------------
------------------------------------------------------------
------------------------------------------------------------
-------cattaacgag-ttagggcctc--cgtgt-ccg-acctccaaccctct--tgta
tcgaaaaacctcgttgcctcgggggcggccc-tgcctc-acggcggg---caccccggag
gaccactt-aaacactgcatttc-aatgtcgtctgagtaaaga-tttaaatgaaatcaaa
actttcaacaacggatctcttggttctggcatcgatgaagaacgcagcgaaatgcgataa
gtaatgtgaattgcagaattcagtgaatcatcgaatctttgaacgcatattgcgcccctt
ggtattccttggggcacacctgttcgagcgtcatt-tcaccaatcaagcctcgcttggtg
ttgggcgatgcg--caagccgcacgcctcaaatgccccggccgagcagtctctcccccgg
cgtcgtggaaac--ataccgctacggggacgcgacctgcg-cgtgccgcaac-aagacct
ttc-ttctctaa------------------------------------------------
------------------------------------------------------------
--------------------------
>Conidiodicarpus_sp___CPC_20463
------------------------------------------------------------
------------------------------------------------------------
------------------------------------------------------------
------------------------------------------------------------
------------------------------------------------------------
------------------------------------------------------------
-------cattaacgag-ttagggcctc--cgtgt-ccg-acctccaaccctct--tgta
tcgaaaaacctcgttgcctcgggggcggccc-tgcctc-acggcggg---caccccggag
gaccactt-aaacactgcatttc-aatgtcgtctgagtaaaga-tttaaatgaaatcaaa
actttcaacaacggatctcttggttctggcatcgatgaagaacgcagcgaaatgcgataa
gtaatgtgaattgcagaattcagtgaatcatcgaatctttgaacgcatattgcgcccctt
ggtattccttggggcacacctgttcgagcgtcatt-tcaccaatcaagcctcgcttggtg
ttgggcgatgcg--caagccgcacgcctcaaatgccccggccgagcagtctctcccccgg
cgtcgtggaaac--ataccgctacggggacgcgacctgcg-cgtgccgcaac-aagacct
ttc-ttctctaa------------------------------------------------
------------------------------------------------------------
--------------------------
>Conidiodicarpus_sp___CPC_20465
------------------------------------------------------------
------------------------------------------------------------
------------------------------------------------------------
------------------------------------------------------------
------------------------------------------------------------
------------------------------------------------------------
-------cattaacgag-ttagggcctc--cgtgt-ccg-acctccaaccctct--tgta
tcgaaaaacctcgttgcctcgggggcggccc-tgcctc-acggcggg---caccccggag
gaccactt-aaacactgcatttc-aatgtcgtctgagtaaaga-tttaaatgaaatcaaa
actttcaacaacggatctcttggttctggcatcgatgaagaacgcagcgaaatgcgataa
gtaatgtgaattgcagaattcagtgaatcatcgaatctttgaacgcatattgcgcccctt
ggtattccttggggcacacctgttcgagcgtcatt-tcaccaatcaagcctcgcttggtg
ttgggcgatgcg--caagccgcacgcctcaaatgccccggccgagcagtctctcccccgg
cgtcgtggaaac--ataccgctacggggacgcgacctgcg-cgtgccgcaac-aagacct
ttc-ttctctaa------------------------------------------------
------------------------------------------------------------
--------------------------
>Conidiodicarpus_sp___CPC_20472
------------------------------------------------------------
------------------------------------------------------------
------------------------------------------------------------
------------------------------------------------------------
------------------------------------------------------------
------------------------------------------------------------
-------cattaacgag-ttagggcctc--cgtgt-ccg-acctccaaccctct--tgta
tcgaaaaacctcgttgcctcgggggcggccc-tgcctc-acggcggg---caccccggag
gaccactt-aaacactgcatttc-aatgtcgtctgagtaaaga-tttaaatgaaatcaaa
actttcaacaacggatctcttggttctggcatcgatgaagaacgcagcgaaatgcgataa
gtaatgtgaattgcagaattcagtgaatcatcgaatctttgaacgcatattgcgcccctt
ggtattccttggggcacacctgttcgagcgtcatt-tcaccaatcaagcctcgcttggtg
ttgggcgatgcg--caagccgcacgcctcaaatgccccggccgagcagtctctcccccgg
cgtcgtggaaac--ataccgctacggggacgcgacctgcg-cgtgccgcaac-aagacct
ttc-ttctctaa------------------------------------------------
------------------------------------------------------------
--------------------------
>Conidiodicarpus_sp___CPC_17778
------------------------------------------------------------
------------------------------------------------------------
------------------------------------------------------------
------------------------------------------------------------
------------------------------------------------------------
------------------------------------------------------------
-------cattaacgag-ttagggcctc--cgtgt-ccg-acctccaaccctct--tgta
tcgaaaaacctcgttgcctcgggggcggccc-tgcctc-acggcggg---caccccggag
gaccactt-aaacactgcatttc-aatgtcgtctgagtaaaga-tttaaatgaaatcaaa
actttcaacaacggatctcttggttctggcatcgatgaagaacgcagcgaaatgcgataa
gtaatgtgaattgcagaattcagtgaatcatcgaatctttgaacgcatattgcgcccctt
ggtattccttggggcacacctgttcgagcgtcatt-tcaccaatcaagcctcgcttggtg
ttgggcgatgcg--caagccgcacgcctcaaatgccccggccgagcagtctctcccccgg
cgtcgtggaaac--ataccgctacggggacgcgacctgcg-cgtgccgcaac-aagacct
ttc-ttctctaa------------------------------------------------
------------------------------------------------------------
--------------------------
>Conidiodicarpus_sp___CPC_21380
------------------------------------------------------------
------------------------------------------------------------
------------------------------------------------------------
------------------------------------------------------------
------------------------------------------------------------
------------------------------------------------------------
-------cattaacgag-ttagggcctc--cgtgt-ccg-acctccaaccctct--tgta
tcgaaaaacctcgttgcctcgggggcggccc-tgcctc-acggcggg---caccccggag
gaccactt-aaacactgcatttc-aatgtcgtctgagtaaaga-tttaaatgaaatcaaa
actttcaacaacggatctcttggttctggcatcgatgaagaacgcagcgaaatgcgataa
gtaatgtgaattgcagaattcagtgaatcatcgaatctttgaacgcatattgcgcccctt
ggtattccttggggcacacctgttcgagcgtcatt-tcaccaatcaagcctcgcttggtg
ttgggcgatgcg--caagccgcacgcctcaaatgccccggccgagcagtctctcccccgg
cgtcgtggaaac--ataccgctacggggacgcgacctgcg-cgtgccgcaac-aagacct
ttc-ttctctaa------------------------------------------------
------------------------------------------------------------
--------------------------
>Conidiodicarpus_sp___CBS_139819
------------------------------------------------------------
------------------------------------------------------------
------------------------------------------------------------
------------------------------------------------------------
------------------------------------------------------------
------------------------------------------------------------
-------cattaacgag-ttagggcctc--cgtgt-ccg-acctccaaccctct--tgta
tcgaaaaacctcgttgcctcgggggcggccc-tgcctc-acggcggg---caccccggag
gaccactt-aaacactgcatttc-aatgtcgtctgagtaaaga-tttaaatgaaatcaaa
actttcaacaacggatctcttggttctggcatcgatgaagaacgcagcgaaatgcgataa
gtaatgtgaattgcagaattcagtgaatcatcgaatctttgaacgcatattgcgcccctt
ggtattccttggggcacacctgttcgagcgtcatt-tcaccaatcaagcctcgcttggtg
ttgggcgatgcg--caagccgcacgcctcaaatgccccggccgagcagtctctcccccgg
cgtcgtggaaac--ataccgctacggggacgcgacctgcg-cgtgccgcaac-aagacct
ttc-ttctctaa------------------------------------------------
------------------------------------------------------------
--------------------------
>Conidiodicarpus_sp__CBS_139820
------------------------------------------------------------
------------------------------------------------------------
------------------------------------------------------------
------------------------------------------------------------
------------------------------------------------------------
------------------------------------------------------------
-------cattaacgag-ttagggcctc--cgtgt-ccg-acctccaaccctct--tgta
tcgaaaaacctcgttgcctcgggggcggccc-tgcctc-acggcggg---caccccggag
gaccactt-aaacactgcatttc-aatgtcgtctgagtaaaga-tttaaatgaaatcaaa
actttcaacaacggatctcttggttctggcatcgatgaagaacgcagcgaaatgcgataa
gtaatgtgaattgcagaattcagtgaatcatcgaatctttgaacgcatattgcgcccctt
ggtattccttggggcacacctgttcgagcgtcatt-tcaccaatcaagcctcgcttggtg
ttgggcgatgcg--caagccgcacgcctcaaatgccccggccgagcagtctctcccccgg
cgtcgtggaaac--ataccgctacggggacgcgacctgcg-cgtgccgcaac-aagacct
ttc-ttctctaa------------------------------------------------
------------------------------------------------------------
--------------------------
>Leptoxyphium_sp__CBS_135836
------------------------------------------------------------
------------------------------------------------------------
------------------------------------------------------------
------------------------------------------------------------
------------------------------------------------------------
------------------------------------------------------------
-------cattaacgag-ttagggcctc--tggcc-cga-acctccaaccctt---tgta
tc--aaaacctcgttgcctcgggga-ggccc-tgcctc-acggctgg---ccccccgatg
gaccact--aaactctgcatctg-tatgacgtctgagtaaagattttaaattaaatcaaa
actttcaacaacggatctcttggttctggcatcgatgaagaacgcagcgaaatgcgataa
gtaatgtgaattgcagaattcagtgaatcatcgaatctttgaacgcatattgcgcccctt
ggtattccttggggcacacctgttcgagcgtcatt-tcaccaatcaagcctcgcttggta
ttgggcgatgcggcctgcccgcacgcctcaaatgcaacggccgaacgtgctctcctccgg
cgtcgtggaaac--ataccgctatggggatgagggcgact-cgtgccgcaca-aacctaa
att---tcaaa-------------------------------------------------
------------------------------------------------------------
--------------------------
>Leptoxyphium_sp__CBS_139620
------------------------------------------------------------
------------------------------------------------------------
------------------------------------------------------------
------------------------------------------------------------
------------------------------------------------------------
------------------------------------------------------------
-------cattaacgag-ttagggcctc--tggcc-cga-acctccaaccctt---tgta
tc--aaaacctcgttgcctcgggga-ggccc-tgcctc-acggctgg---ccccccgatg
gaccact--aaactctgcatctg-tatgacgtctgagtaaagattttaaattaaatcaaa
actttcaacaacggatctcttggttctggcatcgatgaagaacgcagcgaaatgcgataa
gtaatgtgaattgcagaattcagtgaatcatcgaatctttgaacgcatattgcgcccctt
ggtattccttggggcacacctgttcgagcgtcatt-tcaccaatcaagcctcgcttggta
ttgggcgatgcggcctgcccgcacgcctcaaatgcaacggccgaacgtgctctcctccgg
cgtcgtggaaac--ataccgctatggggatgagggcgact-cgtgccgcaca-aacctaa
att---ttcaaa------------------------------------------------
------------------------------------------------------------
--------------------------
>Leptoxyphium_sp__CBS_139618
------------------------------------------------------------
------------------------------------------------------------
------------------------------------------------------------
------------------------------------------------------------
------------------------------------------------------------
------------------------------------------------------------
---------ttaacgag-ttagggcctc--tggcc-cga-acctccaaccctt---tgta
tc--aaaacctcgttgcctcggggw-ggccc-tgcccc-acggctgg---ccccccgatg
gaccact--aaactctgcatctg-tatgacgtctgagtaaagattttaaattaaatcaaa
actttcaacaacggatctcttggttctggcatcgatgaagaacgcagcgaaatgcgataa
gtaatgtgaattgcagaattcagtgaatcatcgaatctttgaacgcatattgcgcccctt
ggtattccttggggcacacctgttcgagcgtcatt-tcaccaatcaagcctcgcttggta
ttgggcgatgcggcctgcccgcacgcctcaaatgcaacggccgaacgtgctctcctccgg
cgtcgtggaaac--ataccgctatggggatgagggcgact-cgtgccgcaca-aacctaa
att---ttcaaa------------------------------------------------
------------------------------------------------------------
--------------------------
>Leptoxyphium_sp___CPC_17767
------------------------------------------------------------
------------------------------------------------------------
------------------------------------------------------------
------------------------------------------------------------
------------------------------------------------------------
------------------------------------------------------------
-------cattaacgag-ttagggcctc--tggcc-cga-acctccaaccctt---tgta
tc--aaaacctcgttgcctcgggga-ggccc-tgcccc-acggctgg---ccccccgatg
gaccact--aaactctgcatctg-tatgacgtctgagtaaagattttaaattaaatcaaa
actttcaacaacggatctcttggttctggcatcgatgaagaacgcagcgaaatgcgataa
gtaatgtgaattgcagaattcagtgaatcatcgaatctttgaacgcatattgcgcccctt
ggtattccttggggcacacctgttcgagcgtcatt-tcaccaatcaagcctcgcttggta
ttgggcgatgcggcctgcccgcacgcctcaaatgcaacggccgaacgtgctctcctccgg
cgtcgtggaaac--ataccgctatggggatgagggcgact-cgtgccgcaca-aacctaa
att---tcaaa-------------------------------------------------
------------------------------------------------------------
--------------------------
>Conidiocarpus_cinnamomi_IFRDCC19_1150_AS1
------------------------------------------------------------
------------------------------------------------------------
------------------------------------------------------------
------------------------------------------------------------
------------------------------------------------------------
------------------------------------------------------------
------------------------------------------------------------
----------tcgttgcctcgggggcggccc-tgcctc-acggcggg---caccccggag
gaccactc-aaacactgcatttc-aatgtcgtctgagtaaaga-tttaaatgaaatcaaa
actttcaacaacggatctcttggttctggcatcgatgaagaacgcagcgaaatgcgataa
gtaatgtgaattgcagaattcagtgaatcatcgaatctttgaacgcatattgcgcccctt
ggtattccttggggcacacctgttcgagcgtcatt-tcaccaatcaagcctcgcttggtg
ttgggcgatgcg--caagccgcacgcctcaaatgccccggccgagcagtctctcccccgg
cgtcgtggaaac--ataccgctacggggacgcgacctgcg-cgtgccgcaac-aagacct
ttc-ttctctaa-ggttgacctcggatcaggtggggatacccgctgaacttaa-------
------------------------------------------------------------
--------------------------
>Conidiocarpus_luodianense_IFRDCC19_1153_QLS4
------------------------------------------------------------
------------------------------------------------------------
------------------------------------------------------------
------------------------------------------------------------
------------------------------------------------------------
------------------------------------------------------------
------------------------------------------------------------
--------cctcgttgcctcgggggcggccc-tgcctc-acggcggg---caccccggag
gaccactc-aaacactgcatttc-aatgtcgtctgagtaaaga-tttaaatgaaatcaaa
actttcaacaacggatctcttggttctggcatcgatgaagaacgcagcgaaatgcgataa
gtaatgtgaattgcagaattcagtgaatcatcgaatctttgaacgcatattgcgcccctt
ggtattccttggggcacacctgttcgagcgtcatt-tcaccaatcaagcctcgcttggtg
ttgggcgatgcg--caagccgcacgcctcaaatgccccggccgagcagtctctcccccgg
cgtcgtggaaac--ataccgctacggggacgcgacctgcg-tgtgccgcaac-aagacct
ttc-ttctctaa-ggttgacctcggatcaggtggggatacccgctgaacttaagcatat-
------------------------------------------------------------
--------------------------
>Conidiocarpus_caucasicus_IFRDCC19_1159_BJ4
------------------------------------------------------------
------------------------------------------------------------
------------------------------------------------------------
------------------------------------------------------------
------------------------------------------------------------
------------------------------------------------------------
---------------------------------------------------tct--tgta
tcgaaaaacctcgttgcctcgggggcggccc-tgcctc-acggcggg---caccccggag
gaccactc-aaacactgcatttc-aatgtcgtctgagtaaaga-tttaaatgaaatcaaa
actttcaacaacggatctcttggttctggcatcgatgaagaacgcagcgaaatgcgataa
gtaatgtgaattgcagaattcagtgaatcatcgaatctttgaacgcatattgcgcccctt
ggtattccttggggcacacctgttcgagcgtcatt-tcaccaatcaagcctcgcttggtg
ttgggcgatgcg--caagccgcacgcctcaaatgccccggccgagcagtctctcccccgg
cgtcgtggaaac--ataccgctacggggacgcgacctgcg-tgtgccgcaac-aagacct
ttc-ttctctaa-ggttgacctcggatcaggtggggatacccgctgaacttaagcat---
------------------------------------------------------------
--------------------------
>Conidiocarpus_cinnamomi_IFRDCC19_1165_QLS2
------------------------------------------------------------
------------------------------------------------------------
------------------------------------------------------------
------------------------------------------------------------
------------------------------------------------------------
------------------------------------------------------------
------------------------------------------------------------
----------tcgttgcctcgggggcggccc-tgcctc-acggcggg---caccccggag
gaccactc-aaacactgcatttc-aatgtcgtctgagtaaaga-tttaaatgaaatcaaa
actttcaacaacggatctcttggttctggcatcgatgaagaacgcagcgaaatgcgataa
gtaatgtgaattgcagaattcagtgaatcatcgaatctttgaacgcatattgcgcccctt
ggtattccttggggcacacctgttcgagcgtcatt-tcaccaatcaagcctcgcttggtg
ttgggcgatgcg--caagccgcacgcctcaaatgccccggccgagcagtctctcccccgg
cgtcgtggaaac--ataccgctacggggacgcgacctgcg-cgtgccgcaac-aagacct
ttc-ttctctaa-ggttgacctcggatcaggtggggatacccgctgaacttaagcata--
------------------------------------------------------------
--------------------------
>Conidiocarpus_cinnamomi_IFRDCC19_1168_CS2
------------------------------------------------------------
------------------------------------------------------------
------------------------------------------------------------
------------------------------------------------------------
------------------------------------------------------------
------------------------------------------------------------
---------------------------------------------------tct--tgta
tcgaaaaacctcgttgcctcgggggcggccc-tgcctc-acggcggg---caccccggag
gaccactc-aaacactgcatttc-aatgtcgtctgagtaaaga-tttaaatgaaatcaaa
actttcaacaacggatctcttggttctggcatcgatgaagaacgcagcgaaatgcgataa
gtaatgtgaattgcagaattcagtgaatcatcgaatctttgaacgcatattgcgcccctt
ggtattccttggggcacacctgttcgagcgtcatt-tcaccaatcaagcctcgcttggtg
ttgggcgatgcg--caagccgcacgcctcaaatgccccggccgagcagtctctcccccgg
cgtcgtggaaac--ataccgctacggggacgcgacctgcg-tgtgccgcaac-aagacct
ttc-ttctctaa-ggttgacctcggatcaggtggggatacccgctgaac-----------
------------------------------------------------------------
--------------------------
>Conidiocarpus_cinnamomi_IFRDCC19_1171_QLS_3
------------------------------------------------------------
------------------------------------------------------------
------------------------------------------------------------
------------------------------------------------------------
------------------------------------------------------------
------------------------------------------------------------
------------------------------------------------------------
-------------ttgcctcgggggcggccc-tgcctc-acggcggg---caccccggag
gaccactc-aaacactgcatttc-aatgtcgtctgagtaaaga-tttaaatgaaatcaaa
actttcaacaacggatctcttggttctggcatcgatgaagaacgcagcgaaatgcgataa
gtaatgtgaattgcagaattcagtgaatcatcgaatctttgaacgcatattgcgcccctt
ggtattccttggggcacacctgttcgagcgtcatt-tcaccaatcaagcctcgcttggtg
ttgggcgatgcg--caagccgcacgcctcaaatgccccggccgagcagtctctcccccgg
cgtcgtggaaac--ataccgctacggggacgcgacctgcg-tgtgccgcaac-aagacct
ttc-ttctctaa-ggttgacctcggatcaggtggggatacccgctgaacttaagcatat-
------------------------------------------------------------
--------------------------
>Conidiocarpus_bijieense_IFRDCC19_1189_BJ2_TYPE
------------------------------------------------------------
------------------------------------------------------------
------------------------------------------------------------
------------------------------------------------------------
------------------------------------------------------------
------------------------------------------------------------
------------------------------------------------------------
tctcgaaacctcgttgcctcgggggcggccc-tgcctc-acggcggg---caccccggag
gaccactc-aaacactgcatttc-aatgtcgtctgagtaaaga-tttaaatgaaatcaaa
actttcaacaacggatctcttggttctggcatcgatgaagaacgcagcgaaatgcgataa
gtaatgtgaattgcagaattcagtgaatcatcgaatctttgaacgcatattgcgcccctt
ggtattccttggggcacacctgttcgagcgtcatt-tcaccaatcaagcctcgcttggtg
ttgggcgatgcg--caagccgcacgcctcaaatgccccggccgagcagtctctcccccgg
cgtcgtggaaac--ataccgctacggggacgcgacctgcg-cgtgccgcaacaaagacct
ttc-ttctctaa-ggttgacctcggatcaggtggggatacccgctgaacttaagc-----
------------------------------------------------------------
--------------------------
>Conidiocarpus_luodianense_IFRDCC19_1183_BY5_1_TYPE
------------------------------------------------------------
------------------------------------------------------------
------------------------------------------------------------
------------------------------------------------------------
------------------------------------------------------------
------------------------------------------------------------
---------------------------------------------------tct--tgta
tctcgaaacctcgttgcctcgggggcggccc-tgcctc-acggcggg---caccccggag
gaccactc-aaacactgcatttc-aatgtcgtctgagtaaaga-tttaaatgaaatcaaa
actttcaacaacggatctcttggttctggcatcgatgaagaacgcagcgaaatgcgataa
gtaatgtgaattgcagaattcagtgaatcatcgaatctttgaacgcatattgcgcccctt
ggtattccttggggcacacctgttcgagcgtcatt-tcaccaatcaagcctcgcttggtg
ttgggcgatgcg--caagccgcacgcctcaaatgccccggccgagcagtctctcccccgg
cgtcgtggaaac--ataccgctacggggacgcgacctgcg-cgtgccgcaacaaagacct
ttc-ttctctaa-ggttgacctcggatcaggtggggatacccgctgaacttaagc-----
------------------------------------------------------------
--------------------------
>Conidiocarpus_guilanensis_IFRDCC19_1213_C3_1_TYPE
------------------------------------------------------------
------------------------------------------------------------
------------------------------------------------------------
------------------------------------------------------------
------------------------------------------------------------
------------------------------------------------------------
-----------------------------------------------------t--tgta
tcg-aaaacctcgttgcctcgggggcggccc-tgcctc-atggtggg---caccccggag
gaccactc-aaaccctgcattttgaatgtcgtctgagtaaaga-tttaaatgaaatcaaa
actttcaacaacggatctcttggttctggcatcgatgaagaacgcagcgaaatgcgataa
gtaatgtgaattgcagaattcagtgaatcatcgaatctttgaacgcatattgcgcccctt
ggtattccttggggcacacctgttcgagcgtcatt-tcaccaatcaagcctcgcttggtg
ttgggcgatgtg--caagccgcacgcctcaaatgccccggccgagcagtctctctcccgg
cgtcgtggaaac--ataccgctacggggacgcgacctgcg-cgtgccgcaac-atgacct
ttc-ttctctaa-ggttgacctcggatcaggtggggatacccgctgaacttaagcata--
------------------------------------------------------------
--------------------------
>Polychaeton_citruscola_IFRDCC19_1216_JK11
------------------------------------------------------------
------------------------------------------------------------
------------------------------------------------------------
------------------------------------------------------------
------------------------------------------------------------
------------------------------------------------------------
------------------------------------------------ccctct--tgta
tcg--taacctcgttgcctcgggggcggccc-tgcctc-acggcggg---caccccggag
gaccaacc-aaaccctgcatttttaatgtcgtctgagtgaaga-ttttaatgaaatcaaa
actttcaacaacggatctcttggttctggcatcgatgaagaacgcagcgaaatgcgataa
gtaatgtgaattgcagaattcagtgaatcatcgaatctttgaacgcatattgcgcccctt
ggtattccttggggcacacctgttcgagcgtcatt-tcaccaatcaagcctcgcttggtg
ttgggcgatgcg--catgccgcacgcctcaaatgctccggccgagcagtctctctcccgg
cgtcgtggtaac--ataccgctacggagaagcgacctgcg-cgtgccgcaac-atgacct
ttc-ttctctaa-ggttgacctcggatcaggtggggatacccgctgaacttaa-------
------------------------------------------------------------
--------------------------
>Conidiocarpus_caucasicus_IFRDCC19_1192_JK16_1
------------------------------------------------------------
------------------------------------------------------------
------------------------------------------------------------
------------------------------------------------------------
------------------------------------------------------------
------------------------------------------------------------
----------------------------------------------------------ta
tcgaaaaacctcgttgcctcgggggcggccc-tgcctc-acggcggg---caccccggag
gaccactc-aaacactgcatttc-aatgtcgtctgagtaaaga-tttaaatgaaatcaaa
actttcaacaacggatctcttggttctggcatcgatgaagaacgcagcgaaatgcgataa
gtaatgtgaattgcagaattcagtgaatcatcgaatctttgaacgcatattgcgcccctt
ggtattccttggggcacacctgttcgagcgtcatt-tcaccaatcaagcctcgcttggtg
ttgggcgatgcg--caagccgcacgcctcaaatgccccggccgagcagtctctcccccgg
cgtcgtggaaac--ataccgctacggggacgcgacctgcg-cgtgccgcaac-aagacct
ttc-ttctctaa-ggttgacctcggatcaggtggggatacccgctgaacttaagc-----
------------------------------------------------------------
--------------------------
>Conidiocarpus_bijieense_IFRDCC19_1186_MLH1_TYPE
------------------------------------------------------------
------------------------------------------------------------
------------------------------------------------------------
------------------------------------------------------------
------------------------------------------------------------
------------------------------------------------------------
-----------------------------------------------------------a
tcgaaaaacctcgttgcctcgggggcggccc-tgcctc-acggcggg---caccccggag
gaccactc-aaacactgcatttc-aatgtcgtctgagtaaaga-tttaaatgaaatcaaa
actttcaacaacggatctcttggttctggcatcgatgaagaacgcagcgaaatgcgataa
gtaatgtgaattgcagaattcagtgaatcatcgaatctttgaacgcatattgcgcccctt
ggtattccttggggcacacctgttcgagcgtcatt-tcaccaatcaagcctcgcttggtg
ttgggcgatgcg--caagccgcacgcctcaaatgccccggccgagcagtctctcccccgg
cgtcgtggaaac--ataccgctacggggacgcgacctgcg-cgtgccgcaac-aagacct
ttc-ttctctaa-ggttgacctcggatcaggtggggatacccgct---------------
------------------------------------------------------------
--------------------------
>Capnodium_neocoffeicola_IFRDCC19_1201_MLH5
------------------------------------------------------------
------------------------------------------------------------
------------------------------------------------------------
------------------------------------------------------------
------------------------------------------------------------
------------------------------------------------------------
---------------------------------------------------tct--tgta
tcg-aaaacctcgttgcctcgggggcggccc-tgcctc-acggcggg---caccccggag
gaccactc-aaaccctgcatttacaatgtcgtctgagtaaacattttgaattaaatcaaa
actttcaacaacggatctcttggttctggcatcgatgaagaacgcagcgaaatgcgataa
gtaatgtgaattgcagaattcagtgaatcatcgaatctttgaacgcatattgcgcccctt
ggtattccttggggcacacctgttcgagcgtcatt-tcaccaatcaagcctcgcttggtt
ttgggcgatgcg--caagccgcacgcctcaaatgccccggccgagcagtctctcccccgg
cgtcgtggaaac--ataccgctacggggacgcgacctgcgccgcgccgcaac-atgacct
tcctttctctaa-ggttgacctcggatcaggtggggatacccgctgaactta--------
------------------------------------------------------------
--------------------------
>Conidiocarpus_tainingense_IFRDCC19_1198_TN10_TYPE
------------------------------------------------------------
------------------------------------------------------------
------------------------------------------------------------
------------------------------------------------------------
------------------------------------------------------------
------------------------------------------------------------
------------------------------------------------------------
--------cctcgttgcctcgggggcggccc-tgcctc-acggcggg---caccccggag
gaccactt-aaacactgcatttc-aatgtcgtctgagtaaaga-tttaaatgaaatcaaa
actttcaacaacggatctcttggttctggcatcgatgaagaacgcagcgaaatgcgataa
gtaatgtgaattgcagaattcagtgaatcatcgaatctttgaacgcatattgcgcccctt
ggtattccttggggcacacctgttcgagcgtcatt-tcaccaatcaagcctcgcttggtg
ttgggcgatgcg--caagccgcacgcctcaaatgccccggccgagcagtctctcccccgg
cgtcgtggaaac--ataccgctacggggacgcgacctgcg-cgtgccgcaac-aagacct
ttc-ttctctaa-ggttgacctcggatcaggtggggatacccgctgaacttaagcatatc
------------------------------------------------------------
--------------------------
>Leptoxyphium_fumago_IFRDCC19_1219_CS1
------------------------------------------------------------
------------------------------------------------------------
------------------------------------------------------------
------------------------------------------------------------
------------------------------------------------------------
------------------------------------------------------------
------------------------------------------------------------
----------tcgttgcctcgggga-ggccc-tgcctc-acggctgg---ccccccgatg
gaccact--aaactctgcatctg-tatgacgtctgagtaaagattttaaattaaatcaaa
actttcaacaacggatctcttggttctggcatcgatgaagaacgcagcgaaatgcgataa
gtaatgtgaattgcagaattcagtgaatcatcgaatctttgaacgcatattgcgcccctt
ggtattccttggggcacacctgttcgagcgtcatt-tcaccaatcaagcctcgcttggta
ttgggcgatgcggcctgcccgcacgcctcaaatgcaacggccgaacgtgctctcctccgg
cgtcgtggaaac--ataccgctatggggatgagggcgact-cgtgccgcaca-aacctaa
att---ttcaaa-ggttgacctcggatcaggtggggatacccgctgaacttaa-------
------------------------------------------------------------
--------------------------
>Leptoxyphium_chishuiense_IFRDCC19_1222_CS4_TYPE
------------------------------------------------------------
------------------------------------------------------------
------------------------------------------------------------
------------------------------------------------------------
------------------------------------------------------------
------------------------------------------------------------
------------------------------------------------------------
---------------gcctcgggga-ggccc-tgcctc-acggctgg---ccccccgatg
gaccact--aaactctgcatctg-tatgacgtctgagtaaagattttaaattaaatcaaa
actttcaacaacggatctcttggttctggcatcgatgaagaacgcagcgaaatgcgataa
gtaatgtgaattgcagaattcagtgaatcatcgaatctttgaacgcatattgcgcccctt
ggtattccttggggcacacctgttcgagcgtcatt-tcaccaatcaagcctcgcttggta
ttgggcgatgcggcctgcccgcacgcctcaaatgcaacggccgaacgtgctctcctccgg
cgtcgtggaaac--ataccgctatggggatgagggcgact-cgtgccgcaca-aacctaa
att----tcaaa-ggttgacctcggatcaggtggggatacccgctgaacttaagcatat-
------------------------------------------------------------
--------------------------
>Conidiocarpus_caucasicus_IFRDCC19_1195_QLS5_TYPE
------------------------------------------------------------
------------------------------------------------------------
------------------------------------------------------------
------------------------------------------------------------
------------------------------------------------------------
------------------------------------------------------------
------------------------------------------------------------
--------cctcgttgcctcgggggcggccc-tgcctc-acggcggg---caccccggag
gaccactc-aaacactgcatttc-aatgtcgtctgagtaaaga-tttaaatgaaatcaaa
actttcaacaacggatctcttggttctggcatcgatgaagaacgcagcgaaatgcgataa
gtaatgtgaattgcagaattcagtgaatcatcgaatctttgaacgcatattgcgcccctt
ggtattccttggggcacacctgttcgagcgtcatt-tcaccaatcaagcctcgcttggtg
ttgggcgatgcg--caagccgcacgcctcaaatgccccggccgagcagtctctcccccgg
cgtcgtggaaac--ataccgctacggggacgcgacctgcg-cgtgccgcaac-aagacct
ttc-ttctctaa-ggttgacctcggatcaggtggggatacccgctgaacttaagcatatc
aa----------------------------------------------------------
--------------------------
>Leptoxyphium_chishuiense_IFRDCC19_1225_ZJ1
------------------------------------------------------------
------------------------------------------------------------
------------------------------------------------------------
------------------------------------------------------------
------------------------------------------------------------
------------------------------------------------------------
------------------------------------------------------------
--------cctcgttgcctcgggga-ggccc-tgcctc-acggctgg---ccccccgatg
gaccact--aaactctgcatctg-tatgacgtctgagtaaagattttaaattaaatcaaa
actttcaacaacggatctcttggttctggcatcgatgaagaacgcagcgaaatgcgataa
gtaatgtgaattgcagaattcagtgaatcatcgaatctttgaacgcatattgcgcccctt
ggtattccttggggcacacctgttcgagcgtcatt-tcaccaatcaagcctcgcttggta
ttgggcgatgcggcctgcccgcacgcctcaaatgcaacggccgaacgtgctctcctccgg
cgtcgtggaaac--ataccgctatggggatgagggcgact-cgtgccgcaca-aacctaa
att---ttcaaa-ggttgacctcggatcaggtggggatacccgctgaacttaagcatatc
------------------------------------------------------------
--------------------------
>Conidiocarpus_luodianense_IFRDCC19_1177_GSH3
------------------------------------------------------------
------------------------------------------------------------
------------------------------------------------------------
------------------------------------------------------------
------------------------------------------------------------
------------------------------------------------------------
------------------------------------------------------------
----------tcgttgcctcgggggcggccc-tgcctc-acggcggg---caccccggag
gaccactc-aaacactgcatttc-aatgtcgtctgagtaaaga-tttaaatgaaatcaaa
actttcaacaacggatctcttggttctggcatcgatgaagaacgcagcgaaatgcgataa
gtaatgtgaattgcagaattcagtgaatcatcgaatctttgaacgcatattgcgcccctt
ggtattccttggggcacacctgttcgagcgtcatt-tcaccaatcaagcctcgcttggtg
ttgggcgatgcg--caagccgcacgcctcaaatgccccggccgagcagtctctcccccgg
cgtcgtggaaac--ataccgctacggggacgcgacctgcg-cgtgccgcaac-aagacct
ttc-ttctctaa-ggttgacctcggatcaggtggggatacccgctgaacttaagcatat-
------------------------------------------------------------
--------------------------
>Conidiocarpus_cinnamomi_IFRDCC19_1174_BJ1
------------------------------------------------------------
------------------------------------------------------------
------------------------------------------------------------
------------------------------------------------------------
------------------------------------------------------------
------------------------------------------------------------
------------------------------------------------------------
----------tcgttgcctcgggggcggccc-tgcctc-acggcggg---caccccggag
gaccactc-aaacactgcatttc-aatgtcgtctgagtaaaga-tttaaatgaaatcaaa
actttcaacaacggatctcttggttctggcatcgatgaagaacgcagcgaaatgcgataa
gtaatgtgaattgcagaattcagtgaatcatcgaatctttgaacgcatattgcgcccctt
ggtattccttggggcacacctgttcgagcgtcatt-tcaccaatcaagcctcgcttggtg
ttgggcgatgcg--caagccgcacgcctcaaatgccccggccgagcagtctctcccccgg
cgtcgtggaaac--ataccgctacggggacgcgacctgcg-cgtgccgcaac-aagacct
ttc-ttctctaa-ggttgacctcggatcaggtggggatacccgctgaacttaag------
------------------------------------------------------------
--------------------------
>Hyphopolychaeton_cengongense_IFRDCC25_0017_10_HONG
------------------------------------------------------------
------------------------------------------------------------
------------------------------------------------------------
------------------------------------------------------------
------------------------------------------------------------
--------------------------------------------------------tgcg
gagggatcattaacgag-taagggcctc--tgtgcaccg-acctccaaccctct--tgta
tcgaaaaacctcgttgcctcgggggcggccc-tgcctc-acggcggg---caccccggag
gaccactc-aaaccctgcgttttaaatgtcgtctgagtaaaga-tttaaatgaaatcaaa
actttcaacaacggatctcttggttctggcatcgatgaagaacgcagcgaaatgcgataa
gtaatgtgaattgcagaattcagtgaatcatcgaatctttgaacgcatattgcgcccctt
ggtattccttggggcacacctgttcgagcgtcatt-acaccaatcaagcctcgcttggta
ttgggcgatgtg--caagccgcacgcctcaaatgctccggccgagcagtctctctcccgg
cgtcgtggaaac--ataccgctatggggacgcgacctgcg-cgtgccgcaag---aacct
tta-ttctctaa-ggttgacctcggatcaggtggggatacccgctgaacttaagcatat-
------------------------------------------------------------
--------------------------
>Hyphopolychaeton_duyunense__IFRDCC25_0016_M6
------------------------------------------------------------
------------------------------------------------------------
------------------------------------------------------------
------------------------------------------------------------
------------------------------------------------------------
------------------------------------------------------------
-----atcattaatgag-taagggcctc--tgtgc-ccg-acctccaaccctct--tgta
tcgaaaaacctcgttgcctcgggggcggccc-tgcctc-acggcggg---caccccggag
gaccactc-aaaccctgcattttaaatgtcgtctgagtaaaga-tttaaatgaaatcaaa
actttcaacaacggatctcttggttctggcatcgatgaagaacgcagcgaaatgcgataa
gtaatgtgaattgcagaattcagtgaatcatcgaatctttgaacgcatattgcgcccctt
ggtattccttggggcacacctgttcgagcgtcatt-acaccaatcaagcctcgcttggta
ttgggcgatgtg--caagccgcacgcctcaaatgctccggccgagcagtctctctcccgg
cgtcgtggaaac--ataccgctatggggacgcgacctgcg-cgtgccgcaag---aacct
tta-ttctctaa-ggttgacctcggatcaggtggggatacccgctg--------------
------------------------------------------------------------
--------------------------
>Hyphopolychaeton_maolanense_IFRDCC25_0021_M11
------------------------------------------------------------
------------------------------------------------------------
------------------------------------------------------------
------------------------------------------------------------
------------------------------------------------------------
-------------------------------------------------------ctgcg
gagggatcattaacgag-taagggcctc--cgtgc-ccg-acctccaaccctct--tgta
tcggaaaacctcgttgcctcgggggcggccc-tgcctc-acggcggg---caccccggag
gaccactc-aaaccctgcattttaaatgtcgtctgagtaaaga-tttaaatgaaatcaaa
actttcaacaacggatctcttggttctggcatcgatgaagaacgcagcgaaatgcgataa
gtaatgtgaattgcagaattcagtgaatcatcgaatctttgaacgcatattgcgcccctt
ggtattccttggggcacacctgttcgagcgtcatt-acaccaatcaagcctcgcttggta
ttgggcgatgtg--caagccgcacgcctcaaatgctccggccgagcagtctctctcccgg
cgtcgtggaaac--ataccgctatggggacgcgacctgcg-cgtgccgcaag---aacct
tta-ttctctaa-ggttgacctcggatcaggtggggatacccgctgaacttaagcatatc
aat---------------------------------------------------------
--------------------------
>Hyphopolychaeton_duyunense_IFRDCC25_0008_Du16_1
------------------------------------------------------------
------------------------------------------------------------
------------------------------------------------------------
------------------------------------------------------------
------------------------------------------------------------
-------------------------------------------------------ctgcg
gagggatcattaatgag-taagggcctc--tgtgc-ccg-acctccaaccctct--tgta
tcgaaaaacctcgttgcctcgggggcggccc-tgcctc-acggcggg---caccccggag
gaccactc-aaaccctgcattttaaatgtcgtctgagtaaaga-tttaaatgaaatcaaa
actttcaacaacggatctcttggttctggcatcgatgaagaacgcagcgaaatgcgataa
gtaatgtgaattgcagaattcagtgaatcatcgaatctttgaacgcatattgcgcccctt
ggtattccttggggcacacctgttcgagcgtcatt-acaccaatcaagcctcgcttggta
ttgggcgatgtg--caagccgcacgcctcaaatgctccggccgagcagtctctctcccgg
cgtcgtggaaac--ataccgctatggggacgcgacctgcg-cgtgccgcaag---aacct
tta-ttctctaa-ggttgacctcggatcaggtggggatacccgctgaacttaagcatatc
aat---------------------------------------------------------
--------------------------
>Hyphopolychaeton_duyunense_IFRDCC25_0009_Du_16_2
------------------------------------------------------------
------------------------------------------------------------
------------------------------------------------------------
------------------------------------------------------------
------------------------------------------------------------
--------------------------------------------------tgaacctgcg
gagggatcattaatgag-taagggcctc--tgtgc-ccg-acctccaaccctct--tgta
tcgaaaaacctcgttgcctcgggggcggccc-tgcctc-acggcggg---caccccggag
gaccactc-aaaccctgcattttaaatgtcgtctgagtaaaga-tttaaatgaaatcaaa
actttcaacaacggatctcttggttctggcatcgatgaagaacgcagcgaaatgcgataa
gtaatgtgaattgcagaattcagtgaatcatcgaatctttgaacgcatattgcgcccctt
ggtattccttggggcacacctgttcgagcgtcatt-acaccaatcaagcctcgcttggta
ttgggcgatgtg--caagccgcacgcctcaaatgctccggccgagcagtctctctcccgg
cgtcgtggaaac--ataccgctatggggacgcgacctgcg-cgtgccgcaag---aacct
tta-ttctctaa-ggttgacctcggatcaggtggggatacccgctgaacttaagcatatc
aataag--cggagg----------------------------------------------
--------------------------
>Hyphopolychaeton_duyunense_IFRDCC25_0010_Du17
------------------------------------------------------------
------------------------------------------------------------
------------------------------------------------------------
------------------------------------------------------------
------------------------------------------------------------
------------------------------------------------------cctgcg
gagggatcattaatgag-taagggcctc--tgtgc-ccg-acctccaaccctct--tgta
tcgaaaaacctcgttgcctcgggggcggccc-tgcctc-acggcggg---caccccggag
gaccactc-aaaccctgcattttaaatgtcgtctgagtaaaga-tttaaatgaaatcaaa
actttcaacaacggatctcttggttctggcatcgatgaagaacgcagcgaaatgcgataa
gtaatgtgaattgcagaattcagtgaatcatcgaatctttgaacgcatattgcgcccctt
ggtattccttggggcacacctgttcgagcgtcatt-acaccaatcaagcctcgcttggta
ttgggcgatgtg--caagccgcacgcctcaaatgctccggccgagcagtctctctcccgg
cgtcgtggaaac--ataccgctatggggacgcgacctgcg-cgtgccgcaag---aacct
tta-ttctctaa-ggttgacctcggatcaggtggggatacccgctgaacttaagcatatc
aa----------------------------------------------------------
--------------------------
>Hyphopolychaeton_duyunense_IFRDCC25_0011_Du18_1
------------------------------------------------------------
------------------------------------------------------------
------------------------------------------------------------
------------------------------------------------------------
------------------------------------------------------------
-------------------------------------------ccgtaggtgaacctgcg
gagggatcattaatgag-taagggcctc--tgtgc-ccg-acctccaaccctct--tgta
tcgaaaaacctcgttgcctcgggggcggccc-tgcctc-acggcggg---caccccggag
gaccactc-aaaccctgcattttaaatgtcgtctgagtaaaga-tttaaatgaaatcaaa
actttcaacaacggatctcttggttctggcatcgatgaagaacgcagcgaaatgcgataa
gtaatgtgaattgcagaattcagtgaatcatcgaatctttgaacgcatattgcgcccctt
ggtattccttggggcacacctgttcgagcgtcatt-acaccaatcaagcctcgcttggta
ttgggcgatgtg--caagccgcacgcctcaaatgctccggccgagcagtctctctcccgg
cgtcgtggaaac--ataccgctatggggacgcgacctgcg-cgtgccgcaag---aacct
tta-ttctctaa-ggttgacctcggatcaggtggggatacccgctgaacttaagcatatc
aat---------------------------------------------------------
--------------------------
>Hyphopolychaeton_duyunense_IFRDCC25_0012_Du_19_2
------------------------------------------------------------
------------------------------------------------------------
------------------------------------------------------------
------------------------------------------------------------
------------------------------------------------------------
-------------------------------------------cgtaggggtgacctgcg
gagggatcattaatgag-taagggcctc--tgtgc-ccg-acctccaaccctct--tgta
tcgaaaaacctcgttgcctcgggggcggccc-tgcctc-acggcggg---caccccggag
gaccactc-aaaccctgcattttaaatgtcgtctgagtaaaga-tttaaatgaaatcaaa
actttcaacaacggatctcttggttctggcatcgatgaagaacgcagcgaaatgcgataa
gtaatgtgaattgcagaattcagtgaatcatcgaatctttgaacgcatattgcgcccctt
ggtattccttggggcacacctgttcgagcgtcatt-acaccaatcaagcctcgcttggta
ttgggcgatgtg--caagccgcacgcctcaaatgctccggccgagcagtctctctcccgg
cgtcgtggaaac--ataccgctatggggacgcgacctgcg-cgtgccgcaag---aacct
tta-ttctctaa-ggttgacctcggatcaggtggggatacccgctgaacttaagcatatc
aataaa--gcgga-----------------------------------------------
--------------------------
>Hyphopolychaeton_duyunense_IFRDCC25_0013_Du20_1
------------------------------------------------------------
------------------------------------------------------------
------------------------------------------------------------
------------------------------------------------------------
------------------------------------------------------------
-----------------------------------------------------acctgcg
gagggatcattaatgag-taagggcctc--tgtgc-ccg-acctccaaccctct--tgta
tcgaaaaacctcgytgcctcgggggcggccc-tgcctc-acggcggg---caccccggag
gaccactc-aaaccctgcattttaaatgtcgtctgagtaaaga-tttaaatgaaatcaaa
actttcaacaacggatctcttggttctggcatcgatgaagaacgcagcgaaatgcgataa
gtaatgtgaattgcagaattcagtgaatcatcgaatctttgaacgcatattgcgcccctt
ggtattccttggggcacacctgttcgagcgtcatt-acaccaatcaagcctcgcttggta
ttgggcgatgtg--caagccgcacgcctcaaatgctccggccgagcagtctctctcccgg
cgtcgtggaaac--ataccgctatggggacgcgacctgcg-cgtgccgcaag---aacct
tta-ttctctaa-ggttgacctcggatcaggtg---------------------------
------------------------------------------------------------
--------------------------
>Hyphopolychaeton_duyunense_IFRDCC25_0014_Du21_1
------------------------------------------------------------
------------------------------------------------------------
------------------------------------------------------------
------------------------------------------------------------
------------------------------------------------------------
-----------------------------------------ctccgtaggtgaacctgcg
gagggatcattaatgag-taagggcctc--tgtgc-ccg-acctccaaccctct--tgta
tcgaaaaacctcgttgcctcgggggcggccc-tgcctc-acggcggg---caccccggag
gaccactc-aaaccctgcattttaaatgtcgtctgagtaaaga-tttaaatgaaatcaaa
actttcaacaacggatctcttggttctggcatcgatgaagaacgcagcgaaatgcgataa
gtaatgtgaattgcagaattcagtgaatcatcgaatctttgaacgcatattgcgcccctt
ggtattccttggggcacacctgttcgagcgtcatt-acaccaatcaagcctcgcttggta
ttgggcgatgtg--caagccgcacgcctcaaatgctccggccgagcagtctctctcccgg
cgtcgtggaaac--ataccgctatggggacgcgacctgcg-cgtgccgcaa---------
------------------------------------------------------------
------------------------------------------------------------
--------------------------
>Hyphopolychaeton_duyunense_IFRDCC25_0015_Du24
------------------------------------------------------------
------------------------------------------------------------
------------------------------------------------------------
------------------------------------------------------------
------------------------------------------------------------
---------------------------------------------------gaacctgcg
gagggatcattaatgag-taagggcctc--tgtgc-ccg-acctccaaccctct--tgta
tcgaaaaacctcgttgcctcgggggcggccc-tgcctc-acggcggg---caccccggag
gaccactc-aaaccctgcattttaaatgtcgtctgagtaaaga-tttaaatgaaatcaaa
actttcaacaacggatctcttggttctggcatcgatgaagaacgcagcgaaatgcgataa
gtaatgtgaattgcagaattcagtgaatcatcgaatctttgaacgcatattgcgcccctt
ggtattccttggggcacacctgttcgagcgtcatt-acaccaatcaagcctcgcttggta
ttgggcgatgtg--caagccgcacgcctcaaatgctccggccgagcagtctctctcccgg
cgtcgtggaaac--ataccgctatggggacgcgacctgcg-cgtgccgcaag---aacct
tta-ttctctaa-ggttgacctcggatcaggtggggatacccgctgaacttaagcatatc
a-----------------------------------------------------------
--------------------------
>Hyphopolychaeton_cengongense_IFRDCC25_0018_Cg1_2
------------------------------------------------------------
------------------------------------------------------------
------------------------------------------------------------
------------------------------------------------------------
------------------------------------------------------------
-----------------------------------------------------------g
gagggatcattaacgag-taagggcctc--tgtgc-ccg-acctccaaccctct--tgta
tcgaaaaacctcgttgcctcgggggcggccc-tgcctc-acggcggg---caccccggag
gaccactc-aaaccctgcattttaaatgtcgtctgagtaaaga-tttaaatgaaatcaaa
actttcaacaacggatctcttggttctggcatcgatgaagaacgcagcgaaatgcgataa
gtaatgtgaattgcagaattcagtgaatcatcgaatctttgaacgcatattgcgcccctt
ggtattccttggggcacacctgttcgagcgtcatt-acaccaatcaagcctcgcttggta
ttgggcgatgtg--caagccgcacgcctcaaatgctccggccgagcagtctctctcccgg
cgtcgtggaaac--ataccgctatggggacgcgacctgcg-cgtgccgcaag---aacct
tta-ttctctaa-ggttgacctcggatcaggtggggatacccgctgaacttaagcatat-
------------------------------------------------------------
--------------------------
>Hyphopolychaeton_cengongense_IFRDCC25_0019_Cg2_2
------------------------------------------------------------
------------------------------------------------------------
------------------------------------------------------------
------------------------------------------------------------
------------------------------------------------------------
------------------------------------------------------------
---------------------gggcctc--tgtgc-ccg-acctccaaccctct--tgta
tcgaaaaacctcgttgcctcgggggcggccc-tgcctc-acggcggg---caccccggag
gaccactc-aaaccctgcattttaaatgtcgtctgagtaaaga-tttaaatgaaatcaaa
actttcaacaacggatctcttggttctggcatcgatgaagaacgcagcgaaatgcgataa
gtaatgtgaattgcagaattcagtgaatcatcgaatctttgaacgcatattgcgcccctt
ggtattccttggggcacacctgttcgagcgtcatt-acaccaatcaagcctcgcttggta
ttgggcgatgtg--caagccgcacgcctcaaatgctccggccgagcagtctctctcccgg
cgtcgtggaaac--ataccgctatggggacgcgacctgcg-cgtgccgcaag---aacct
tta-ttctctaa-ggttgacctcggatcaggtggggatacccgctgaacttaagcatatc
aataag--cgga------------------------------------------------
--------------------------
>Hyphopolychaeton_cengongense_IFRDCC25_0020_Cg2_3
------------------------------------------------------------
------------------------------------------------------------
------------------------------------------------------------
------------------------------------------------------------
------------------------------------------------------------
------------------------------------------------------------
-------------------------ctc--tgtgc-ccg-acctccaaccctct--tgta
tcgaaaaacctcgttgcctcgggggcggccc-tgcctc-acggcggg---caccccggag
gaccactc-aaaccctgcattttaaatgtcgtctgagtaaaga-tttaaatgaaatcaaa
actttcaacaacggatctcttggttctggcatcgatgaagaacgcagcgaaatgcgataa
gtaatgtgaattgcagaattcagtgaatcatcgaatctttgaacgcatattgcgcccctt
ggtattccttggggcacacctgttcgagcgtcatt-acaccaatcaagcctcgcttggta
ttgggcgatgtg--caagccgcacgcctcaaatgctccggccgagcagtctctctcccgg
cgtcgtggaaac--ataccgctatggggacgcgacctgcg-cgtgccgcaag---aacct
tta-ttctctaa-ggttgacctcggatcaggtggggatacccgctgaacttaagca----
------------------------------------------------------------
--------------------------
>Conidiocarpus_caucasicus_IFRDCC25_0006_HX_3
------------------------------------------------------------
------------------------------------------------------------
------------------------------------------------------------
------------------------------------------------------------
------------------------------------------------------------
------------------------------------------------------------
---ggatcattaacgag-ttagggcctc--tgtgc-ccg-acctccaaccctct--tgta
tcgaaaaacctcgttgcctcgggggcggccc-tgcctc-acggcggg---caccccggag
gaccactc-aaacactgcatttc-aatgtcgtctgagtaaaga-tttaaatgaaatcaaa
actttcaacaacggatctcttggttctggcatcgatgaagaacgcagcgaaatgcgataa
gtaatgtgaattgcagaattcagtgaatcatcgaatctttgaacgcatattgcgcccctt
ggtattccttggggcacacctgttcgagcgtcatt-tcaccaatcaagcctcgcttggtg
ttgggcgatgcg--caagccgcacgcctcaaatgccccggccgagcagtctctcccccgg
cgtcgtggaaac--ataccgctacggggacgcgacctgcg-cgtgccgcaac-aagacct
ttc-ttctctaa-ggttgacctcggatcaggtggggatacccgctgaacttaagca----
------------------------------------------------------------
--------------------------
>Conidiocarpus_cinnamomi_IFRDCC_25_0005_HX_4
------------------------------------------------------------
------------------------------------------------------------
------------------------------------------------------------
------------------------------------------------------------
------------------------------------------------------------
----------------------------------------------------------cg
gagggatcattaacgag-ttagggcctc--tgtgc-ccg-acctccaaccctct--tgta
tcgaaaaacctcgttgcctcgggggcggccc-tgcctc-acggcggg---caccccggag
gaccactc-aaacactgcatttc-aatgtcgtctgagtaaaga-tttaaatgaaatcaaa
actttcaacaacggatctcttggttctggcatcgatgaagaacgcagcgaaatgcgataa
gtaatgtgaattgcagaattcagtgaatcatcgaatctttgaacgcatattgcgcccctt
ggtattccttggggcacacctgttcgagcgtcatt-tcaccaatcaagcctcgcttggtg
ttgggcgatgcg--caagccgcacgcctcaaatgccccggccgagcagtctctcccccgg
cgtcgtggaaac--ataccgctacggggacgcgacctgcg-cgtgccgcaac-aagacct
ttc-ttctctaa-ggttgacctcggatcaggtggggatacccgctgaacttaagcat---
------------------------------------------------------------
--------------------------
>Conidiocarpus_guilanensis_IFRDCC25_0007__ZY15
------------------------------------------------------------
------------------------------------------------------------
------------------------------------------------------------
------------------------------------------------------------
------------------------------------------------------------
-------------------------------------------------ggtgacctgcg
gagggatcattaacgag-atagggcctc--cgtgc-ccg-acctccaaccctct--tgta
tcg-aaaacctcgttgcctcgggggcggccc-tgcctc-atggtggg---caccccggag
gaccactc-aaaccctgcattttgaatgtcgtctgagtaaaga-tttaaatgaaatcaaa
actttcaacaacggatctcttggttctggcatcgatgaagaacgcagcgaaatgcgataa
gtaatgtgaattgcagaattcagtgaatcatcgaatctttgaacgcatattgcgcccctt
ggtattccttggggcacacctgttcgagcgtcatt-tcaccaatcaagcctcgcttggtg
ttgggcgatgtg--caagccgcacgcctcaaatgccccggccgagcagtctctctcccgg
cgtcgtggaaac--ataccgctacggggacgcgacctgcg-cgtgccgcaac-atgacct
ttc-ttctctaa-ggttgacctcggatcaggtggggatacccgctgaacttaagcatatc
aataa-------------------------------------------------------
--------------------------
>Polychaeton_cengongense_IFRDCC_25_0002_CG1_1
------------------------------------------------------------
------------------------------------------------------------
------------------------------------------------------------
------------------------------------------------------------
------------------------------------------------------------
----------------------------------------------------------cg
gagggatcattaacgag-ttagggcctc--cgtgc-ccgaacctccaaccctct--tgta
tcg--taacctcgttgcctcgggggcggccc-tgcctc-acggcggg---caccccggag
gaccaacc-aaaccctgcatttttaatgtcgtctgagtaaaga-ttttaatgaaatcaaa
actttcaacaacggatctcttggttctggcatcgatgaagaacgcagcgaaatgcgataa
gtaatgtgaattgcagaattcagtgaatcatcgaatctttgaacgcatattgcgcccctt
ggtattccttggggcacacctgttcgagcgtcatt-tcaccaatcaagcctcgcttggtg
ttgggcgatgcg--catgccgcacgcctcaaatgctccggccgagcagtctctctcccgg
cgtcgtggtaac--ataccgctacggagaagcgacctgcg-cgtgccgcaac-atgacct
ttc-ttctctaa-ggttgacctcggatcaggtggggatacccgctgaacttaagcat---
------------------------------------------------------------
--------------------------
>Polychaeton_cengongense_IFRDCC25_0004_CG1_1
------------------------------------------------------------
------------------------------------------------------------
------------------------------------------------------------
------------------------------------------------------------
------------------------------------------------------------
------------------------------------------------------------
---------ttaacgag-ttagggcctc--cgtgc-ccgaacctccaaccctct--tgta
tcg--taacctcgttgcctcgggggcggccc-tgcctc-acggcggg---caccccggag
gaccaacc-aaaccctgcatttttaatgtcgtctgagtaaaga-ttttaatgaaatcaaa
actttcaacaacggatctcttggttctggcatcgatgaagaacgcagcgaaatgcgataa
gtaatgtgaattgcagaattcagtgaatcatcgaatctttgaacgcatattgcgcccctt
ggtattccttggggcacacctgttcgagcgtcatt-tcaccaatcaagcctcgcttggtg
ttgggcgatgcg--catgccgcacgcctcaaatgctccggccgagcagtctctctcccgg
cgtcgtggtaac--ataccgctacggagaagcgacctgcg-cgtgccgcaac-atgacct
ttc-ttctctaa-ggttgacctcggatcaggtggggatacccgctgaa------------
------------------------------------------------------------
--------------------------
>_Conidiocarpus_nanshanense__IFRDCC_25_0001_20_NAN
------------------------------------------------------------
------------------------------------------------------------
------------------------------------------------------------
------------------------------------------------------------
------------------------------------------------------------
-------------------------------------------ccgtaggtgaacctgcg
gagggatcattaacgag-ttagggcctc--cgtgc-ccg-acctccaaccctct--tgta
tcgaaaaacctcgttgcctcgggggcggccc-tgcctc-acggcggg---caccccggag
gaccactc-aaacactgcatttc-aatgtcgtctgagtaaaga-tttaaatgaaatcaaa
actttcaacaacggatctcttggttctggcatcgatgaagaacgcagcgaaatgcgataa
gtaatgtgaattgcagaattcagtgaatcatcgaatctttgaacgcatattgcgcccctt
ggtattccttggggcacacctgttcgagcgtcatt-tcaccaatcaagcctcgcttggtg
ttgggcgatgcg--caagccgcacgcctcaaatgccccggccgagcagtctctcccccgg
cgtcgtggaaac--ataccgctacggggacgcgacctgcg-tgtgccgcaac-aagacct
ttc-ttctctaa-ggttgacctcggatcaggtggggatacccgctgaacttaagcatatc
aataag--cggag-----------------------------------------------
--------------------------
