# Supplementary material for: Morphology and multilocus phylogeny illuminate novel taxa in Capnodiaceae (Ascomycota, Dothideomycetes, Capnodiales)
Source: IMA Fungus. 2026 May 29;17:e188051. doi: 10.3897/imafungus.17.188051 (PMC13241920; doi:10.3897/imafungus.17.188051)
Supplement: Supplementary material 4 — Alignment file [file imafungus-17-e188051-s004.zip › Alignment file/LSU.aligned]

>Capnodium__coartatum_SDBR_CMU477
------------------------------------taagcatatcaataagcggaggaa
aa-gaaaccaacagggattg-ccctagtaacggcgagtgaagcggcaatagctcagattt
gaaatctggcgtcttcggcgt-ccgagttgtaatctgtagaggatgcctttgggtagcca
ccggtctaagtcccctggaacggggcgtcacagagggtgagaatcccgtatgtgaccgga
agggcaccctccacaaggctccttcgacgagtcgagttgtttgggaatgcagctctaaat
gggaggtaaattccttctaaagctaaataccggccagagaccgatagcgcacaagtagag
tgatcgaaagatgaaaagcactttggaaagagagttaaaaagcacgtgaaattgttgaaa
gggaagcgcttgcaaccagacttgttggcggtgttccgccggtcttctgaccggtccact
caccgtctgcaggccagcatcatctggggccgccggataaaagcgaggggaacgtagctc
ccccgggagtgttatagcccctcgtgcaatacggcgagcctcgggtgaggtccgcgcttc
ggctaggatgctggcgtaatggtcgtaagcggcccgtcttgaaacacggaccaaggagtc
taacatctatgcgagtgttcgggtgtcaaacccctacgcgtaatgaaagtgaacggaggt
gggagcc--ttagggtgcaccatcgaccgatcctgatgtcttcggatggatttgagtaag
agcatagctgttgggacccgaaagatggtgaactatgcctggatagggtgaagccagagg
aaactctggtggaggctcgcagcggttctgacgtgcaaatcgatcgtcaaatttgggtat
aggggcgaaagac-taatcgaaccat----------------------------------
-------------------ctagtagctggttcctgccg---------------------
------------------------------------------------------------
------------------------------------------------------------
------------------------------------------------------------
------------------------------------------------------------
------------------------------------------------------------
------------------------------------------------------------
------------------------------------------------------------
------------------------------------------------------------
------------------------------------------------------------
------------------------------------------------------------
------------------------------------------------------------
------------------------------------------------------------
------------------------------------------------------------
------------------------------------------------------------
------------------------------------------------------------
------------------------------------------------------------
------------------------------------------------------------
------------------------------------------------------------
------------------------------------------------------------
------------------------------------------------------------
------------------------------------------------------------
------------------------------------------------------------
------------------------------------------------------------
------------------------------------------------------------
------------------------------------------------------------
------------------------------------------------------------
------------------------------------------------------------
------------------------------------------------------------
------------------------------------------------------------
------------------------------------------------------------
------------------------------------------------------------
------------------------------------------------------------
------------------------------------------------------------
------------------------------------------------------------
------------------------------------------------------------
------------------------------------------------------------
------------------------------------------------------------
------------------------------------------------------------
------------------------------------------------------------
------------------------------------------------------------
>Capnodium_alfenasii_CBS_146151_type
------------------------------------------------------------
-----------------ttg-ccctagtaacggcgagtgaagcggcaatagctcagattt
gaaatctggcgtcttcggcgt-ccgagttgtaatctgtagaggatgcctttgggtagcca
ccggtctaagtcccctggaacggggcgtcacagagggtgagaatcccgtatgtgaccgga
agggcaccctccacaaggctccttcgacgagtcgagttgtttgggaatgcagctctaaat
gggaggtaaattccttctaaagctaaataccggccagagaccgatagcgcacaagtagag
tgatcgaaagatgaaaagcactttggaaagagagttaaaaagcacgtgaaattgttgaaa
gggaagcgcttgcaaccagacttgttggcggtgttccgccggtcttctgaccggtccact
caccgtctgcaggccagcatcatctggggccgccggataaaagcgaggggaacgtggctc
cctcgggagtgttatagcccctcgtgcaatacggcgagcctcgggtgaggtccgcgcttc
ggctaggatgctggcgtaatggtcgtaagcggcccgtcttgaaacacggaccaaggagtc
taacatctatgcgagtgttcgggtgtcaaacccctacgcgtaatgaaagtgaacggaggt
gggagcc--ttagggtgcaccatcgaccgatcctgatgtcttcggatggatttgagtaag
agcatagctgttgggacccgaaagatggtgaactatgcctggatagggtgaagccagagg
aaactctggtggaggctcgcagcggttctgacgtgcaaatcgatcgtcaaatttgggtat
aggggcgaaagac-taat------------------------------------------
------------------------------------------------------------
------------------------------------------------------------
------------------------------------------------------------
------------------------------------------------------------
------------------------------------------------------------
------------------------------------------------------------
------------------------------------------------------------
------------------------------------------------------------
------------------------------------------------------------
------------------------------------------------------------
------------------------------------------------------------
------------------------------------------------------------
------------------------------------------------------------
------------------------------------------------------------
------------------------------------------------------------
------------------------------------------------------------
------------------------------------------------------------
------------------------------------------------------------
------------------------------------------------------------
------------------------------------------------------------
------------------------------------------------------------
------------------------------------------------------------
------------------------------------------------------------
------------------------------------------------------------
------------------------------------------------------------
------------------------------------------------------------
------------------------------------------------------------
------------------------------------------------------------
------------------------------------------------------------
------------------------------------------------------------
------------------------------------------------------------
------------------------------------------------------------
------------------------------------------------------------
------------------------------------------------------------
------------------------------------------------------------
------------------------------------------------------------
------------------------------------------------------------
------------------------------------------------------------
------------------------------------------------------------
------------------------------------------------------------
------------------------------------------------------------
>Capnodium_coartatum_CPC_17779
------------------------------------------------------------
-----------------ttg-ccctagtaacggcgagtgaagcggcaatagctcagattt
gaaatctggcgtcttcggcgt-ccgagttgtaatctgtagaggatgcctttgggtagcca
ccggtctaagtcccctggaacggggcgtcacagagggtgagaatcccgtatgtgaccgga
agggcaccctccacaaggctccttcgacgagtcgagttgtttgggaatgcagctctaaat
gggaggtaaattccttctaaagctaaataccggccagagaccgatagcgcacaagtagag
tgatcgaaagatgaaaagcactttggaaagagagttaaaaagcacgtgaaattgttgaaa
gggaagcgcttgcaaccagacttgttggcggtgttccgccggtcttctgaccggtccact
caccgtctgcaggccagcatcatctggggccgccggataaaagcgaggggaacgtagctc
ccccgggagtgttatagcccctcgtgcaatacggcgagcctcgggtgaggtccgcgcttc
ggctaggatgctggcgtaatggtcgtaagcggcccgtcttgaaacacggaccaaggagtc
taacatctatgcgagtgttcgggtgtcaaacccctacgcgtaatgaaagtgaacggaggt
gggagcc--ttagggtgcaccatcgaccgatcctgatgtcttcggatggatttgagtaag
agcatagctgttgggacccgaaagatggtgaactatgcctggatagggtgaagccagagg
aaactctggtggaggctcgcagcggttctgacgtgcaaatcgatcgtcaaatttgggtat
aggggcgaaagac-taat------------------------------------------
------------------------------------------------------------
------------------------------------------------------------
------------------------------------------------------------
------------------------------------------------------------
------------------------------------------------------------
------------------------------------------------------------
------------------------------------------------------------
------------------------------------------------------------
------------------------------------------------------------
------------------------------------------------------------
------------------------------------------------------------
------------------------------------------------------------
------------------------------------------------------------
------------------------------------------------------------
------------------------------------------------------------
------------------------------------------------------------
------------------------------------------------------------
------------------------------------------------------------
------------------------------------------------------------
------------------------------------------------------------
------------------------------------------------------------
------------------------------------------------------------
------------------------------------------------------------
------------------------------------------------------------
------------------------------------------------------------
------------------------------------------------------------
------------------------------------------------------------
------------------------------------------------------------
------------------------------------------------------------
------------------------------------------------------------
------------------------------------------------------------
------------------------------------------------------------
------------------------------------------------------------
------------------------------------------------------------
------------------------------------------------------------
------------------------------------------------------------
------------------------------------------------------------
------------------------------------------------------------
------------------------------------------------------------
------------------------------------------------------------
------------------------------------------------------------
>Capnodium_coffeae_CBS_147_52_type
gttgacctcggatcaggtggggatacccgctgaacttaagcatatcaataagcggaggaa
aa-gaaaccaacagggattg-ccctagtaacggcgagtgaagcggcaatagctcagattt
gaaatctggcgtcttcggcgt-ccgagttgtaatctgtagaggatgcctttgggtagcca
ccggtctaagtcccctggaacggggcgtcacagagggtgagaatcccgtatgtgaccgga
agggcaccctccacaaggctccttcgacgagtcgagttgtttgggaatgcagctctaaat
gggaggtaaattccttctaaagctaaataccggccagagaccgatagcgcacaagtagag
tgatcgaaagatgaaaagcactttggaaagagagttaaaaagcacgtgaaattgttgaaa
gggaagcgcttgcaaccagacttgttggcggtgttccgccggtcttctgaccggtccact
caccgtctgcaggccagcatcatctggggccgccggataaaagcgaggggaacgtggctc
cctcgggagtgttatagcccctcgtgcaatacggcgagcctcgggtgaggtccgcgcttc
ggctaggatgctggcgtaatggtcgtaagcggcccgtcttgaaacacggaccaaggagtc
taacatctatgcgagtgttcgggtgtcaaacccctacgcgtaatgaaagtgaacggaggt
gggagcc--ttagggtgcaccatcgaccgatcctgatgtcttcggatggatttgagtaag
agcatagctgttgggacccgaaagatggtgaactatgcctggatagggtgaagccagagg
aaactctggtggaggctcgcagcggttctgacgtgcaaatcgatcgtcaaatttgggtat
aggggcgaaagac-taatcgaaccat----------------------------------
-------------------ctagtagctggttcctgccgaagt---------------tt
ccctcaggatagcagtaacgtttt------cagttttatgaggtaa--------------
----------------------agcgaatgattagaggccttggggttgaaacaacctta
acctattctcaaactttaaatatgtaagaagtccttgttacttagttga-acgtggacat
ttgaa-tgtatcgttactagtgggccatttttggtaagcagaactggcgatgcgggatga
accgaacgtggggttaaggtgccggaatgcacgctcatcagacaccacaaaaggtgttag
ttcatctagacagcaggacggtggccatggaagtcggaatccgctaaggagtgtgtaaca
actcacctgccgaatgaactagccctgaaaatggatggcgctcaagcgtgctacccatac
cccaccgccggggtagaaacgatgccccggcgagtaggcaggcgtggaggcccgtgacga
agccttgggggtgaccccgggtagaacggcctctagtgcagatcttggtggtagtagcaa
atactcaaatgagaactttgaggactgaagtggggaaaggttccgtgtgaacagcagttg
gacacgggttagtcgatcctaagccatagggaaactccgttttaaagcgcgccctaggcg
ccgcccggcgaaggggaagccggttaacattccggcacctggatgtggattatccgcggc
aacgcaactgaaggcgaagacgtcggcgggggccccgggaagagttctcttttcttctta
acggcccgtcaccctgaaatcggtttgtccggagctagggtttaacggccggtagagcgg
cgcacctttgcgccgtccggtgcgctcccgacgacccttgaaaattcgccggagggaatg
attttcacgccaggtcgtactcataaccgcagcaggtctccaaggtgaacagcctctagt
tgatagaacaatgtagataagggaagtcggcaaaatagatccgtaacttcgggataagga
ttggctctaagggttgggcgcgttgggccttgggcagattccctgggagcaggagggcac
tagcttcacggccggcgccttccagcacccggtggcggacgcccttggcaggcttcggcc
gtccggcgcgcgcttaacaaccaacttagaactggtacggacaaggggaatctgactgtc
taattaaaacatagcattgcgatggccagaaagtggtgttgacgcaatgtgatttctgcc
cagtgctctgaatgtcaaagtgaagaaattcaaccaagcgcgggtaaacggcgggagtaa
ctatgactctcttaaggtagccaaatgcctcgtcatctaattagtgacgcgcatgaatgg
attaacgagattcccactgtccctatctactatctagcgaaaccacagccaagggaacgg
gcttggcagaatcagcggggaaagaagaccctgttgagcttgactctagtttgacattgt
gaaaagacatagggggtgtagaataggtgggagcttcggcgccggtgaaataccactacc
cttatcgtttttttacttaatcaatgaagcggaactggtcttcaccgaccatcttctggc
gttaaggtccttcgcgggccgatccgggttgatgacattgtcaggtggggagtttggctg
gggcggcacatctgttaaaccataacgcaggtgtcctaagggggactcatggagaacaga
aatctccagtagagcaaaagggcaaaagtccccttgattttgattttcagtgtgaataca
aaccatgaaagtgtggcctatcgatcctttagtccctcggaatttgaggctagaggtgcc
agaaaagttaccacagggataactggcttgtggcagccaagcgttcatagcgacgttgct
ttttgatccttcgatgtcggctcttcctatcataccgaagcagaattcggtaagcgttgg
attgttcacccactaatagggaacgtgagctgggtttagaccgtcgtgagacaggttagt
tttaccctactgatgaccgtcaccccaacggtaataccgcttagtacgagaggaaccgcg
gtttcagataattggtttttgcggctgtccgaccgggcagtgccgcgaagctaccatctg
ctggattatggctgaacgcctctaagtcagaatccatgccggaacggggtgatcctctcc
agcacgtcgtacgagtgtacgaataggcctctggccccggaccccagcaggggcgcggtc
cgcacgtctagaaatggcgtgcggtggcgcccggattgcaatttgacagcgcgctggaat
gaatcctttgcagacgacttagccgcctgaccgggtcgtgtaagcagtagagtagccttg
>Capnodium_coffeicola_MFLUCC_15_0206_type
------------------------------------------------------------
-----------------ttg-ccctagtaacggcgagtgaagcggcaatagctcagattt
gaaatctggcgtcttcggcgtcccgagttgtaatctgtagaggatgcctttgggtagcca
ccggtctaagtcccctggaacggggcgtcacagagggtgagaatcccgtatgtgaccgga
agggcaccctccacaaggctccttcgacgagtcgagttgtttgggaatgcagctctaaat
gggaggtaaattccttctaaagctaaataccggccagagaccgatagcgcacaagtagag
tgatcgaaagatgaaaagcactttggaaagagagttaaaaagcacgtgaaattgttgaaa
gggaagcgcttgcaaccagacttgttggcggtgttccgccggtcttctgaccggtccact
caccgtctgcaggccagcatcatctggggccgccggataaaagcgaggggaatgtggctc
cctcgggagtgttatagcccctcgtgcaatacggcgagcctcgggtgaggtccgcgcttc
ggctaggatgctggcgtaatggtcgtaagcggcccgtcttgaaacacggaccaaggagtc
taacatctatgcgagtgttcgggtgtcaaacccctacgcgtaatgaaagtgaacggaggt
gggagcc--ttagggtgcaccatcgaccgatcctgatgtcttcggatggatttgagtaag
agcatagctgttgggacccgaaagatggtgaactatgcctggatagggtgaagccagagg
aaactctggtggaggctcgcagcggttctgacgtgcaaatcgatcgtcaaatttgggtat
aggggcgaaagac-taatcgaac-------------------------------------
------------------------------------------------------------
------------------------------------------------------------
------------------------------------------------------------
------------------------------------------------------------
------------------------------------------------------------
------------------------------------------------------------
------------------------------------------------------------
------------------------------------------------------------
------------------------------------------------------------
------------------------------------------------------------
------------------------------------------------------------
------------------------------------------------------------
------------------------------------------------------------
------------------------------------------------------------
------------------------------------------------------------
------------------------------------------------------------
------------------------------------------------------------
------------------------------------------------------------
------------------------------------------------------------
------------------------------------------------------------
------------------------------------------------------------
------------------------------------------------------------
------------------------------------------------------------
------------------------------------------------------------
------------------------------------------------------------
------------------------------------------------------------
------------------------------------------------------------
------------------------------------------------------------
------------------------------------------------------------
------------------------------------------------------------
------------------------------------------------------------
------------------------------------------------------------
------------------------------------------------------------
------------------------------------------------------------
------------------------------------------------------------
------------------------------------------------------------
------------------------------------------------------------
------------------------------------------------------------
------------------------------------------------------------
------------------------------------------------------------
------------------------------------------------------------
>Capnodium_gamsii_CBS_146153
------------------------------------------------------------
-----------------ttg-ccctagtaacggcgagtgaagcggcaatagctcagattt
gaaatctggcgtctttggcgt-ccgagttgtaatctgtagaggatgcctttgggtagcca
ccggtctaagtcccctggaacggggcgtcacagagggtgagaatcccgtatgtgaccgga
agggcaccctccacaaggctccttcgacgagtcgagttgtttgggaatgcagctctaaat
gggaggtaaattccttctaaagctaaataccggccagagaccgatagcgcacaagtagag
tgatcgaaagatgaaaagcactttggaaagagagttaaaaagcacgtgaaattgttgaaa
gggaagcgcttgcaaccagacttgttggcggtgttccgccggtcttctgaccggtccact
caccgtctgcaggccagcatcatctggggccgccggataaaagcgaggggaatgtggctc
ccccgggagtgttatagcccctcgtgcaatacggcgagcctcgggtgaggtccgcgcttc
ggctaggatgctggcgtaatggtcgtaagcggcccgtcttgaaacacggaccaaggagtc
taacatctatgcgagtgttcgggtgtcaaacccctacgcgtaatgaaagtgaacggaggt
gggagcc--ttagggtgcaccatcgaccgatcctgatgtcttcggatggatttgagtaag
agcatagctgttgggacccgaaagatggtgaactatgcctggatagggtgaagccagagg
aaactctggtggaggctcgcagcggttctgacgtgcaaatcgatcgtcaaatttgggtat
aggggcgaaagac-taat------------------------------------------
------------------------------------------------------------
------------------------------------------------------------
------------------------------------------------------------
------------------------------------------------------------
------------------------------------------------------------
------------------------------------------------------------
------------------------------------------------------------
------------------------------------------------------------
------------------------------------------------------------
------------------------------------------------------------
------------------------------------------------------------
------------------------------------------------------------
------------------------------------------------------------
------------------------------------------------------------
------------------------------------------------------------
------------------------------------------------------------
------------------------------------------------------------
------------------------------------------------------------
------------------------------------------------------------
------------------------------------------------------------
------------------------------------------------------------
------------------------------------------------------------
------------------------------------------------------------
------------------------------------------------------------
------------------------------------------------------------
------------------------------------------------------------
------------------------------------------------------------
------------------------------------------------------------
------------------------------------------------------------
------------------------------------------------------------
------------------------------------------------------------
------------------------------------------------------------
------------------------------------------------------------
------------------------------------------------------------
------------------------------------------------------------
------------------------------------------------------------
------------------------------------------------------------
------------------------------------------------------------
------------------------------------------------------------
------------------------------------------------------------
------------------------------------------------------------
>Capnodium_neocoffeicola_CBS_139614_type
------------------------------------------------------------
-----------------ttg-ccctagtaacggcgagtgaagcggcaatagctcagattt
gaaatctggcgtcttcggcgt-ccgagttgtaatctgtagaggatgcctttgggtagcca
ccggtctaagtcccctggaacggggcgtcacagagggtgagaatcccgtatgtgaccgga
agggcaccctccacaaggctccttcgacgagtcgagttgtttgggaatgcagctctaaat
gggaggtaaattccttctaaagctaaataccggccagagaccgatagcgcacaagtagag
tgatcgaaagatgaaaagcactttggaaagagagttaaaaagcacgtgaaattgttgaaa
gggaagcgcttgcaaccagacttgttggcggtgttccgccggtcttctgaccggtccact
caccgtctgcaggccagcatcatctggggccgccggataaaagcgaggggaacgtggctc
cctcgggagtgttatagcccctcgtgcaatacggcgagcctcgggtgaggtccgcgcttc
ggctaggatgctggcgtaatggtcgtaagcggcccgtcttgaaacacggaccaaggagtc
taacatctatgcgagtgttcgggtgtcaaacccctacgcgtaatgaaagtgaacggaggt
gggagcc--ttagggtgcaccatcgaccgatcctgatgtcttcggatggatttgagtaag
agcatagctgttgggacccgaaagatggtgaactatgcctggatagggtgaagccagagg
aaactctggtggaggctcgcagcggttctgacgtgcaaatcgatcgtcaaatttgggtat
aggggcgaaagac-taat------------------------------------------
------------------------------------------------------------
------------------------------------------------------------
------------------------------------------------------------
------------------------------------------------------------
------------------------------------------------------------
------------------------------------------------------------
------------------------------------------------------------
------------------------------------------------------------
------------------------------------------------------------
------------------------------------------------------------
------------------------------------------------------------
------------------------------------------------------------
------------------------------------------------------------
------------------------------------------------------------
------------------------------------------------------------
------------------------------------------------------------
------------------------------------------------------------
------------------------------------------------------------
------------------------------------------------------------
------------------------------------------------------------
------------------------------------------------------------
------------------------------------------------------------
------------------------------------------------------------
------------------------------------------------------------
------------------------------------------------------------
------------------------------------------------------------
------------------------------------------------------------
------------------------------------------------------------
------------------------------------------------------------
------------------------------------------------------------
------------------------------------------------------------
------------------------------------------------------------
------------------------------------------------------------
------------------------------------------------------------
------------------------------------------------------------
------------------------------------------------------------
------------------------------------------------------------
------------------------------------------------------------
------------------------------------------------------------
------------------------------------------------------------
------------------------------------------------------------
>Capnodium_paracoartatum_MFLUCC14_0282
----------------------------------tttaggcatatcaataagcggaggaa
aaggaaaccaacagggattgcccctagtaacggcgagtgaagcggcaatagctcaga-tt
gaaatctggcgtcttcggcgt-ccgagttgtaatctgtagaggatgcctttgggtagcca
ccggtctaagtcccctggaacggggcgtcacagagggtgagaaccccgtatgtgaccgga
agggcaccctccacaaggctcctttgacgagtcgagttgtttgggaatgcagctctaaat
gggaggtaaattccttctaaagctaaataccggccagagaccgatagcgcacaagtagag
tgatcgaaagatgaaaagcactttggaaagagagttaaaaagcacgtgaaattgttgaaa
gggaagcgcttgcaaccagacttgttggcggtgttccgccggtcttctgaccggtccact
caccgtctgcaggccagcatcatctggggccgccggataaaagcgaggggaatgtggctc
ccccgggagtgttatagcccctcgtgcaatacggcgagcctcgggtgaggtccgcgcttc
ggctaggatgctggcgtaatggtcgtaagcggcccgtcttgaaacacggaccaaggagtc
taacatctatgcgagtgttcgggtgtcaaacccctacgcgtaatgaaagtgaacggaggt
gggagcc--ttagggtgcaccatcgaccgatcctgatgtcttcggatggatttgagtaag
agcatagctgttgggacccgaaagatggtgaactatgcctggatagggtgaagccagagg
aaactctggtggaggctcgcagcggttctgacgtgcaaatcgatcgtcaaatttgggtat
aggggcgaaagccctaatcg----------------------------------------
------------------------------------------------------------
------------------------------------------------------------
------------------------------------------------------------
------------------------------------------------------------
------------------------------------------------------------
------------------------------------------------------------
------------------------------------------------------------
------------------------------------------------------------
------------------------------------------------------------
------------------------------------------------------------
------------------------------------------------------------
------------------------------------------------------------
------------------------------------------------------------
------------------------------------------------------------
------------------------------------------------------------
------------------------------------------------------------
------------------------------------------------------------
------------------------------------------------------------
------------------------------------------------------------
------------------------------------------------------------
------------------------------------------------------------
------------------------------------------------------------
------------------------------------------------------------
------------------------------------------------------------
------------------------------------------------------------
------------------------------------------------------------
------------------------------------------------------------
------------------------------------------------------------
------------------------------------------------------------
------------------------------------------------------------
------------------------------------------------------------
------------------------------------------------------------
------------------------------------------------------------
------------------------------------------------------------
------------------------------------------------------------
------------------------------------------------------------
------------------------------------------------------------
------------------------------------------------------------
------------------------------------------------------------
------------------------------------------------------------
------------------------------------------------------------
>Capnodium_paracoffeicola_CBS_139616_type
------------------------------------------------------------
-----------------ttg-ccctagtaacggcgagtgaagcggcaatagctcagattt
gaaatctggcgtcttcggcgt-ccgagttgtaatctgtagaggatgcctttgggtagcca
ccggtctaagtcccctggaacggggcgtcacagagggtgagaatcccgtatgtgaccgga
agggcaccctccacaaggctccttcgacgagtcgagttgtttgggaatgcagctctaaat
gggaggtaaattccttctaaagctaaataccggccagagaccgatagcgcacaagtagag
tgatcgaaagatgaaaagcactttggaaagagagttaaaaagcacgtgaaattgttgaaa
gggaagcgcttgcaaccagacttgttggcggtgttccgccggtcttctgaccggtccact
caccgtctgcaggccagcatcatctggggccgccggataaaagcgaggggaacgtggctc
cctcgggagtgttatagcccctcgtgcaatacggcgagcctcgggtgaggtccgcgcttc
ggctaggatgctggcgtaatggtcgtaagcggcccgtcttgaaacacggaccaaggagtc
taacatctatgcgagtgttcgggtgtcaaacccctacgcgtaatgaaagtgaacggaggt
gggagcc--ttagggtgcaccatcgaccgatcctgatgtcttcggatggatttgagtaag
agcatagctgttgggacccgaaagatggtgaactatgcctggatagggtgaagccagagg
aaactctggtggaggctcgcagcggttctgacgtgcaaatcgatcgtcaaatttgggtat
aggggcgaaagac-taat------------------------------------------
------------------------------------------------------------
------------------------------------------------------------
------------------------------------------------------------
------------------------------------------------------------
------------------------------------------------------------
------------------------------------------------------------
------------------------------------------------------------
------------------------------------------------------------
------------------------------------------------------------
------------------------------------------------------------
------------------------------------------------------------
------------------------------------------------------------
------------------------------------------------------------
------------------------------------------------------------
------------------------------------------------------------
------------------------------------------------------------
------------------------------------------------------------
------------------------------------------------------------
------------------------------------------------------------
------------------------------------------------------------
------------------------------------------------------------
------------------------------------------------------------
------------------------------------------------------------
------------------------------------------------------------
------------------------------------------------------------
------------------------------------------------------------
------------------------------------------------------------
------------------------------------------------------------
------------------------------------------------------------
------------------------------------------------------------
------------------------------------------------------------
------------------------------------------------------------
------------------------------------------------------------
------------------------------------------------------------
------------------------------------------------------------
------------------------------------------------------------
------------------------------------------------------------
------------------------------------------------------------
------------------------------------------------------------
------------------------------------------------------------
------------------------------------------------------------
>Chaetocapnodium_insulare_CBS_146159_type
------------------------------------------------------------
-----------------ttg-ccctagtaacggcgagtgaagcggcaagagctcagattt
gaaatctggcgcctttggcgt-ccgagttgtaatctgtagaggatgctattgggtagcca
ccggtctaagtcccctggaacggggcgtcgcagagggtgagaatcccgtatgtgaccgga
agggcgccctccacatagctccttcgacgagtcgagttgtttgggaatgcagctctaaat
gggaggtaaattccttctaaagctaaataccggccagagaccgatagcgcacaagtagag
tgatcgaaagatgaaaagcactttggaaagagagttaaaaagcacgtgaaattgttgaaa
gggaagcgcttgcaaccagacttgttggcggtgttccgccggtcttctgaccggtgtact
caccgtctgcaggccagcatcatctggggccgccggataaaagcttggggaatgtggctc
ctccgggagtgttatagcccctcgtgcaatacggcgtgcctcgggtgaggtccgcgcttc
ggctaggatgctggcgtaatggtcgtaagcggcccgtcttgaaacacggaccaaggagtc
taacatctatgcgagtgttcgggtgccaaacccctacgcgtaatgaaagtgaacggaggt
gggagcc--ttagggtgcaccatcgaccgatcctgatgtcttcggatggatttgagtaag
agcatagctgttgggacccgaaagatggtgaactatgcctggatagggtgaagccagagg
aaactctggtggaggctcgcagcggttctgacgtgcaaatcgatcgtcaaatttgggtat
aggggcgaaagac-taat------------------------------------------
------------------------------------------------------------
------------------------------------------------------------
------------------------------------------------------------
------------------------------------------------------------
------------------------------------------------------------
------------------------------------------------------------
------------------------------------------------------------
------------------------------------------------------------
------------------------------------------------------------
------------------------------------------------------------
------------------------------------------------------------
------------------------------------------------------------
------------------------------------------------------------
------------------------------------------------------------
------------------------------------------------------------
------------------------------------------------------------
------------------------------------------------------------
------------------------------------------------------------
------------------------------------------------------------
------------------------------------------------------------
------------------------------------------------------------
------------------------------------------------------------
------------------------------------------------------------
------------------------------------------------------------
------------------------------------------------------------
------------------------------------------------------------
------------------------------------------------------------
------------------------------------------------------------
------------------------------------------------------------
------------------------------------------------------------
------------------------------------------------------------
------------------------------------------------------------
------------------------------------------------------------
------------------------------------------------------------
------------------------------------------------------------
------------------------------------------------------------
------------------------------------------------------------
------------------------------------------------------------
------------------------------------------------------------
------------------------------------------------------------
------------------------------------------------------------
>Chaetocapnodium_magnum__CBS_153154T
------------------------acccgctgaacttaagcatatcaataagcggaggaa
aa-gaaaccaacagggattg-ccctagtaacggcgagtgaagcggcaagagctcagattt
gaaatctggcgcctttggcgt-ccgagttgtaatctgtagaggatgctattgggtagcca
ccggtctaagtcccctggaacggggcgtcgcagagggtgagaatcccgtatgtgaccgga
agggcgccctccacatagctccttcgacgagtcgagttgtttgggaatgcagctctaaat
gggaggtaaattccttctaaagctaaataccggccagagaccgatagcgcacaagtagag
tgatcgaaagatgaaaagcactttggaaagagagttaaaaagcacgtgaaattgttgaaa
gggaagcgcttgcaaccagacttgttggcggtgttccgccggtcttctgaccggtgtact
caccgtctgcaggccagcatcatctggggccgccggataaaagcggggggaatgtggctc
tttcgggagtgttatagcccctcgtgcaatacggcgtgcctcgggtgaggtccgcgcttc
ggctaggatgctggcgtaatggtcgtaagcggcccgtcttgaaacacggaccaaggagtc
taacatctatgcgagtgttcgggtgtcaaacccctacgcgtaatgaaagtgaacggaggt
gggagcc--ttagggtgcaccatcgaccgatcctgatgtcttcggatggatttgagtaag
agcatagctgttgggacccgaaagatggtgaactatgcctggatagggtgaagccagagg
aaactctggtggaggctcgcagcggttctgacgtgcaaatcgatcgtcaaatttgggtat
aggggcgaaagac-taatc-----------------------------------------
------------------------------------------------------------
------------------------------------------------------------
------------------------------------------------------------
------------------------------------------------------------
------------------------------------------------------------
------------------------------------------------------------
------------------------------------------------------------
------------------------------------------------------------
------------------------------------------------------------
------------------------------------------------------------
------------------------------------------------------------
------------------------------------------------------------
------------------------------------------------------------
------------------------------------------------------------
------------------------------------------------------------
------------------------------------------------------------
------------------------------------------------------------
------------------------------------------------------------
------------------------------------------------------------
------------------------------------------------------------
------------------------------------------------------------
------------------------------------------------------------
------------------------------------------------------------
------------------------------------------------------------
------------------------------------------------------------
------------------------------------------------------------
------------------------------------------------------------
------------------------------------------------------------
------------------------------------------------------------
------------------------------------------------------------
------------------------------------------------------------
------------------------------------------------------------
------------------------------------------------------------
------------------------------------------------------------
------------------------------------------------------------
------------------------------------------------------------
------------------------------------------------------------
------------------------------------------------------------
------------------------------------------------------------
------------------------------------------------------------
------------------------------------------------------------
>Chaetocapnodium_polonicum_CBS_153156_TYPE
------------------------acccgctgaacttaagcatatcaataagcggaggaa
aa-gaaaccaacagggattg-ccctagtaacggcgagtgaagcggcaagagctcagattt
gaaatctggcgcctttggcgt-ccgagttgtaatctgtagaggatgctattgggtagcca
ccggtctaagtcccctggaacggggcgtcgcagagggtgagaatcccgtatgtgaccgga
agggcgccctccacatagctccttcgacgagtcgagttgtttgggaatgcagctctaaat
gggaggtaaattccttctaaagctaaataccggccagagaccgatagcgcacaagtagag
tgatcgaaagatgaaaagcactttggaaagagagttaaaaagcacgtgaaattgttgaaa
gggaagcgcttgcaaccagacttgttggcggtgttccgccggtcttctgaccggtgtact
caccgtctgcaggccagcatcatctggggccgccggataaaagcggggggaatgtggctc
cctcgggagtgttatagcccctcgtgcaatacggcgtgcctcgggtgaggtccgcgcttc
ggctaggatgctggcgtaatggtcgtaagcggcccgtcttgaaacacggaccaaggagtc
taacatctatgcgagtgttcgggtgtcaaacccctacgcgtaatgaaagtgaacggaggt
gggagcc--ttagggtgcaccatcgaccgatcctgatgtcttcggatggatttgagtaag
agcatagctgttgggacccgaaagatggtgaactatgcctggatagggtgaagccagagg
aaactctggtggaggctcgcagcggttctgacgtgcaaatcgatcgtcaaatttgggtat
aggggcgaaagac-taatcgaaccat----------------------------------
-------------------ctagta-----------------------------------
------------------------------------------------------------
------------------------------------------------------------
------------------------------------------------------------
------------------------------------------------------------
------------------------------------------------------------
------------------------------------------------------------
------------------------------------------------------------
------------------------------------------------------------
------------------------------------------------------------
------------------------------------------------------------
------------------------------------------------------------
------------------------------------------------------------
------------------------------------------------------------
------------------------------------------------------------
------------------------------------------------------------
------------------------------------------------------------
------------------------------------------------------------
------------------------------------------------------------
------------------------------------------------------------
------------------------------------------------------------
------------------------------------------------------------
------------------------------------------------------------
------------------------------------------------------------
------------------------------------------------------------
------------------------------------------------------------
------------------------------------------------------------
------------------------------------------------------------
------------------------------------------------------------
------------------------------------------------------------
------------------------------------------------------------
------------------------------------------------------------
------------------------------------------------------------
------------------------------------------------------------
------------------------------------------------------------
------------------------------------------------------------
------------------------------------------------------------
------------------------------------------------------------
------------------------------------------------------------
------------------------------------------------------------
------------------------------------------------------------
>Chaetocapnodium_siamensis_MFLUCC13_0778_type
------------------------------------------------------------
-----------------ttg-ccctagtaacggcgagtgaagcggcaacagctcagattt
gaaatctggcgctttcggcgt-ccgagttgtaatctgtagaggatgctattgggtagcca
ccggtctaagtcccctggaacggggcgtcgcagagggtgagaatcccgtatgtgaccgga
agggcgccctccacatagctccttcgacgagtcgagttgtttgggaatgcagctctaaat
gggaggtaaattccttctaaagctaaataccggccagagaccgatagcgcacaagtagag
tgatcgaaagatgaaaagcactttggaaagagagttaaaaagcacgtgaaattgttgaaa
gggaagcgcttgcaaccagacttgttggcggtgttccgccggtcttctgaccggtgtact
caccgtctgcaggccagcatcatctggggccgccggataaaagcggggggaatgtggctc
ctccgggagtgttatagcccctcgtgcaatacggcgtgcctcgggtgaggtccgcgcttc
ggctaggatgctggcgtaatggtcgtaagcggcccgtcttgaaacacggaccaaggagtc
taacatctatgcgagtgttcgggtgtcaaacccctacgygtaatgaaagtgaacggaggt
gggagcc--ttagggtgcaccatcgaccgatcctgatgtcttcggatggatttgagtaag
agcatagctgttgggacccgaaagatggtgaactatgcctggatagggtgaagccagagg
aaactctggtggaggctcgcagcggttctgacgtgcaaatcgatcgtcaaatttgggtat
a-gggcgaaagac-taatcgat--------------------------------------
------------------------------------------------------------
------------------------------------------------------------
------------------------------------------------------------
------------------------------------------------------------
------------------------------------------------------------
------------------------------------------------------------
------------------------------------------------------------
------------------------------------------------------------
------------------------------------------------------------
------------------------------------------------------------
------------------------------------------------------------
------------------------------------------------------------
------------------------------------------------------------
------------------------------------------------------------
------------------------------------------------------------
------------------------------------------------------------
------------------------------------------------------------
------------------------------------------------------------
------------------------------------------------------------
------------------------------------------------------------
------------------------------------------------------------
------------------------------------------------------------
------------------------------------------------------------
------------------------------------------------------------
------------------------------------------------------------
------------------------------------------------------------
------------------------------------------------------------
------------------------------------------------------------
------------------------------------------------------------
------------------------------------------------------------
------------------------------------------------------------
------------------------------------------------------------
------------------------------------------------------------
------------------------------------------------------------
------------------------------------------------------------
------------------------------------------------------------
------------------------------------------------------------
------------------------------------------------------------
------------------------------------------------------------
------------------------------------------------------------
------------------------------------------------------------
>Chaetocapnodium_tanzanicum_CBS_145_79_type
------------------------------------------------------------
-----------------ttg-ccctagtaacggcgagtgaagcggcaagagctcagattt
gaaatctggcgccttcggcgt-ccgagttgtaatctgtagaggatgctattgggtagcca
ccggtctaagtcccctggaacggggcgtcgcagagggtgagaatcccgtatgtgaccgga
agggcgccctccacatagctccttcgacgagtcgagttgtttgggaatgcagctctaaat
gggaggtaaattccttctaaagctaaataccggccagagaccgatagcgcacaagtagag
tgatcgaaagatgaaaagcactttggaaagagagttaaaaagcacgtgaaattgttgaaa
gggaagcgcttgcaaccagacttgttggcggtgttccgccggtcttctgaccggtgtact
caccgtctgcaggccagcatcatctggggccgccggataaaagcggggggaatgtggctc
ctccgggagtgttatagcccctcgtgcaatacggcgtgcctcgggtgaggtccgcgcttc
ggctaggatgctggcgtaatggtcgtaagcggcccgtcttgaaacacggaccaaggagtc
taacatctatgcgagtgttcgggtgtcaaacccctacgcgtaatgaaagtgaacggaggt
gggagcc--ttagggtgcaccatcgaccgatcctgatgtcttcggatggatttgagtaag
agcatagctgttgggacccgaaagatggtgaactatgcctggatagggtgaagccagagg
aaactctggtggaggctcgcagcggttctgacgtgcaaatcgatcgtcaaatttgggtat
aggggcgaaagac-taat------------------------------------------
------------------------------------------------------------
------------------------------------------------------------
------------------------------------------------------------
------------------------------------------------------------
------------------------------------------------------------
------------------------------------------------------------
------------------------------------------------------------
------------------------------------------------------------
------------------------------------------------------------
------------------------------------------------------------
------------------------------------------------------------
------------------------------------------------------------
------------------------------------------------------------
------------------------------------------------------------
------------------------------------------------------------
------------------------------------------------------------
------------------------------------------------------------
------------------------------------------------------------
------------------------------------------------------------
------------------------------------------------------------
------------------------------------------------------------
------------------------------------------------------------
------------------------------------------------------------
------------------------------------------------------------
------------------------------------------------------------
------------------------------------------------------------
------------------------------------------------------------
------------------------------------------------------------
------------------------------------------------------------
------------------------------------------------------------
------------------------------------------------------------
------------------------------------------------------------
------------------------------------------------------------
------------------------------------------------------------
------------------------------------------------------------
------------------------------------------------------------
------------------------------------------------------------
------------------------------------------------------------
------------------------------------------------------------
------------------------------------------------------------
------------------------------------------------------------
>Chaetocapnodium_thailandense_CBS_139619_type
------------------------------------------------------------
-----------------ttg-ccctagtaacggcgagtgaagcggcaagagctcagattt
gaaatctggcgccttcggcgt-ccgagttgtaatctgtagaggatgctattgggtagcca
ccggtctaagtcccctggaacggggcgtcgcagagggtgagaatcccgtatgtgaccgga
agggcgccctccacatagctccttcgacgagtcgagttgtttgggaatgcagctctaaat
gggaggtaaattccttctaaagctaaataccggccagagaccgatagcgcacaagtagag
tgatcgaaagatgaaaagcactttggaaagagagttaaaaagcacgtgaaattgttgaaa
gggaagcgcttgcaaccagacttgttggcggtgttccgccggtcttctgaccggtgtact
caccgtctgcaggccagcatcatctggggccgctggataaaagcggggggaatgtggctc
ctccgggagtgttatagcccctcgtgcaatacggcgtgcctcgggtgaggtccgcgcttc
ggctaggatgctggcgtaatggtcgtaagcggcccgtcttgaaacacggaccaaggagtc
taacatctatgcgagtgttcgggtgtcaaacccctacgcgtaatgaaagtgaacggaggt
gggagcc--ttagggtgcaccatcgaccgatcctgatgtcttcggatggatttgagtaag
agcatagctgttgggacccgaaagatggtgaactatgcctggatagggtgaagccagagg
aaactctggtggaggctcgcagcggttctgacgtgcaaatcgatcgtcaaatttgggtat
aggggcgaaagac-taat------------------------------------------
------------------------------------------------------------
------------------------------------------------------------
------------------------------------------------------------
------------------------------------------------------------
------------------------------------------------------------
------------------------------------------------------------
------------------------------------------------------------
------------------------------------------------------------
------------------------------------------------------------
------------------------------------------------------------
------------------------------------------------------------
------------------------------------------------------------
------------------------------------------------------------
------------------------------------------------------------
------------------------------------------------------------
------------------------------------------------------------
------------------------------------------------------------
------------------------------------------------------------
------------------------------------------------------------
------------------------------------------------------------
------------------------------------------------------------
------------------------------------------------------------
------------------------------------------------------------
------------------------------------------------------------
------------------------------------------------------------
------------------------------------------------------------
------------------------------------------------------------
------------------------------------------------------------
------------------------------------------------------------
------------------------------------------------------------
------------------------------------------------------------
------------------------------------------------------------
------------------------------------------------------------
------------------------------------------------------------
------------------------------------------------------------
------------------------------------------------------------
------------------------------------------------------------
------------------------------------------------------------
------------------------------------------------------------
------------------------------------------------------------
------------------------------------------------------------
>Conidiocarpus_cinnamomi___SICAU_23_0100_type
----------------------------------------catagc--------ggagga
aa-gaacccaacagggattg-ccctagtaacggcgagtgaagcggcaacagctcagattt
gaaatctggcgtctttggcgt-ccgagttgtaatctgtagaggatgcttttgggtagcca
ccggtctaagtcccctggaacggggcgtcacagagggtgagaatcccgtatgtgaccgga
agggcgccctctacatagctccttcgacgagtcgagttgtttgggaatgcagctctaaat
gggaggtaaattccttctaaagctaaataccggccagagaccgatagcgcacaagtagag
tgatcgaaagatgaaaagcactttggaaagagagttaaaaagcacgtgaaattgttgaaa
gggaagcgcttgcaaccagacttgttggcggtgttccgccggtcttctgaccggtttact
caccgtctgcaggccagcatcatctggggccgctggataaaagcgaggggaatgtggctc
ccccgggagtgttatagcccctcgtgcaatacagcgagcctcgggtgaggtccgcgcttc
ggctaggatgctggcgtaatggtcgtaagcggcccgtcttgaaacacggaccaaggagtc
taacatctatgcgagtgttcgggtgtcaaacccctacgcgtaatgaaagtgaacggaggt
gggagcc--ttagggtgcaccatcgaccgatcctgatgtcttcggatggatttgagtaag
agcatagctgttgggacccgaaagatggtgaactatgcctggatagggtgaagccagagg
aaactctggtggaggctcgcagcggttctgacgtgcaaatcgatcgtcaaatttgggtat
aggggcgaaagac-taatcgatcttt----------------------------------
-------------------caagtagctggtt----------------------------
------------------------------------------------------------
------------------------------------------------------------
------------------------------------------------------------
------------------------------------------------------------
------------------------------------------------------------
------------------------------------------------------------
------------------------------------------------------------
------------------------------------------------------------
------------------------------------------------------------
------------------------------------------------------------
------------------------------------------------------------
------------------------------------------------------------
------------------------------------------------------------
------------------------------------------------------------
------------------------------------------------------------
------------------------------------------------------------
------------------------------------------------------------
------------------------------------------------------------
------------------------------------------------------------
------------------------------------------------------------
------------------------------------------------------------
------------------------------------------------------------
------------------------------------------------------------
------------------------------------------------------------
------------------------------------------------------------
------------------------------------------------------------
------------------------------------------------------------
------------------------------------------------------------
------------------------------------------------------------
------------------------------------------------------------
------------------------------------------------------------
------------------------------------------------------------
------------------------------------------------------------
------------------------------------------------------------
------------------------------------------------------------
------------------------------------------------------------
------------------------------------------------------------
------------------------------------------------------------
------------------------------------------------------------
------------------------------------------------------------
>Conidiocarpus_caucasicus_UESTCC_23_0246
------------------------------------------------------------
--------------------------------------------gcaacagctcagattt
gaaatctggcgtcttcggcgt-ccgagttgtaatctgtagaggatgcttttgggtagcca
ccggtctaagtcccctggaacggggcgtcacagagggtgagaatcccgtatgtgaccgga
agggcgccctctacatagctccttcgacgagtcgagttgtttgggaatgcagctctaaat
gggaggtaaattccttctaaagctaaataccggccagagaccgatagcgcacaagtagag
tgatcgaaagatgaaaagcactttggaaagagagttaaaaagcacgtgaaattgttgaaa
gggaagcgcttgcaaccagacttgttggcggtgttccgccggtcttctgaccggtttact
caccgtctgcaggccagcatcatctggggccgctggataaaagcgaggggaatgtggctc
ccccgggagtgttatagcccctcgtgcaatacagcgagcctcgggtgaggtccgcgcttc
ggctaggatgctggcgtaatggtcgtaagcggcccgtcttgaaacacggaccaaggagtc
taacatctatgcgagtgttcgggtgtcaaacccctacgcgtaatgaaagtgaacggaggt
gggagcc--ttagggtgcaccatcgaccgatcctgatgtcttcggatggatttgagtaag
agcatagctgttgggacccgaaagatggtgaactatgcctggatagggtgaagccagagg
aaactctggtggaggctcgcagcggttctgacgtgcaaatcgatcgtcaaatttgggtat
aggggcgaaagac-taa-------------------------------------------
------------------------------------------------------------
------------------------------------------------------------
------------------------------------------------------------
------------------------------------------------------------
------------------------------------------------------------
------------------------------------------------------------
------------------------------------------------------------
------------------------------------------------------------
------------------------------------------------------------
------------------------------------------------------------
------------------------------------------------------------
------------------------------------------------------------
------------------------------------------------------------
------------------------------------------------------------
------------------------------------------------------------
------------------------------------------------------------
------------------------------------------------------------
------------------------------------------------------------
------------------------------------------------------------
------------------------------------------------------------
------------------------------------------------------------
------------------------------------------------------------
------------------------------------------------------------
------------------------------------------------------------
------------------------------------------------------------
------------------------------------------------------------
------------------------------------------------------------
------------------------------------------------------------
------------------------------------------------------------
------------------------------------------------------------
------------------------------------------------------------
------------------------------------------------------------
------------------------------------------------------------
------------------------------------------------------------
------------------------------------------------------------
------------------------------------------------------------
------------------------------------------------------------
------------------------------------------------------------
------------------------------------------------------------
------------------------------------------------------------
------------------------------------------------------------
>Conidiocarpus_fici_septicae_MFLUCC19_0072
-----------------tgttcttcccccgcggagataagcatatcaataagcggaggaa
aa-gaaaccaacagggattg-ccctagtaacggcgagtgaagcggcaacagctcagattt
gaaatctggcgcctttggcgt-ccgagttgtaatctgtagaggatgcttttgggtagcca
ccggtctaagtcccctggaacggggcgtcacagagggtgagaatcccgtatgtgaccgga
agggcgccctctacatagctccttcgacgagtcgagttgtttgggaatgcagctctaaat
gggaggtaaattccttctaaagctaaataccggccagagaccgatagcgcacaagtagag
tgatcgaaagatgaaaagcactttggaaagagagttaaaaagcacgtgaaattgttgaaa
gggaagcgcttgcaaccagacttgttggcggtgttccgccggtcttctgaccggtttact
caccgtctgcaggccagcatcatctggggccgctggataaaagcgaggggaatgtggctc
ccccgggagtgttatagcccctcgtgcaatacagcgagcctcgggtgaggtccgcgcttc
ggctaggatgctggcgtaatggtcgtaagcggcccgtcttgaaacacggaccaaggagtc
taacatctatgcgagtgttcgggtgtcaaacccctacgcgtaatgaaagtgaacggaggt
gggagcc--ttagggtgcaccatcgaccgatcctgatgtcttcggatggatttgagtaag
agcatagctgttgggacccgaaagatggtgaactatgcctggatagggtgaagccagagg
aaactctggtggaggctcgcagcggttctgacgtgcaaatcgatcgtcaaatttgggtat
aggggcgaaagac-taatcgaaccat----------------------------------
-------------------ctagt------------------------------------
------------------------------------------------------------
------------------------------------------------------------
------------------------------------------------------------
------------------------------------------------------------
------------------------------------------------------------
------------------------------------------------------------
------------------------------------------------------------
------------------------------------------------------------
------------------------------------------------------------
------------------------------------------------------------
------------------------------------------------------------
------------------------------------------------------------
------------------------------------------------------------
------------------------------------------------------------
------------------------------------------------------------
------------------------------------------------------------
------------------------------------------------------------
------------------------------------------------------------
------------------------------------------------------------
------------------------------------------------------------
------------------------------------------------------------
------------------------------------------------------------
------------------------------------------------------------
------------------------------------------------------------
------------------------------------------------------------
------------------------------------------------------------
------------------------------------------------------------
------------------------------------------------------------
------------------------------------------------------------
------------------------------------------------------------
------------------------------------------------------------
------------------------------------------------------------
------------------------------------------------------------
------------------------------------------------------------
------------------------------------------------------------
------------------------------------------------------------
------------------------------------------------------------
------------------------------------------------------------
------------------------------------------------------------
------------------------------------------------------------
>Heteroconium_citharexyli_CPC_13957_type
------------------------------------------------------------
------------------------------------------------------------
----tctggcgtcttcggcgt-ccgagttgtaatctgtagaggatgcctttgggtagcca
ccggtctaagtcccctggaacggggcgtcgcagagggtgagaatcccgtatgtgaccgga
agggcgccctatacatagctccttcgacgagtcgagttgtttgggaatgcagctctaaat
gggaggtaaattccttctaaagctaaatattggccagagaccgatagcgcacaagtagag
tgatcgaaagatgaaaagcactttggaaagagagttaaaaagcacgtgaaattgttgaaa
gggaagcgcttgcaaccagacttgttggcggtgttccgccggtcttctgaccggtgtact
cgccgtctgcaggccagcatcatctggggccgccggataaaagcgaggggaacgtggctc
cctcgggagtgttatagcccctcgtgcaatacggcgagcctcgggtgaggtccgcgc---
------------------------------------------------------------
------------------------------------------------------------
------------------------------------------------------------
------------------------------------------------------------
------------------------------------------------------------
------------------------------------------------------------
------------------------------------------------------------
------------------------------------------------------------
------------------------------------------------------------
------------------------------------------------------------
------------------------------------------------------------
------------------------------------------------------------
------------------------------------------------------------
------------------------------------------------------------
------------------------------------------------------------
------------------------------------------------------------
------------------------------------------------------------
------------------------------------------------------------
------------------------------------------------------------
------------------------------------------------------------
------------------------------------------------------------
------------------------------------------------------------
------------------------------------------------------------
------------------------------------------------------------
------------------------------------------------------------
------------------------------------------------------------
------------------------------------------------------------
------------------------------------------------------------
------------------------------------------------------------
------------------------------------------------------------
------------------------------------------------------------
------------------------------------------------------------
------------------------------------------------------------
------------------------------------------------------------
------------------------------------------------------------
------------------------------------------------------------
------------------------------------------------------------
------------------------------------------------------------
------------------------------------------------------------
------------------------------------------------------------
------------------------------------------------------------
------------------------------------------------------------
------------------------------------------------------------
------------------------------------------------------------
------------------------------------------------------------
------------------------------------------------------------
------------------------------------------------------------
>Hyphocapnodia_sichuanensis_CGMCC_3_23573_type
------------------------------------------------------------
------------------------------------------cggcaaaagctcagattt
gaaatctggcgccttcggcgt-ccgagttgtaatctgtagaggatgctattgggtagcca
ccggtctaagtcccctggaacggggcgtcacagagggtgagaatcccgtatgtgaccgga
agggcgccctccacatagctccttcgacgagtcgagttgtttgggaatgcagctctaaat
gggaggtaaattccttctaaagctaaataccggccagagaccgatagcgcacaagtagag
tgatcgaaagatgaaaagcactttggaaagagagttaaaaagcacgtgaaattgttgaaa
gggaagcgcttgcaaccagacttgttggcggtgttccgccggtcttctgaccggtccact
caccgtctgcaggccagcatcatctggggccgccggataaaagcggggggaacgtggctc
cctcgggagtgttatagccccccgtgcaatacggcgagcctcgggtgaggtccgcgcttc
ggctaggatgctggcgtaatggtcgtaagcggcccgtcttgaaacacggaccaaggagtc
taacatctatgcgagtgttcgggtgtcaaacccctacgcgtaatgaaagtgaacggaggt
gggagcc--ttagggtgcaccatcgaccgatcctgatgtcttcggatggatttgagtagg
agcatagctgttgggacccgaaagatggtgaactatgcctggatagggtgaagccagagg
aaactctggtggaggctcgcagcggttctgacgtgcaaatcgatcgtcaaatttgggtat
aggggcgaaagac-taatcgaaccattgaccttgttgtttaacatactaggtggttaaga
gggacgtaaaaggcgagccctagtcgcggtcaccggttaacccgggtatacgcggcgaca
ctgtca-aattgcggggacctcctgagagccagtgctactaagcggcatcccgaaagggg
gtcgtggccggggtaatgacctagggtatagtaacaacgcactggattggacaatccgca
gccaagtcctaagctcagcgcccatggggatccgtccccgggggggcagtacggatgcag
ttcaa-cgactagatggcagtgggtcgctcgc----------------------------
------------------------------------------------------------
------------------------------------------------------------
------------------------------------------------------------
------------------------------------------------------------
------------------------------------------------------------
------------------------------------------------------------
------------------------------------------------------------
------------------------------------------------------------
------------------------------------------------------------
---------------------------------------------------tcagagcgg
c-----------------------------------------------------------
------------------------------------------------------------
------------------------------------------------------------
------------------------------------------------------------
------------------------------------------------------------
------------------------------------------------------------
---ttaagatatagtct-------------------------------------------
------------------------------------------------------------
------------------------------------------------------------
--------gatccctact-------------------cgaaagggtaggggggggaacca
gc----------------------------------------------------------
------------------------------------------------------------
------------------------------------------------------------
--------------------------ggtaaacaccatcgtcga----------------
------------------------------------------------------------
------------------------------------------------------------
------------------------------------------------------------
------------------------------------------------------------
------------------------------------------------------------
------------------------------------------------------------
------------------------------------------------------------
------------------------------------------------------------
------------------------------------------------------------
------------------------------------------------------------
------------------------------------------------------------
------------------------------------------------------------
>Leptoxyphium_citri_CBS_146162
------------------------------------------------------------
-----------------ttg-cctcagtaacggcgagtgaagcggcaaaagctcagattt
gaaatctggcgtcttcggcgt-ccgagttgtaatctgtagaggatgcctttgggtagcca
ccggtctaagtcccctggaacggggtgtcacagagggtgagaatcccgtatgtgaccgga
agggcgccctatacatggctccttcgacgagtcgagttgtttgggaatgcagctctaaat
gggaggtaaattccttctaaagctaaataccggccagagaccgatagcgcacaagtagag
tgatcgaaagatgaaaagcactttggaaagagagttaaaaagcacgtgaaattgttgaaa
gggaagcgcttgcaaccagacttgttggcggtgttccgccggtcttctgaccggtctact
caccgtctgcaggccagcatcatctgggaccgctggataaaagcggagggaatgtggctc
ctccgggagtgttatagccctctgtgtaatacagcgagtcccgggtgaggtccgcgcttc
ggctaggatgctggcgtaatggtcgtaagcggcccgtcttgaaacacggaccaaggagtc
taacatctatgcgagtgttcgggtgtcaaacccctacgcgtaatgaaagtgaacggaggt
gggaacc-ttttaggtgcaccatcgaccgatcctgatgtcttcggatggatttgagtaag
agcatagctgttgggacccgaaagatggtgaactatgcctggatagggtgaagccagagg
aaactctggtggaggctcgcagcggttctgacgtgcaaatcgatcgtcaaatttgggtat
aggggcgaaagac-taat------------------------------------------
------------------------------------------------------------
------------------------------------------------------------
------------------------------------------------------------
------------------------------------------------------------
------------------------------------------------------------
------------------------------------------------------------
------------------------------------------------------------
------------------------------------------------------------
------------------------------------------------------------
------------------------------------------------------------
------------------------------------------------------------
------------------------------------------------------------
------------------------------------------------------------
------------------------------------------------------------
------------------------------------------------------------
------------------------------------------------------------
------------------------------------------------------------
------------------------------------------------------------
------------------------------------------------------------
------------------------------------------------------------
------------------------------------------------------------
------------------------------------------------------------
------------------------------------------------------------
------------------------------------------------------------
------------------------------------------------------------
------------------------------------------------------------
------------------------------------------------------------
------------------------------------------------------------
------------------------------------------------------------
------------------------------------------------------------
------------------------------------------------------------
------------------------------------------------------------
------------------------------------------------------------
------------------------------------------------------------
------------------------------------------------------------
------------------------------------------------------------
------------------------------------------------------------
------------------------------------------------------------
------------------------------------------------------------
------------------------------------------------------------
------------------------------------------------------------
>Leptoxyphium_citri_CBS_451_66_type
------------------------------------------------------------
--------------------------------------gaagcggcaacagctcagattt
gaaatctggcgtcttcggcgt-ccgagttgtaatctgtagaggatgcctttgggtagcca
ccggtctaagtcccctggaacggggtgtcacagagggtgagaatcccgtatgtgaccgga
agggcgccctatacatggctccttcgacgagtcgagttgtttgggaatgcagctctaaat
gggaggtaaattccttctaaagctaaataccggccagagaccgatagcgcacaagtagag
tgatcgaaagatgaaaagcactttggaaagagagttaaaaagcacgtgaaattgttgaaa
gggaagcgcttgcaaccagacttgttggcggtgttccgccggtcttctgaccggtctact
caccgtctgcaggccagcatcatctgggaccgctggataaaagcggagggaatgtggctc
ctccgggagtgttatagccctctgtgtaatacagcgagtcccgggtgaggtccgcgcttc
ggctaggatgctggcgtaatggtcgtaagcggcccgtcttgaaacacggaccaaggagtc
taacatctatgcgagtgttcgggtgtcaaacccctacgcgtaatgaaagtgaacggaggt
gggaacc-ttttaggtgcaccatcgaccgatcctgatgtcttcggatggatttgagtaag
agcatagctgttgggacccgaaagatggtgaactatgcctggatagggtgaagccagagg
aaactctggtgga-----------------------------------------------
------------------------------------------------------------
------------------------------------------------------------
------------------------------------------------------------
------------------------------------------------------------
------------------------------------------------------------
------------------------------------------------------------
------------------------------------------------------------
------------------------------------------------------------
------------------------------------------------------------
------------------------------------------------------------
------------------------------------------------------------
------------------------------------------------------------
------------------------------------------------------------
------------------------------------------------------------
------------------------------------------------------------
------------------------------------------------------------
------------------------------------------------------------
------------------------------------------------------------
------------------------------------------------------------
------------------------------------------------------------
------------------------------------------------------------
------------------------------------------------------------
------------------------------------------------------------
------------------------------------------------------------
------------------------------------------------------------
------------------------------------------------------------
------------------------------------------------------------
------------------------------------------------------------
------------------------------------------------------------
------------------------------------------------------------
------------------------------------------------------------
------------------------------------------------------------
------------------------------------------------------------
------------------------------------------------------------
------------------------------------------------------------
------------------------------------------------------------
------------------------------------------------------------
------------------------------------------------------------
------------------------------------------------------------
------------------------------------------------------------
------------------------------------------------------------
------------------------------------------------------------
>Leptoxyphium_fumago_CBS_123_26
--------------------------------------------tcaataagcggaggaa
aa-gaaaccaacagggattg-cctcagtaacggcgagtgaagcggcaaaagctcagattt
gaaatctggcgtcttcggcgt-ccgagttgtaatctgtagaggatgcctttgggtggcca
ccggtctaagtcccctggaacggggtgtcacagagggtgagaatcccgtatgtgaccggg
aaggcgccctatacatggctccttcgacgagtcgagttgtttgggaatgcagctctaaat
gggaggtaaattccttctaaagctaaataccggccagagaccgatagcgcacaagtagag
tgatcgaaagatgaaaagcactttggaaagagagttaaaaagcacgtgaaattgttgaaa
gggaagcgcttgcaaccagacttgttggcggtgttccgccggtcttctgaccggtctact
caccgtctgcaggccagcatcatctggggccgctggataaaagcggagggaatgtggctc
ctccgggagtgttatagccctctgtgtaatacagcgagtcccgggtgaggtccgcgcttc
ggctaggatgctggcgtaatggtcgtaagcggcccgtcttgaaacacggaccaaggagtc
taacatctatgcgagtgttcgggtgtcaaacccctacgcgtaatgaaagtgaacggaggt
gggaacc-ttttaggtgcaccatcgaccgatcctgatgtcttcggatggatttgagtaag
agcatagctgttgggacccgaaagatggtgaactatgcctggatagggtgaagccagagg
aaactctggtggaggctcgcagcggttctgacgtgcaaatcgatcgtcaaatttgggtat
aggggcgaaagac-taatcgaaccat----------------------------------
-------------------ctag-------------------------------------
------------------------------------------------------------
------------------------------------------------------------
------------------------------------------------------------
------------------------------------------------------------
------------------------------------------------------------
------------------------------------------------------------
------------------------------------------------------------
------------------------------------------------------------
------------------------------------------------------------
------------------------------------------------------------
------------------------------------------------------------
------------------------------------------------------------
------------------------------------------------------------
------------------------------------------------------------
------------------------------------------------------------
------------------------------------------------------------
------------------------------------------------------------
------------------------------------------------------------
------------------------------------------------------------
------------------------------------------------------------
------------------------------------------------------------
------------------------------------------------------------
------------------------------------------------------------
------------------------------------------------------------
------------------------------------------------------------
------------------------------------------------------------
------------------------------------------------------------
------------------------------------------------------------
------------------------------------------------------------
------------------------------------------------------------
------------------------------------------------------------
------------------------------------------------------------
------------------------------------------------------------
------------------------------------------------------------
------------------------------------------------------------
------------------------------------------------------------
------------------------------------------------------------
------------------------------------------------------------
------------------------------------------------------------
------------------------------------------------------------
>Leptoxyphium_kurandae_CBS_129530
gttgacctcggatcaggtggggatacccgctgaacttaagcatatcaataagcggaggaa
aa-gaaaccaacagggattg-cctcagtaacggcgagtgaagcggcaaaagctcagattt
gaaatctggcgtcttcggcgt-ccgagttgtaatctgtagaggatgcctttgggtagcca
ccggtctaagtcccctggaacggggtgtcacagagggtgagaatcccgtatgtgaccgga
agggcgccctatacatggctccttcgacgagtcgagttgtttgggaatgcagctctaaat
gggaggtaaattccttctaaagctaaataccggccagagaccgatagcgcacaagtagag
tgatcgaaagatgaaaagcactttggaaagagagttaaaaagcacgtgaaattgttgaaa
gggaagcgcttgcaaccagacttgttggcggtgttccgccggtcttctgaccggtctact
caccgtctgcaggccagcatcatctgggaccgctggataaaagcggagggaatgtggctc
ctccgggagtgttatagccctctgtgtaatacagcgagtcccgggtgaggtccgcgcttc
ggctaggatgctggcgtaatggtcgtaagcggcccgtcttgaaacacggaccaaggagtc
taacatctatgcgagtgttcgggtgtcaaacccctacgcgtaatgaaagtgaacggaggt
gggaacc-ttttaggtgcaccatcgaccgatcctgatgtcttcggatggatttgagtaag
agcatagctgttgggacccgaaagatggtgaactatgcctggatagggtgaagccagagg
aaactctggtggaggctcgcagcggttctgacgtgcaaatcgatcgtcaaatttgggtat
aggggcgaaagac-taatcgaaccat----------------------------------
-------------------ctagtagctggttcctgccgaag------------------
------------------------------------------------------------
------------------------------------------------------------
------------------------------------------------------------
------------------------------------------------------------
------------------------------------------------------------
------------------------------------------------------------
------------------------------------------------------------
------------------------------------------------------------
------------------------------------------------------------
------------------------------------------------------------
------------------------------------------------------------
------------------------------------------------------------
------------------------------------------------------------
------------------------------------------------------------
------------------------------------------------------------
------------------------------------------------------------
------------------------------------------------------------
------------------------------------------------------------
------------------------------------------------------------
------------------------------------------------------------
------------------------------------------------------------
------------------------------------------------------------
------------------------------------------------------------
------------------------------------------------------------
------------------------------------------------------------
------------------------------------------------------------
------------------------------------------------------------
------------------------------------------------------------
------------------------------------------------------------
------------------------------------------------------------
------------------------------------------------------------
------------------------------------------------------------
------------------------------------------------------------
------------------------------------------------------------
------------------------------------------------------------
------------------------------------------------------------
------------------------------------------------------------
------------------------------------------------------------
------------------------------------------------------------
------------------------------------------------------------
>Leptoxyphium_madagascariense_CBS_124766_type
--------------------------------------cgcatatcaataagcggaggaa
aa-gaaaccaacagggattg-cctcagtaacggcgagtgaagcggcaaaagctcagattt
gaaatctggcgtcttcgacgt-ccgagttgtaatctgtagaggatgactttgggtagcca
ccggtctaagtcccctggaacggggtgtcacagagggtgagaatcccgtatgtgaccgga
agggcgccctatacatgtctccttcgacgagtcgagttgtttgggaatgcagctctaaat
gggaggtaaattccttctaaagctaaataccggccagagaccgatagcgcacaagtagag
tgatcgaaagatgaaaagcactttggaaagagagttaaaaagcacgtgaaattgttgaaa
gggaagcgcttgcaaccagacttgttggcggtgttccgccggtcttctgaccggtctact
caccgtctgcaggccagcatcatctggggccgctggataaaagcggagggaatgtggctc
ctccgggagtgttatagccctccgtgcaatacagcgagccccgggtgaggtccgcgcttc
ggctaggatgctggcgtaatggtcgtaagcggcccgtcttgaaacacggaccaaggagtc
taacatctatgcgagtgttcgggtgtcaaacccctacgcgtaatgaaagtgaacggaggt
gggaacc-ttttaggtgcaccatcgaccgatcctgatgtcttcggatggatttgagtaag
agcatagctgttgggacccgaaagatggtgaactatgcctggatagggtgaagccagagg
aaactctggtggaggctcgcagcggttctgacgtgcaaatcgatcgtcaaatttgggtat
aggggcgaaagac-taatcgaaccat----------------------------------
-------------------ctagtagctggttcctgccgaa-------------------
------------------------------------------------------------
------------------------------------------------------------
------------------------------------------------------------
------------------------------------------------------------
------------------------------------------------------------
------------------------------------------------------------
------------------------------------------------------------
------------------------------------------------------------
------------------------------------------------------------
------------------------------------------------------------
------------------------------------------------------------
------------------------------------------------------------
------------------------------------------------------------
------------------------------------------------------------
------------------------------------------------------------
------------------------------------------------------------
------------------------------------------------------------
------------------------------------------------------------
------------------------------------------------------------
------------------------------------------------------------
------------------------------------------------------------
------------------------------------------------------------
------------------------------------------------------------
------------------------------------------------------------
------------------------------------------------------------
------------------------------------------------------------
------------------------------------------------------------
------------------------------------------------------------
------------------------------------------------------------
------------------------------------------------------------
------------------------------------------------------------
------------------------------------------------------------
------------------------------------------------------------
------------------------------------------------------------
------------------------------------------------------------
------------------------------------------------------------
------------------------------------------------------------
------------------------------------------------------------
------------------------------------------------------------
------------------------------------------------------------
>Phaeoxyphiella_australiana_CBS_146169_type
------------------------------------------------------------
--------------------------------gcgagtgaagcggcaacagctcaaattt
gaaatctggcgcctttggcgt-ccgagttgtaatttgtagaggatgcttttgggcagcca
ccggtctaagttccttggaacgggacgtcatagagggtgagaatcccgtatgcgaccgga
agggcaccctgcacatagctccttcgacgagtcgagttgtttgggaatgcagctctaaat
gggaggtaaatttcttctaaagctaaataccggccagagaccgatagcgcacaagtagag
tgatcgaaagatgaaaagcactttggaaagagagttaaaaagcacgtgaaattgttgaaa
gggaagcgcttgcgaccagacttgtcggcggtgttcccccggtcttctgaccggtccact
caccgctcgcaggccagcatcatttggggtcgccggagaaaaacggcgggaatgtggctc
cctcgggagtgttatagcccgccgcgcaatacggcgcgccccgagtgaggtccgcgcttc
ggctaggatgctggcgtaatggtcgtaagcggcccgtcttgaaacacggaccaaggagtc
taacatctatgcgagtgttcgggtgtcaaacccctacgcgtaatgaaagtgaacggaggt
gggaaccccccggggtgcaccatcgaccgatcctgatgtcttcggatggatttgagtaag
agcatagctgttgggacccgaaagatggtgaactatgcctgaatagggtgaagccagagg
aaactctggtggaggctcgcagcggttctgacgtgcaaatcgatcgtc------------
------------------------------------------------------------
------------------------------------------------------------
------------------------------------------------------------
------------------------------------------------------------
------------------------------------------------------------
------------------------------------------------------------
------------------------------------------------------------
------------------------------------------------------------
------------------------------------------------------------
------------------------------------------------------------
------------------------------------------------------------
------------------------------------------------------------
------------------------------------------------------------
------------------------------------------------------------
------------------------------------------------------------
------------------------------------------------------------
------------------------------------------------------------
------------------------------------------------------------
------------------------------------------------------------
------------------------------------------------------------
------------------------------------------------------------
------------------------------------------------------------
------------------------------------------------------------
------------------------------------------------------------
------------------------------------------------------------
------------------------------------------------------------
------------------------------------------------------------
------------------------------------------------------------
------------------------------------------------------------
------------------------------------------------------------
------------------------------------------------------------
------------------------------------------------------------
------------------------------------------------------------
------------------------------------------------------------
------------------------------------------------------------
------------------------------------------------------------
------------------------------------------------------------
------------------------------------------------------------
------------------------------------------------------------
------------------------------------------------------------
------------------------------------------------------------
------------------------------------------------------------
>Phaeoxyphiella_phylicae_CBS_146170_type
------------------------------------------------------------
-----------------ttg-ccctagtaacggcgagtgaagcggcaacagctcaaattt
gaaatctggcgcctttggcgt-ccgagttgtaatttgtagaggatgcttttgggcagcca
ccggtctaagttccttggaacgggacgtcatagagggtgagaatcccgtatgcgaccgga
agggcaccctgcacatagctccttcgacgagtcgagttgtttgggaatgcagctctaaat
gggaggtaaatttcttctaaagctaaataccggccagagaccgatagcgcacaagtagag
tgatcgaaagatgaaaagcactttggaaagagagttaaaaagcacgtgaaattgttgaaa
gggaagcgcttgcgaccagacttgtcggcggtgttcccccggtcttctgaccggtccact
caccgcctgcaggccagcatcatttggggtcgccggagaaaaacggcgggaatgtggctc
cctcgggagtgttatagcccgccgcgcaatacggcgcgccccgagtgaggtccgcgcttc
ggctaggatgctggcgtaatggtcgtaagcggcccgtcttgaaacacggaccaaggagtc
taacatctatgcgagtgtttgggtgtcaaacccctacgcgtaatgaaagtgaacggaggt
gggaaccccccggggtgcaccatcgaccgatcctgatgtcttcggatggatttgagtaag
agcatagctgttgggacccgaaagatggtgaactatgcctgaatagggtgaagccagagg
aaactctggtggaggctcgcagcggttctgacgtgcaaatcgatcgtcaaatttgggtat
aggggcgaaagac-taat------------------------------------------
------------------------------------------------------------
------------------------------------------------------------
------------------------------------------------------------
------------------------------------------------------------
------------------------------------------------------------
------------------------------------------------------------
------------------------------------------------------------
------------------------------------------------------------
------------------------------------------------------------
------------------------------------------------------------
------------------------------------------------------------
------------------------------------------------------------
------------------------------------------------------------
------------------------------------------------------------
------------------------------------------------------------
------------------------------------------------------------
------------------------------------------------------------
------------------------------------------------------------
------------------------------------------------------------
------------------------------------------------------------
------------------------------------------------------------
------------------------------------------------------------
------------------------------------------------------------
------------------------------------------------------------
------------------------------------------------------------
------------------------------------------------------------
------------------------------------------------------------
------------------------------------------------------------
------------------------------------------------------------
------------------------------------------------------------
------------------------------------------------------------
------------------------------------------------------------
------------------------------------------------------------
------------------------------------------------------------
------------------------------------------------------------
------------------------------------------------------------
------------------------------------------------------------
------------------------------------------------------------
------------------------------------------------------------
------------------------------------------------------------
------------------------------------------------------------
>Phragmocapnias_betle_CPC_17762
------------------------------------------------------------
-----------------ttg-ccctagtaacggcgagtgaagcggcaacagctcagattt
gaaatctggcgcctttggcgt-ccgagttgtaatctgtagaggatgcttttgggtagcca
ccggtctaagtcccctggaacggggcgtcacagagggtgagaatcccgtatgtgaccgga
agggcgccctccacatagctccttcgacgagtcgagttgtttgggaatgcagctctaaat
gggaggtaaattccttctaaagctaaataccggccagagaccgatagcgcacaagtagag
tgatcgaaagatgaaaagcactttggaaagagagttaaaaagcacgtgaaattgttgaaa
gggaagcgcttgcaaccagacttgttggcggtgttccgccggtcttctgaccggtctact
caccgtctgcaggccagcatcatctggggccgctggataaaagcgaggggaatgtggctc
ccccgggagtgttatagcccctcgtgcaatacagcgagcctcgggtgaggtccgcgcttc
ggctaggatgctggcgtaatggtcgtaagcggcccgtcttgaaacacggaccaaggagtc
taacatctatgcgagtgttcgggtgtcaaacccctacgcgtaatgaaagtgaacggaggt
gggagcc--ttagggtgcaccatcgaccgatcctgatgtcttcggatggatttgagtaag
agcatagctgttgggacccgaaagatggtgaactatgcctggatagggtgaagccagagg
aaactctggtggaggctcgcagcggttctgacgtgcaaatcgatcgtcaaatttgggtat
aggggcgaaagac-taat------------------------------------------
------------------------------------------------------------
------------------------------------------------------------
------------------------------------------------------------
------------------------------------------------------------
------------------------------------------------------------
------------------------------------------------------------
------------------------------------------------------------
------------------------------------------------------------
------------------------------------------------------------
------------------------------------------------------------
------------------------------------------------------------
------------------------------------------------------------
------------------------------------------------------------
------------------------------------------------------------
------------------------------------------------------------
------------------------------------------------------------
------------------------------------------------------------
------------------------------------------------------------
------------------------------------------------------------
------------------------------------------------------------
------------------------------------------------------------
------------------------------------------------------------
------------------------------------------------------------
------------------------------------------------------------
------------------------------------------------------------
------------------------------------------------------------
------------------------------------------------------------
------------------------------------------------------------
------------------------------------------------------------
------------------------------------------------------------
------------------------------------------------------------
------------------------------------------------------------
------------------------------------------------------------
------------------------------------------------------------
------------------------------------------------------------
------------------------------------------------------------
------------------------------------------------------------
------------------------------------------------------------
------------------------------------------------------------
------------------------------------------------------------
------------------------------------------------------------
>Phragmocapnias_betle_MFLUCC_10_0050
-------------------------------------------------------aaatc
gg-agagacaacagggattg-ccctagtaacggcgagtgaagcggcaacagctcagattt
gaaatctggcgcctttggcgt-ccgagttgtaatctgtagaggatgcttttgggtagcca
ccggtctaagtcccctggaacggggcgtcacagagggtgagaatcccgtatgtgaccgga
agggcgccctccacatagctccttcgacgagtcgagttgtttgggaatgcagctctaaat
gggaggtaaattccttctaaagctaaataccggccagagaccgatagcgcacaagtagag
tgatcgaaagatgaaaagcactttggaaagagagttaaaaagcacgtgaaattgttgaaa
gggaagcgcttgcaaccagacttgttggcggtgttccgccggtcttctgaccggtctact
caccgtctgcaggccagcatcatctggggccgctggataaaagcgaggggaatgtggctc
ccccgggagtgttatagcccctcgtgcaatacagcgagcctcgggtgaggtccgcgcttc
ggctaggatgctggcgtaatggtcgtaagcggcccgtcttgaaacacggaccaaggagtc
taacatctatgcgagtgttcgggtgtcaaacccctacgcgtaatgaaagtgaacggaggt
gggagcc--ttagggtgcaccatcgaccgatcctgatgtcttcggatggatttgagtaag
agcatagctgttgggacccgaaagatggtgaactatgcctggatagggtgaagccagagg
aaactctggtggaggctcgcagcggttctgacgtgcaaatcgatcgtcaaatttgggtat
aggggcgaaagac-taatcgaaccat----------------------------------
-------------------ctagtagctggttcctgccgaagt---------------tt
ccctcaggatagcagtaacgtttt------cagttttatgaggtaa--------------
----------------------agcgaatgattagaggccttggggttgaaacaacctta
acctattctcaaactttaaatatgtaagaagtccttgttacttagttga-acgtggacat
ttgaattttatcgttactagtgggccatttg-----------------------------
------------------------------------------------------------
------------------------------------------------------------
------------------------------------------------------------
------------------------------------------------------------
------------------------------------------------------------
------------------------------------------------------------
------------------------------------------------------------
------------------------------------------------------------
------------------------------------------------------------
------------------------------------------------------------
------------------------------------------------------------
------------------------------------------------------------
------------------------------------------------------------
------------------------------------------------------------
------------------------------------------------------------
------------------------------------------------------------
------------------------------------------------------------
------------------------------------------------------------
------------------------------------------------------------
------------------------------------------------------------
------------------------------------------------------------
------------------------------------------------------------
------------------------------------------------------------
------------------------------------------------------------
------------------------------------------------------------
------------------------------------------------------------
------------------------------------------------------------
------------------------------------------------------------
------------------------------------------------------------
------------------------------------------------------------
------------------------------------------------------------
------------------------------------------------------------
------------------------------------------------------------
------------------------------------------------------------
------------------------------------------------------------
------------------------------------------------------------
>Phragmocapnias_betle_MFLUCC_10_0053_ex_type
--------------------------------------------------------aatc
gg-agagacaacagggattg-ccctagtaacggcgagtgaagcggcaacagctcagattt
gaaatctggcgcctttggcgt-ccgagttgtaatctgtagaggatgcttttgggtagcca
ccggtctaagtcccctggaacggggcgtcacagagggtgagaatcccgtatgtgaccgga
agggcgccctccacatagctccttcgacgagtcgagttgtttgggaatgcagctctaaat
gggaggtaaattccttctaaagctaaataccggccagagaccgatagcgcacaagtagag
tgatcgaaagatgaaaagcactttggaaagagagttaaaaagcacgtgaaattgttgaaa
gggaagcgcttgcaaccagacttgttggcggtgttccgccggtcttctgaccggtctact
caccgtctgcaggccagcatcatctggggccgctggataaaagcgaggggaatgtggctc
ccccgggagtgttatagcccctcgtgcaatacagcgagcctcgggtgaggtccgcgcttc
ggctaggatgctggcgtaatggtcgtaagcggcccgtcttgaaacacggaccaaggagtc
taacatctatgcgagtgttcgggtgtcaaacccctacgcgtaatgaaagtgaacggaggt
gggagcc--ttagggtgcaccatcgaccgatcctgatgtcttcggatggatttgagtaag
agcatagctgttgggacccgaaagatggtgaactatgcctggatagggtgaagccagagg
aaactctggtggaggctcgcagcggttctgacgtgcaaatcgatcgtcaaatttgggtat
aggggcgaaagac-taatcgaaccat----------------------------------
-------------------ctagtagctggttcctgccgaagt---------------tt
ccctca-gatagcagtaacgtttt------cagttttatgaggtaa--------------
----------------------agcgaatgattagaggccttggggttgaaacaacctta
acctattctcaaactttaaatatgtaagaagtccttgttacttagttga-acgtggacat
ttgaa-tgtatcgttactagtgggccattttg----------------------------
------------------------------------------------------------
------------------------------------------------------------
------------------------------------------------------------
------------------------------------------------------------
------------------------------------------------------------
------------------------------------------------------------
------------------------------------------------------------
------------------------------------------------------------
------------------------------------------------------------
------------------------------------------------------------
------------------------------------------------------------
------------------------------------------------------------
------------------------------------------------------------
------------------------------------------------------------
------------------------------------------------------------
------------------------------------------------------------
------------------------------------------------------------
------------------------------------------------------------
------------------------------------------------------------
------------------------------------------------------------
------------------------------------------------------------
------------------------------------------------------------
------------------------------------------------------------
------------------------------------------------------------
------------------------------------------------------------
------------------------------------------------------------
------------------------------------------------------------
------------------------------------------------------------
------------------------------------------------------------
------------------------------------------------------------
------------------------------------------------------------
------------------------------------------------------------
------------------------------------------------------------
------------------------------------------------------------
------------------------------------------------------------
------------------------------------------------------------
>Phragmocapnias_plumeriae_MFLUCC15_0205_type
----------------------------------------------------------aa
aa-gaaaccaacagggattg-ccctagtaacggcgagtgaagcggcaacagctcagattt
gaaatctggcgtctttggcgt-ccgagttgtaatctgtagaggatgcttttgggtagcca
ccggtctaagtcccctggaacgtggcgtcacagagggtgagaatcccgtatgtgaccgga
agggcgcccttcacatagctccttcgacgagtcgagttgtttgggaatgcagctctaaat
gggaggtaaattccttctaaagctaaataccggccagagaccgatagcgcacaagtagag
tgatcgaaagatgaaaagcactttggaaagagagttaaaaagcacgtgaaattgttgaaa
gggaagcgcttgcaaccagacttgttggcggtgttccgccggtcttctgaccggtctact
caccgtctgcaggccagcatcatctggggccgctggataaaagcgaggggaatgtggctc
ccccgggagtgttatagcccctcgtgcaatacagcgagcctcgggtgaggtccgcgcttc
ggctaggatgctggcgtaatggtcgtaagcggcccgtcttgaaacacggaccaaggagtc
taacatctatgcgagtgttcgggtgtcaaacccctacgcgtaatgaaagtgaacggaggt
gggagcc--ttagggtgcaccatcgaccgatcctgatgtcttcggatggatttgagtaag
agcatagctgttgggacccgaaagatggtgaactatgcctggatagggtgaagccagagg
aaactctggtggaggctcgcagcggttctgacgtgcaaatcgatcgtcaaatttgggtat
aggggcgaaagac-taatcgagccat----------------------------------
------------------------------------------------------------
------------------------------------------------------------
------------------------------------------------------------
------------------------------------------------------------
------------------------------------------------------------
------------------------------------------------------------
------------------------------------------------------------
------------------------------------------------------------
------------------------------------------------------------
------------------------------------------------------------
------------------------------------------------------------
------------------------------------------------------------
------------------------------------------------------------
------------------------------------------------------------
------------------------------------------------------------
------------------------------------------------------------
------------------------------------------------------------
------------------------------------------------------------
------------------------------------------------------------
------------------------------------------------------------
------------------------------------------------------------
------------------------------------------------------------
------------------------------------------------------------
------------------------------------------------------------
------------------------------------------------------------
------------------------------------------------------------
------------------------------------------------------------
------------------------------------------------------------
------------------------------------------------------------
------------------------------------------------------------
------------------------------------------------------------
------------------------------------------------------------
------------------------------------------------------------
------------------------------------------------------------
------------------------------------------------------------
------------------------------------------------------------
------------------------------------------------------------
------------------------------------------------------------
------------------------------------------------------------
------------------------------------------------------------
------------------------------------------------------------
>Polychaeton_citri_CBS_116435
------------------------------------------------------------
---gaaaccaacagggattg-ccctagtaacggcgagtgaagcggcaacagctcagattt
gaaatctggcgtctttggcgt-ccgagttgtaatctgtagaggatgcttttgggtagcca
ccggtctaagtcccctggaacggggcgtcacagagggtgagaatcccgtatgtgaccgga
agggcgccctccacatagctccttcgacgagtcgagttgtttgggaatgcagctctaaat
gggaggtaaattccttctaaagctaaataccggccagagaccgatagcgcacaagtagag
tgatcgaaagatgaaaagcactttggaaagagagttaaaaagcacgtgaaattgttgaaa
gggaagcgcttgcaaccagacttgttggcggtgttccgccggtcttctgaccggtctact
caccgtctgcaggccagcatcatctggggccgccggataaaagcggggggaatgtggctc
cctcgggagtgttatagcccctcgtgcaatacggcgagcctcgggtgaggtccgcgcttc
ggctaggatgctggcgtaatggtcgtaagcggcccgtcttgaaacacggaccaaggagtc
taacatctatgcgagtgtttgggtgtcaaacccctacgcgtaatgaaagtgaacggaggt
gggagcc--ttagggtgcaccatcgaccgatcctgatgtcttcggatggatttgagtaag
agcatagctgttgggacccgaaagatggtgaactatgcctggatagggtgaagccagagg
aaactctggtggaggctcgcagcggttctgacgtgcaaatcgatcgtcaaatttgggtat
aggggcgaaagac-taatcga---------------------------------------
------------------------------------------------------------
------------------------------------------------------------
------------------------------------------------------------
------------------------------------------------------------
------------------------------------------------------------
------------------------------------------------------------
------------------------------------------------------------
------------------------------------------------------------
------------------------------------------------------------
------------------------------------------------------------
------------------------------------------------------------
------------------------------------------------------------
------------------------------------------------------------
------------------------------------------------------------
------------------------------------------------------------
------------------------------------------------------------
------------------------------------------------------------
------------------------------------------------------------
------------------------------------------------------------
------------------------------------------------------------
------------------------------------------------------------
------------------------------------------------------------
------------------------------------------------------------
------------------------------------------------------------
------------------------------------------------------------
------------------------------------------------------------
------------------------------------------------------------
------------------------------------------------------------
------------------------------------------------------------
------------------------------------------------------------
------------------------------------------------------------
------------------------------------------------------------
------------------------------------------------------------
------------------------------------------------------------
------------------------------------------------------------
------------------------------------------------------------
------------------------------------------------------------
------------------------------------------------------------
------------------------------------------------------------
------------------------------------------------------------
------------------------------------------------------------
>Scolecoxyphium_blechni_CBS_146174_type
------------------------------------------------------------
-----------------ttg-cctcagtaacggcgagtgaagcggcaacagctcaaattt
gaaatctggcgtcttcggcgt-ccgagttgtaatttgcagaggatgcttctgggcagcca
ccggtctaagttccctggaacgggacgtcatagagggtgagaatcccgtatgcgaccgga
agggcaccctccacgtagctccttcgacgagtcgagttgtttgggaatgcagctctaaat
gggaggtaaatttcttctaaagctaaatattggccagagaccgatagcgcacaagtagag
tgatcgaaagatgaaaagcactttggaaagagagttaaaaagcacgtgaaattgttgaaa
gggaagcgcttgcaaccagacttgctgttggtgttccgccggccttctggccggtctact
caccttccgcaggccagcatcatctggggccgccggagaaaagcggtgggaatgtggctc
cctcgggagtgttatagccctccgtgcaatacggcgtgtcccgggtgaggtccgcgcttc
ggcttggatgctggcgtaatggttgtaagcggcccgtcttgaaacacggaccaaggagtc
taacatctatgcgagtgttcgggtgtcaaacccctacgcgtaatgaaagtgaacggaggt
gggaacttttt---gtgcaccatcgaccgatcctgatgtcttcggatggatttgagtaag
agcatagctgttgggacccgaaagatggtgaactatgcctgaatagggtgaagccagagg
aaactctggtggaggctcgcagcggttctgacgtgcaaatcgatcgtcaaatttgggtat
aggggcgaaagac-taat------------------------------------------
------------------------------------------------------------
------------------------------------------------------------
------------------------------------------------------------
------------------------------------------------------------
------------------------------------------------------------
------------------------------------------------------------
------------------------------------------------------------
------------------------------------------------------------
------------------------------------------------------------
------------------------------------------------------------
------------------------------------------------------------
------------------------------------------------------------
------------------------------------------------------------
------------------------------------------------------------
------------------------------------------------------------
------------------------------------------------------------
------------------------------------------------------------
------------------------------------------------------------
------------------------------------------------------------
------------------------------------------------------------
------------------------------------------------------------
------------------------------------------------------------
------------------------------------------------------------
------------------------------------------------------------
------------------------------------------------------------
------------------------------------------------------------
------------------------------------------------------------
------------------------------------------------------------
------------------------------------------------------------
------------------------------------------------------------
------------------------------------------------------------
------------------------------------------------------------
------------------------------------------------------------
------------------------------------------------------------
------------------------------------------------------------
------------------------------------------------------------
------------------------------------------------------------
------------------------------------------------------------
------------------------------------------------------------
------------------------------------------------------------
------------------------------------------------------------
>Scolecoxyphium_blechnicola_CBS_146175_type
------------------------------------------------------------
-----------------ttg-cctcagtaacggcgagtgaagcggcaacagctcaaattt
gaaatctggcgtcttcggcgt-ccgagttgtaatttgcagaggatgcttctgggcagcca
ccggtctaagttccctggaacgggacgtcatagagggtgagaatcccgtatgcgaccgga
agggcaccctccacgtagctccttcgacgagtcgagttgtttgggaatgcagctctaaat
gggaggtaaatttcttctaaagctaaatattggccagagaccgatagcgcacaagtagag
tgatcgaaagatgaaaagcactttggaaagagagttaaaaagcacgtgaaattgttgaaa
gggaagcgcttgcaaccagacttgctgttggtgttccgccggccttctggccggtctact
caccttccgcaggccagcatcatctggggccgccggagaaaagcggtgggaatgtggctc
cctcgggagtgttatagccctccgtgcaatacggcgtgtcccgggtgaggtccgcgcttc
ggcttggatgctggcgtaatggttgtaagcggcccgtcttgaaacacggaccaaggagtc
taacatctatgcgagtgttcgggtgtcaaacccctacgcgtaatgaaagtgaacggaggt
gggaacttttt---gtgcaccatcgaccgatcctgatgtcttcggatggatttgagtaag
agcatagctgttgggacccgaaagatggtgaactatgcctgaatagggtgaagccagagg
aaactctggtggaggctcgcagcggttctgacgtgcaaatcgatcgtcaaatttgggtat
aggggcgaaagac-taat------------------------------------------
------------------------------------------------------------
------------------------------------------------------------
------------------------------------------------------------
------------------------------------------------------------
------------------------------------------------------------
------------------------------------------------------------
------------------------------------------------------------
------------------------------------------------------------
------------------------------------------------------------
------------------------------------------------------------
------------------------------------------------------------
------------------------------------------------------------
------------------------------------------------------------
------------------------------------------------------------
------------------------------------------------------------
------------------------------------------------------------
------------------------------------------------------------
------------------------------------------------------------
------------------------------------------------------------
------------------------------------------------------------
------------------------------------------------------------
------------------------------------------------------------
------------------------------------------------------------
------------------------------------------------------------
------------------------------------------------------------
------------------------------------------------------------
------------------------------------------------------------
------------------------------------------------------------
------------------------------------------------------------
------------------------------------------------------------
------------------------------------------------------------
------------------------------------------------------------
------------------------------------------------------------
------------------------------------------------------------
------------------------------------------------------------
------------------------------------------------------------
------------------------------------------------------------
------------------------------------------------------------
------------------------------------------------------------
------------------------------------------------------------
------------------------------------------------------------
>Scolecoxyphium_leucadendri_CBS_146176_type
------------------------------------------------------------
-----------------ttg-cctcagtaacggcgagtgaagcggcaacagctcaaattt
gaaatctggcgtcttcggcgt-ccgagttgtaatttgcagaggatgcttctgggcagcca
ccggtctaagttccctggaacgggacgtcatagagggtgagaatcccgtatgcgaccgga
agggcaccctccacgtagctccttcgacgagtcgagttgtttgggaatgcagctctaaat
gggaggtaaatttcttctaaagctaaatattggccagagaccgatagcgcacaagtagag
tgatcgaaagatgaaaagcactttggaaagagagttaaaaagcacgtgaaattgttgaaa
gggaagcgcttgcaaccagacttgctgttggtgttccgccggccttctggccggtctact
caccttccgcaggccagcatcatctggggccgccggagaaaagcggtgggaatgtggctc
cctcgggagtgttatagccctccgtgcaatacggcgtgtcccgggtgaggtccgcgcttc
ggcttggatgctggcgtaatggttgtaagcggcccgtcttgaaacacggaccaaggagtc
taacatctatgcgagtgttcgggtgtcaaacccctacgcgtaatgaaagtgaacggaggt
gggaacttttt---gtgcaccatcgaccgatcctgatgtcttcggatggatttgagtaag
agcatagctgttgggacccgaaagatggtgaactatgcctgaatagggtgaagccagagg
aaactctggtggaggctcgcagcggttctgacgtgcaaatcgatcgtcaaatttgggtat
aggggcgaaagac-taat------------------------------------------
------------------------------------------------------------
------------------------------------------------------------
------------------------------------------------------------
------------------------------------------------------------
------------------------------------------------------------
------------------------------------------------------------
------------------------------------------------------------
------------------------------------------------------------
------------------------------------------------------------
------------------------------------------------------------
------------------------------------------------------------
------------------------------------------------------------
------------------------------------------------------------
------------------------------------------------------------
------------------------------------------------------------
------------------------------------------------------------
------------------------------------------------------------
------------------------------------------------------------
------------------------------------------------------------
------------------------------------------------------------
------------------------------------------------------------
------------------------------------------------------------
------------------------------------------------------------
------------------------------------------------------------
------------------------------------------------------------
------------------------------------------------------------
------------------------------------------------------------
------------------------------------------------------------
------------------------------------------------------------
------------------------------------------------------------
------------------------------------------------------------
------------------------------------------------------------
------------------------------------------------------------
------------------------------------------------------------
------------------------------------------------------------
------------------------------------------------------------
------------------------------------------------------------
------------------------------------------------------------
------------------------------------------------------------
------------------------------------------------------------
------------------------------------------------------------
>Scolecoxyphium_phylicae_CBS_146177_type
------------------------------------------------------------
-----------------ttg-cctcagtaacggcgagtgaagcggcaacagctcaaattt
gaaatctggcgtcttcggcgt-ccgagttgtaatttgtagaggatgcttctgggcagcca
ccggtctaagttccctggaacgggacgtcatagagggtgagaatcccgtatgcgaccgga
agggcaccctccacgtagctccttcgacgagtcgagttgtttgggaatgcagctctaaat
gggaggtaaatttcttctaaagctaaatattggccagagaccgatagcgcacaagtagag
tgatcgaaagatgaaaagcactttggaaagagagttaaaaagcacgtgaaattgttgaaa
gggaagcgcttgcaaccagacttgctgttggtgttccgccggccttctggccggtctact
caccttccgcaggccagcatcatctggggccgccggagaaaagcggtgggaatgtggctc
cctcgggagtgttatagcccaccgtgcaatacggcgtgtcccgggtgaggtccgcgcttc
ggcttggatgctggcgtaatggttgtaagcggcccgtcttgaaacacggaccaaggagtc
taacatctatgcgagtgttcgggtgtcaaacccctacgcgtaatgaaagtgaacggaggt
gggaacttttt---gtgcaccatcgaccgatcctgatgtcttcggatggatttgagtaag
agcatagctgttgggacccgaaagatggtgaactatgcctgaatagggtgaagccagagg
aaactctggtggaggctcgcagcggttctgacgtgcaaatcgatcgtcaaatttgggtat
aggggcgaaaga------------------------------------------------
------------------------------------------------------------
------------------------------------------------------------
------------------------------------------------------------
------------------------------------------------------------
------------------------------------------------------------
------------------------------------------------------------
------------------------------------------------------------
------------------------------------------------------------
------------------------------------------------------------
------------------------------------------------------------
------------------------------------------------------------
------------------------------------------------------------
------------------------------------------------------------
------------------------------------------------------------
------------------------------------------------------------
------------------------------------------------------------
------------------------------------------------------------
------------------------------------------------------------
------------------------------------------------------------
------------------------------------------------------------
------------------------------------------------------------
------------------------------------------------------------
------------------------------------------------------------
------------------------------------------------------------
------------------------------------------------------------
------------------------------------------------------------
------------------------------------------------------------
------------------------------------------------------------
------------------------------------------------------------
------------------------------------------------------------
------------------------------------------------------------
------------------------------------------------------------
------------------------------------------------------------
------------------------------------------------------------
------------------------------------------------------------
------------------------------------------------------------
------------------------------------------------------------
------------------------------------------------------------
------------------------------------------------------------
------------------------------------------------------------
------------------------------------------------------------
>Conidiodicarpus_sp__CBS_139818
------------------------------------------------------------
-----------------ttg-ccctagtaacggcgagtgaagcggcaacagctcagattt
gaaatctggcgtctttggcgt-ccgagttgtaatctgtagaggatgcttttgggtagcca
ccggtctaagtcccctggaacggggcgtcacagagggtgagaatcccgtatgtgaccgga
agggcgccctctacatagctccttcgacgagtcgagttgtttgggaatgcagctctaaat
gggaggtaaattccttctaaagctaaataccggccagagaccgatagcgcacaagtagag
tgatcgaaagatgaaaagcactttggaaagagagttaaaaagcacgtgaaattgttgaaa
gggaagcgcttgcaaccagacttgttggcggtgttccgccggtcttctgaccggtttact
caccgtctgcaggccagcatcatctggggccgctggataaaagcgaggggaatgtggctc
ccccgggagtgttatagcccctcgtgcaatacagcgagcctcgggtgaggtccgcgcttc
ggctaggatgctggcgtaatggtcgtaagcggcccgtcttgaaacacggaccaaggagtc
taacatctatgcgagtgttcgggtgtcaaacccctacgcgtaatgaaagtgaacggaggt
gggagcc--ttagggtgcaccatcgaccgatcctgatgtcttcggatggatttgagtaag
agcatagctgttgggacccgaaagatggtgaactatgcctggatagggtgaagccagagg
aaactctggtggaggctcgcagcggttctgacgtgcaaatcgatcgtcaaatttgggtat
aggggcgaaagac-taat------------------------------------------
------------------------------------------------------------
------------------------------------------------------------
------------------------------------------------------------
------------------------------------------------------------
------------------------------------------------------------
------------------------------------------------------------
------------------------------------------------------------
------------------------------------------------------------
------------------------------------------------------------
------------------------------------------------------------
------------------------------------------------------------
------------------------------------------------------------
------------------------------------------------------------
------------------------------------------------------------
------------------------------------------------------------
------------------------------------------------------------
------------------------------------------------------------
------------------------------------------------------------
------------------------------------------------------------
------------------------------------------------------------
------------------------------------------------------------
------------------------------------------------------------
------------------------------------------------------------
------------------------------------------------------------
------------------------------------------------------------
------------------------------------------------------------
------------------------------------------------------------
------------------------------------------------------------
------------------------------------------------------------
------------------------------------------------------------
------------------------------------------------------------
------------------------------------------------------------
------------------------------------------------------------
------------------------------------------------------------
------------------------------------------------------------
------------------------------------------------------------
------------------------------------------------------------
------------------------------------------------------------
------------------------------------------------------------
------------------------------------------------------------
------------------------------------------------------------
>Conidiodicarpus_sp__CBS_139821
------------------------------------------------------------
-----------------ttg-ccctagtaacggcgagtgaagcggcaacagctcagattt
gaaatctggcgtctttggcgt-ccgagttgtaatctgtagaggatgcttttgggtagcca
ccggtctaagtcccctggaacggggcgtcacagagggtgagaatcccgtatgtgaccgga
agggcgccctctacatagctccttcgacgagtcgagttgtttgggaatgcagctctaaat
gggaggtaaattccttctaaagctaaataccggccagagaccgatagcgcacaagtagag
tgatcgaaagatgaaaagcactttggaaagagagttaaaaagcacgtgaaattgttgaaa
gggaagcgcttgcaaccagacttgttggcggtgttccgccggtcttctgaccggtttact
caccgtctgcaggccagcatcatctggggccgctggataaaagcgaggggaatgtggctc
ccccgggagtgttatagcccctcgtgcaatacagcgagcctcgggtgaggtccgcgcttc
ggctaggatgctggcgtaatggtcgtaagcggcccgtcttgaaacacggaccaaggagtc
taacatctatgcgagtgttcgggtgtcaaacccctacgcgtaatgaaagtgaacggaggt
gggagcc--ttagggtgcaccatcgaccgatcctgatgtcttcggatggatttgagtaag
agcatagctgttgggacccgaaagatggtgaactatgcctggatagggtgaagccagagg
aaactctggtggaggctcgcagcggttctgacgtgcaaatcgatcgtcaaatttgggtat
aggggcgaaagac-taat------------------------------------------
------------------------------------------------------------
------------------------------------------------------------
------------------------------------------------------------
------------------------------------------------------------
------------------------------------------------------------
------------------------------------------------------------
------------------------------------------------------------
------------------------------------------------------------
------------------------------------------------------------
------------------------------------------------------------
------------------------------------------------------------
------------------------------------------------------------
------------------------------------------------------------
------------------------------------------------------------
------------------------------------------------------------
------------------------------------------------------------
------------------------------------------------------------
------------------------------------------------------------
------------------------------------------------------------
------------------------------------------------------------
------------------------------------------------------------
------------------------------------------------------------
------------------------------------------------------------
------------------------------------------------------------
------------------------------------------------------------
------------------------------------------------------------
------------------------------------------------------------
------------------------------------------------------------
------------------------------------------------------------
------------------------------------------------------------
------------------------------------------------------------
------------------------------------------------------------
------------------------------------------------------------
------------------------------------------------------------
------------------------------------------------------------
------------------------------------------------------------
------------------------------------------------------------
------------------------------------------------------------
------------------------------------------------------------
------------------------------------------------------------
------------------------------------------------------------
>Conidiodicarpus_sp___CPC_20463
------------------------------------------------------------
-----------------ttg-ccctagtaacggcgagtgaagcggcaacagctcagattt
gaaatctggcgtctttggcgt-ccgagttgtaatctgtagaggatgcttttgggtagcca
ccggtctaagtcccctggaacggggcgtcacagagggtgagaatcccgtatgtgaccgga
agggcgccctctacatagctccttcgacgagtcgagttgtttgggaatgcagctctaaat
gggaggtaaattccttctaaagctaaataccggccagagaccgatagcgcacaagtagag
tgatcgaaagatgaaaagcactttggaaagagagttaaaaagcacgtgaaattgttgaaa
gggaagcgcttgcaaccagacttgttggcggtgttccgccggtcttctgaccggtttact
caccgtctgcaggccagcatcatctggggccgctggataaaagcgaggggaatgtggctc
ccccgggagtgttatagcccctcgtgcaatacagcgagcctcgggtgaggtccgcgcttc
ggctaggatgctggcgtaatggtcgtaagcggcccgtcttgaaacacggaccaaggagtc
taacatctatgcgagtgttcgggtgtcaaacccctacgcgtaatgaaagtgaacggaggt
gggagcc--ttagggtgcaccatcgaccgatcctgatgtcttcggatggatttgagtaag
agcatagctgttgggacccgaaagatggtgaactatgcctggatagggtgaagccagagg
aaactctggtggaggctcgcagcggttctgacgtgcaaatcgatcgtcaaatttgggtat
aggggcgaaagac-taat------------------------------------------
------------------------------------------------------------
------------------------------------------------------------
------------------------------------------------------------
------------------------------------------------------------
------------------------------------------------------------
------------------------------------------------------------
------------------------------------------------------------
------------------------------------------------------------
------------------------------------------------------------
------------------------------------------------------------
------------------------------------------------------------
------------------------------------------------------------
------------------------------------------------------------
------------------------------------------------------------
------------------------------------------------------------
------------------------------------------------------------
------------------------------------------------------------
------------------------------------------------------------
------------------------------------------------------------
------------------------------------------------------------
------------------------------------------------------------
------------------------------------------------------------
------------------------------------------------------------
------------------------------------------------------------
------------------------------------------------------------
------------------------------------------------------------
------------------------------------------------------------
------------------------------------------------------------
------------------------------------------------------------
------------------------------------------------------------
------------------------------------------------------------
------------------------------------------------------------
------------------------------------------------------------
------------------------------------------------------------
------------------------------------------------------------
------------------------------------------------------------
------------------------------------------------------------
------------------------------------------------------------
------------------------------------------------------------
------------------------------------------------------------
------------------------------------------------------------
>Conidiodicarpus_sp___CPC_20465
------------------------------------------------------------
-----------------ttg-ccctagtaacggcgagtgaagcggcaacagctcagattt
gaaatctggcgtctttggcgt-ccgagttgtaatctgtagaggatgcttttgggtagcca
ccggtctaagtcccctggaacggggcgtcacagagggtgagaatcccgtatgtgaccgga
agggcgccctctacatagctccttcgacgagtcgagttgtttgggaatgcagctctaaat
gggaggtaaattccttctaaagctaaataccggccagagaccgatagcgcacaagtagag
tgatcgaaagatgaaaagcactttggaaagagagttaaaaagcacgtgaaattgttgaaa
gggaagcgcttgcaaccagacttgttggcggtgttccgccggtcttctgaccggtttact
caccgtctgcaggccagcatcatctggggccgctggataaaagcgaggggaatgtggctc
ccccgggagtgttatagcccctcgtgcaatacagcgagcctcgggtgaggtccgcgcttc
ggctaggatgctggcgtaatggtcgtaagcggcccgtcttgaaacacggaccaaggagtc
taacatctatgcgagtgttcgggtgtcaaacccctacgcgtaatgaaagtgaacggaggt
gggagcc--ttagggtgcaccatcgaccgatcctgatgtcttcggatggatttgagtaag
agcatagctgttgggacccgaaagatggtgaactatgcctggatagggtgaagccagagg
aaactctggtggaggctcgcagcggttctgacgtgcaaatcgatcgtcaaatttgggtat
aggggcgaaagac-taat------------------------------------------
------------------------------------------------------------
------------------------------------------------------------
------------------------------------------------------------
------------------------------------------------------------
------------------------------------------------------------
------------------------------------------------------------
------------------------------------------------------------
------------------------------------------------------------
------------------------------------------------------------
------------------------------------------------------------
------------------------------------------------------------
------------------------------------------------------------
------------------------------------------------------------
------------------------------------------------------------
------------------------------------------------------------
------------------------------------------------------------
------------------------------------------------------------
------------------------------------------------------------
------------------------------------------------------------
------------------------------------------------------------
------------------------------------------------------------
------------------------------------------------------------
------------------------------------------------------------
------------------------------------------------------------
------------------------------------------------------------
------------------------------------------------------------
------------------------------------------------------------
------------------------------------------------------------
------------------------------------------------------------
------------------------------------------------------------
------------------------------------------------------------
------------------------------------------------------------
------------------------------------------------------------
------------------------------------------------------------
------------------------------------------------------------
------------------------------------------------------------
------------------------------------------------------------
------------------------------------------------------------
------------------------------------------------------------
------------------------------------------------------------
------------------------------------------------------------
>Conidiodicarpus_sp___CPC_20472
------------------------------------------------------------
-----------------ttg-ccctagtaacggcgagtgaagcggcaacagctcagattt
gaaatctggcgtctttggcgt-ccgagttgtaatctgtagaggatgcttttgggtagcca
ccggtctaagtcccctggaacggggcgtcacagagggtgagaatcccgtatgtgaccgga
agggcgccctctacatagctccttcgacgagtcgagttgtttgggaatgcagctctaaat
gggaggtaaattccttctaaagctaaataccggccagagaccgatagcgcacaagtagag
tgatcgaaagatgaaaagcactttggaaagagagttaaaaagcacgtgaaattgttgaaa
gggaagcgcttgcaaccagacttgttggcggtgttccgccggtcttctgaccggtttact
caccgtctgcaggccagcatcatctggggccgctggataaaagcgaggggaatgtggctc
ccccgggagtgttatagcccctcgtgcaatacagcgagcctcgggtgaggtccgcgcttc
ggctaggatgctggcgtaatggtcgtaagcggcccgtcttgaaacacggaccaaggagtc
taacatctatgcgagtgttcgggtgtcaaacccctacgcgtaatgaaagtgaacggaggt
gggagcc--ttagggtgcaccatcgaccgatcctgatgtcttcggatggatttgagtaag
agcatagctgttgggacccgaaagatggtgaactatgcctggatagggtgaagccagagg
aaactctggtggaggctcgcagcggttctgacgtgcaaatcgatcgtcaaatttgggtat
aggggcgaaagac-taat------------------------------------------
------------------------------------------------------------
------------------------------------------------------------
------------------------------------------------------------
------------------------------------------------------------
------------------------------------------------------------
------------------------------------------------------------
------------------------------------------------------------
------------------------------------------------------------
------------------------------------------------------------
------------------------------------------------------------
------------------------------------------------------------
------------------------------------------------------------
------------------------------------------------------------
------------------------------------------------------------
------------------------------------------------------------
------------------------------------------------------------
------------------------------------------------------------
------------------------------------------------------------
------------------------------------------------------------
------------------------------------------------------------
------------------------------------------------------------
------------------------------------------------------------
------------------------------------------------------------
------------------------------------------------------------
------------------------------------------------------------
------------------------------------------------------------
------------------------------------------------------------
------------------------------------------------------------
------------------------------------------------------------
------------------------------------------------------------
------------------------------------------------------------
------------------------------------------------------------
------------------------------------------------------------
------------------------------------------------------------
------------------------------------------------------------
------------------------------------------------------------
------------------------------------------------------------
------------------------------------------------------------
------------------------------------------------------------
------------------------------------------------------------
------------------------------------------------------------
>Conidiodicarpus_sp___CPC_17778
------------------------------------------------------------
-----------------ttg-ccctagtaacggcgagtgaagcggcaacagctcagattt
gaaatctggcgtctttggcgt-ccgagttgtaatctgtagaggatgcttttgggtagcca
ccggtctaagtcccctggaacggggcgtcacagagggtgagaatcccgtatgtgaccgga
agggcgccctctacatagctccttcgacgagtcgagttgtttgggaatgcagctctaaat
gggaggtaaattccttctaaagctaaataccggccagagaccgatagcgcacaagtagag
tgatcgaaagatgaaaagcactttggaaagagagttaaaaagcacgtgaaattgttgaaa
gggaagcgcttgcaaccagacttgttggcggtgttccgccggtcttctgaccggtttact
caccgtctgcaggccagcatcatctggggccgctggataaaagcgaggggaatgtggctc
ccccgggagtgttatagcccctcgtgcaatacagcgagcctcgggtgaggtccgcgcttc
ggctaggatgctggcgtaatggtcgtaagcggcccgtcttgaaacacggaccaaggagtc
taacatctatgcgagtgttcgggtgtcaaacccctacgcgtaatgaaagtgaacggaggt
gggagcc--ttagggtgcaccatcgaccgatcctgatgtcttcggatggatttgagtaag
agcatagctgttgggacccgaaagatggtgaactatgcctggatagggtgaagccagagg
aaactctggtggaggctcgcagcggttctgacgtgcaaatcgatcgtcaaatttgggtat
aggggcgaaagac-taat------------------------------------------
------------------------------------------------------------
------------------------------------------------------------
------------------------------------------------------------
------------------------------------------------------------
------------------------------------------------------------
------------------------------------------------------------
------------------------------------------------------------
------------------------------------------------------------
------------------------------------------------------------
------------------------------------------------------------
------------------------------------------------------------
------------------------------------------------------------
------------------------------------------------------------
------------------------------------------------------------
------------------------------------------------------------
------------------------------------------------------------
------------------------------------------------------------
------------------------------------------------------------
------------------------------------------------------------
------------------------------------------------------------
------------------------------------------------------------
------------------------------------------------------------
------------------------------------------------------------
------------------------------------------------------------
------------------------------------------------------------
------------------------------------------------------------
------------------------------------------------------------
------------------------------------------------------------
------------------------------------------------------------
------------------------------------------------------------
------------------------------------------------------------
------------------------------------------------------------
------------------------------------------------------------
------------------------------------------------------------
------------------------------------------------------------
------------------------------------------------------------
------------------------------------------------------------
------------------------------------------------------------
------------------------------------------------------------
------------------------------------------------------------
------------------------------------------------------------
>Conidiodicarpus_sp___CPC_21380
------------------------------------------------------------
-----------------ttg-ccctagtaacggcgagtgaagcggcaacagctcagattt
gaaatctggcgtctttggcgt-ccgagttgtaatctgtagaggatgcttttgggtagcca
ccggtctaagtcccctggaacggggcgtcacagagggtgagaatcccgtatgtgaccgga
agggcgccctctacatagctccttcgacgagtcgagttgtttgggaatgcagctctaaat
gggaggtaaattccttctaaagctaaataccggccagagaccgatagcgcacaagtagag
tgatcgaaagatgaaaagcactttggaaagagagttaaaaagcacgtgaaattgttgaaa
gggaagcgcttgcaaccagacttgttggcggtgttccgccggtcttctgaccggtttact
caccgtctgcaggccagcatcatctggggccgctggataaaagcgaggggaatgtggctc
ccccgggagtgttatagcccctcgtgcaatacagcgagcctcgggtgaggtccgcgcttc
ggctaggatgctggcgtaatggtcgtaagcggcccgtcttgaaacacggaccaaggagtc
taacatctatgcgagtgttcgggtgtcaaacccctacgcgtaatgaaagtgaacggaggt
gggagcc--ttagggtgcaccatcgaccgatcctgatgtcttcggatggatttgagtaag
agcatagctgttgggacccgaaagatggtgaactatgcctggatagggtgaagccagagg
aaactctggtggaggctcgcagcggttctgacgtgcaaatcgatcgtcaaatttgggtat
aggggcgaaagac-taat------------------------------------------
------------------------------------------------------------
------------------------------------------------------------
------------------------------------------------------------
------------------------------------------------------------
------------------------------------------------------------
------------------------------------------------------------
------------------------------------------------------------
------------------------------------------------------------
------------------------------------------------------------
------------------------------------------------------------
------------------------------------------------------------
------------------------------------------------------------
------------------------------------------------------------
------------------------------------------------------------
------------------------------------------------------------
------------------------------------------------------------
------------------------------------------------------------
------------------------------------------------------------
------------------------------------------------------------
------------------------------------------------------------
------------------------------------------------------------
------------------------------------------------------------
------------------------------------------------------------
------------------------------------------------------------
------------------------------------------------------------
------------------------------------------------------------
------------------------------------------------------------
------------------------------------------------------------
------------------------------------------------------------
------------------------------------------------------------
------------------------------------------------------------
------------------------------------------------------------
------------------------------------------------------------
------------------------------------------------------------
------------------------------------------------------------
------------------------------------------------------------
------------------------------------------------------------
------------------------------------------------------------
------------------------------------------------------------
------------------------------------------------------------
------------------------------------------------------------
>Conidiodicarpus_sp___CBS_139819
------------------------------------------------------------
-----------------ttg-ccctagtaacggcgagtgaagcggcaacagctcagattt
gaaatctggcgtctttggcgt-ccgagttgtaatctgtagaggatgcttttgggtagcca
ccggtctaagtcccctggaacggggcgtcacagagggtgagaatcccgtatgtgaccgga
agggcgccctctacatagctccttcgacgagtcgagttgtttgggaatgcagctctaaat
gggaggtaaattccttctaaagctaaataccggccagagaccgatagcgcacaagtagag
tgatcgaaagatgaaaagcactttggaaagagagttaaaaagcacgtgaaattgttgaaa
gggaagcgcttgcaaccagacttgttggcggtgttccgccggtcttctgaccggtttact
caccgtctgcaggccagcatcatctggggccgctggataaaagcgaggggaatgtggctc
ccccgggagtgttatagcccctcgtgcaatacagcgagcctcgggtgaggtccgcgcttc
ggctaggatgctggcgtaatggtcgtaagcggcccgtcttgaaacacggaccaaggagtc
taacatctatgcgagtgttcgggtgtcaaacccctacgcgtaatgaaagtgaacggaggt
gggagcc--ttagggtgcaccatcgaccgatcctgatgtcttcggatggatttgagtaag
agcatagctgttgggacccgaaagatggtgaactatgcctggatagggtgaagccagagg
aaactctggtggaggctcgcagcggttctgacgtgcaaatcgatcgtcaaatttgggtat
aggggcgaaagac-taat------------------------------------------
------------------------------------------------------------
------------------------------------------------------------
------------------------------------------------------------
------------------------------------------------------------
------------------------------------------------------------
------------------------------------------------------------
------------------------------------------------------------
------------------------------------------------------------
------------------------------------------------------------
------------------------------------------------------------
------------------------------------------------------------
------------------------------------------------------------
------------------------------------------------------------
------------------------------------------------------------
------------------------------------------------------------
------------------------------------------------------------
------------------------------------------------------------
------------------------------------------------------------
------------------------------------------------------------
------------------------------------------------------------
------------------------------------------------------------
------------------------------------------------------------
------------------------------------------------------------
------------------------------------------------------------
------------------------------------------------------------
------------------------------------------------------------
------------------------------------------------------------
------------------------------------------------------------
------------------------------------------------------------
------------------------------------------------------------
------------------------------------------------------------
------------------------------------------------------------
------------------------------------------------------------
------------------------------------------------------------
------------------------------------------------------------
------------------------------------------------------------
------------------------------------------------------------
------------------------------------------------------------
------------------------------------------------------------
------------------------------------------------------------
------------------------------------------------------------
>Conidiodicarpus_sp__CBS_139820
------------------------------------------------------------
-----------------ttg-ccctagtaacggcgagtgaagcggcaacagctcagattt
gaaatctggcgtctttggcgt-ccgagttgtaatctgtagaggatgcttttgggtagcca
ccggtctaagtcccctggaacggggcgtcacagagggtgagaatcccgtatgtgaccgga
agggcgccctctacatagctccttcgacgagtcgagttgtttgggaatgcagctctaaat
gggaggtaaattccttctaaagctaaataccggccagagaccgatagcgcacaagtagag
tgatcgaaagatgaaaagcactttggaaagagagttaaaaagcacgtgaaattgttgaaa
gggaagcgcttgcaaccagacttgttggcggtgttccgccggtcttctgaccggtttact
caccgtctgcaggccagcatcatctggggccgctggataaaagcgaggggaatgtggctc
ccccgggagtgttatagcccctcgtgcaatacagcgagcctcgggtgaggtccgcgcttc
ggctaggatgctggcgtaatggtcgtaagcggcccgtcttgaaacacggaccaaggagtc
taacatctatgcgagtgttcgggtgtcaaacccctacgcgtaatgaaagtgaacggaggt
gggagcc--ttagggtgcaccatcgaccgatcctgatgtcttcggatggatttgagtaag
agcatagctgttgggacccgaaagatggtgaactatgcctggatagggtgaagccagagg
aaactctggtggaggctcgcagcggttctgacgtgcaaatcgatcgtcaaatttgggtat
aggggcgaaagac-taat------------------------------------------
------------------------------------------------------------
------------------------------------------------------------
------------------------------------------------------------
------------------------------------------------------------
------------------------------------------------------------
------------------------------------------------------------
------------------------------------------------------------
------------------------------------------------------------
------------------------------------------------------------
------------------------------------------------------------
------------------------------------------------------------
------------------------------------------------------------
------------------------------------------------------------
------------------------------------------------------------
------------------------------------------------------------
------------------------------------------------------------
------------------------------------------------------------
------------------------------------------------------------
------------------------------------------------------------
------------------------------------------------------------
------------------------------------------------------------
------------------------------------------------------------
------------------------------------------------------------
------------------------------------------------------------
------------------------------------------------------------
------------------------------------------------------------
------------------------------------------------------------
------------------------------------------------------------
------------------------------------------------------------
------------------------------------------------------------
------------------------------------------------------------
------------------------------------------------------------
------------------------------------------------------------
------------------------------------------------------------
------------------------------------------------------------
------------------------------------------------------------
------------------------------------------------------------
------------------------------------------------------------
------------------------------------------------------------
------------------------------------------------------------
------------------------------------------------------------
>Leptoxyphium_sp__CBS_135836
------------------------------------------------------------
-----------------ttg-cctcagtaacggcgagtgaagcggcaaaagctcagattt
gaaatctggcgtcttcggcgt-ccgagttgtaatctgtagaggatgcctttgggtggcca
ccggtctaagtcccctggaacggggtgtcacagagggtgagaatcccgtatgtgaccggg
aaggcgccctatacatggctccttcgacgagtcgagttgtttgggaatgcagctctaaat
gggaggtaaattccttctaaagctaaataccggccagagaccgatagcgcacaagtagag
tgatcgaaagatgaaaagcactttggaaagagagttaaaaagcacgtgaaattgttgaaa
gggaagcgcttgcaaccagacttgttggcggtgttccgccggtcttctgaccggtctact
caccgtctgcaggccagcatcatctggggccgctggataaaagcggagggaatgtggctc
ctccgggagtgttatagccctctgtgtaatacagcgagtcccgggtgaggtccgcgcttc
ggctaggatgctggcgtaatggtcgtaagcggcccgtcttgaaacacggaccaaggagtc
taacatctatgcgagtgttcgggtgtcaaacccctacgcgtaatgaaagtgaacggaggt
gggaacc-ttttaggtgcaccatcgaccgatcctgatgtcttcggatggatttgagtaag
agcatagctgttgggacccgaaagatggtgaactatgcctggatagggtgaagccagagg
aaactctggtggaggctcgcagcggttctgacgtgcaaatcgatcgtcaaatttgggtat
aggggcgaaagac-taat------------------------------------------
------------------------------------------------------------
------------------------------------------------------------
------------------------------------------------------------
------------------------------------------------------------
------------------------------------------------------------
------------------------------------------------------------
------------------------------------------------------------
------------------------------------------------------------
------------------------------------------------------------
------------------------------------------------------------
------------------------------------------------------------
------------------------------------------------------------
------------------------------------------------------------
------------------------------------------------------------
------------------------------------------------------------
------------------------------------------------------------
------------------------------------------------------------
------------------------------------------------------------
------------------------------------------------------------
------------------------------------------------------------
------------------------------------------------------------
------------------------------------------------------------
------------------------------------------------------------
------------------------------------------------------------
------------------------------------------------------------
------------------------------------------------------------
------------------------------------------------------------
------------------------------------------------------------
------------------------------------------------------------
------------------------------------------------------------
------------------------------------------------------------
------------------------------------------------------------
------------------------------------------------------------
------------------------------------------------------------
------------------------------------------------------------
------------------------------------------------------------
------------------------------------------------------------
------------------------------------------------------------
------------------------------------------------------------
------------------------------------------------------------
------------------------------------------------------------
>Leptoxyphium_sp__CBS_139620
------------------------------------------------------------
-----------------ttg-cctcagtaacggcgagtgaagcggcaaaagctcagattt
gaaatctggcgtcttcggcgt-ccgagttgtaatctgtagaggatgcctttgggtggcca
ccggtctaagtcccctggaacggggtgtcacagagggtgagaatcccgtatgtgaccggg
aaggcgccctatacatggctccttcgacgagtcgagttgtttgggaatgcagctctaaat
gggaggtaaattccttctaaagctaaataccggccagagaccgatagcgcacaagtagag
tgatcgaaagatgaaaagcactttggaaagagagttaaaaagcacgtgaaattgttgaaa
gggaagcgcttgcaaccagacttgttggcggtgttccgccggtcttctgaccggtctact
caccgtctgcaggccagcatcatctggggccgctggataaaagcggagggaatgtggctc
ctccgggagtgttatagccctctgtgtaatacagcgagtcccgggtgaggtccgcgcttc
ggctaggatgctggcgtaatggtcgtaagcggcccgtcttgaaacacggaccaaggagtc
taacatctatgcgagtgttcgggtgtcaaacccctacgcgtaatgaaagtgaacggaggt
gggaacc-ttttaggtgcaccatcgaccgatcctgatgtcttcggatggatttgagtaag
agcatagctgttgggacccgaaagatggtgaactatgcctggatagggtgaagccagagg
aaactctggtggaggctcgcagcggttctgacgtgcaaatcgatcgtcaaatttgggtat
aggggcgaaagac-taat------------------------------------------
------------------------------------------------------------
------------------------------------------------------------
------------------------------------------------------------
------------------------------------------------------------
------------------------------------------------------------
------------------------------------------------------------
------------------------------------------------------------
------------------------------------------------------------
------------------------------------------------------------
------------------------------------------------------------
------------------------------------------------------------
------------------------------------------------------------
------------------------------------------------------------
------------------------------------------------------------
------------------------------------------------------------
------------------------------------------------------------
------------------------------------------------------------
------------------------------------------------------------
------------------------------------------------------------
------------------------------------------------------------
------------------------------------------------------------
------------------------------------------------------------
------------------------------------------------------------
------------------------------------------------------------
------------------------------------------------------------
------------------------------------------------------------
------------------------------------------------------------
------------------------------------------------------------
------------------------------------------------------------
------------------------------------------------------------
------------------------------------------------------------
------------------------------------------------------------
------------------------------------------------------------
------------------------------------------------------------
------------------------------------------------------------
------------------------------------------------------------
------------------------------------------------------------
------------------------------------------------------------
------------------------------------------------------------
------------------------------------------------------------
------------------------------------------------------------
>Leptoxyphium_sp__CBS_139618
------------------------------------------------------------
-----------------ttg-cctcagtaacggcgagtgaagcggcaaaagctcagattt
gaaatctggcgtcttcggcgt-ccgagttgtaatctgtagaggatgcctttgggtggcca
ccggtctaagtcccctggaacggggtgtcacagagggtgagaatcccgtatgtgaccggg
aaggcgccctatacatggctccttcgacgagtcgagttgtttgggaatgcagctctaaat
gggaggtaaattccttctaaagctaaataccggccagagaccgatagcgcacaagtagag
tgatcgaaagatgaaaagcactttggaaagagagttaaaaagcacgtgaaattgttgaaa
gggaagcgcttgcaaccagacttgttggcggtgttccgccggtcttctgaccggtctact
caccgtctgcaggccagcatcatctggggccgctggataaaagcggagggaatgtggctc
ctccgggagtgttatagccctctgtgtaatacagcgagtcccgggtgaggtccgcgcttc
ggctaggatgctggcgtaatggtcgtaagcggcccgtcttgaaacacggaccaaggagtc
taacatctatgcgagtgttcgggtgtcaaacccctacgcgtaatgaaagtgaacggaggt
gggaacc-ttttaggtgcaccatcgaccgatcctgatgtcttcggatggatttgagtaag
agcatagctgttgggacccgaaagatggtgaactatgcctggatagggtgaagccagagg
aaactctggtggaggctcgcagcggttctgacgtgcaaatcgatcgtcaaatttgggtat
aggggcgaaagac-taat------------------------------------------
------------------------------------------------------------
------------------------------------------------------------
------------------------------------------------------------
------------------------------------------------------------
------------------------------------------------------------
------------------------------------------------------------
------------------------------------------------------------
------------------------------------------------------------
------------------------------------------------------------
------------------------------------------------------------
------------------------------------------------------------
------------------------------------------------------------
------------------------------------------------------------
------------------------------------------------------------
------------------------------------------------------------
------------------------------------------------------------
------------------------------------------------------------
------------------------------------------------------------
------------------------------------------------------------
------------------------------------------------------------
------------------------------------------------------------
------------------------------------------------------------
------------------------------------------------------------
------------------------------------------------------------
------------------------------------------------------------
------------------------------------------------------------
------------------------------------------------------------
------------------------------------------------------------
------------------------------------------------------------
------------------------------------------------------------
------------------------------------------------------------
------------------------------------------------------------
------------------------------------------------------------
------------------------------------------------------------
------------------------------------------------------------
------------------------------------------------------------
------------------------------------------------------------
------------------------------------------------------------
------------------------------------------------------------
------------------------------------------------------------
------------------------------------------------------------
>Leptoxyphium_sp___CPC_17767
------------------------------------------------------------
-----------------ttg-cctcagtaacggcgagtgaagcggcaaaagctcagattt
gaaatctggcgtcttcggcgt-ccgagttgtaatctgtagaggatgcctttgggtggcca
ccggtctaagtcccctggaacggggtgtcacagagggtgagaatcccgtatgtgaccggg
aaggcgccctatacatggctccttcgacgagtcgagttgtttgggaatgcagctctaaat
gggaggtaaattccttctaaagctaaataccggccagagaccgatagcgcacaagtagag
tgatcgaaagatgaaaagcactttggaaagagagttaaaaagcacgtgaaattgttgaaa
gggaagcgcttgcaaccagacttgttggcggtgttccgccggtcttctgaccggtctact
caccgtctgcaggccagcatcatctggggccgctggataaaagcggagggaatgtggctc
ctccgggagtgttatagccctctgtgtaatacagcgagtcccgggtgaggtccgcgcttc
ggctaggatgctggcgtaatggtcgtaagcggcccgtcttgaaacacggaccaaggagtc
taacatctatgcgagtgttcgggtgtcaaacccctacgcgtaatgaaagtgaacggaggt
gggaacc-ttttaggtgcaccatcgaccgatcctgatgtcttcggatggatttgagtaag
agcatagctgttgggacccgaaagatggtgaactatgcctggatagggtgaagccagagg
aaactctggtggaggctcgcagcggttctgacgtgcaaatcgatcgtcaaatttgggtat
aggggcgaaagac-taat------------------------------------------
------------------------------------------------------------
------------------------------------------------------------
------------------------------------------------------------
------------------------------------------------------------
------------------------------------------------------------
------------------------------------------------------------
------------------------------------------------------------
------------------------------------------------------------
------------------------------------------------------------
------------------------------------------------------------
------------------------------------------------------------
------------------------------------------------------------
------------------------------------------------------------
------------------------------------------------------------
------------------------------------------------------------
------------------------------------------------------------
------------------------------------------------------------
------------------------------------------------------------
------------------------------------------------------------
------------------------------------------------------------
------------------------------------------------------------
------------------------------------------------------------
------------------------------------------------------------
------------------------------------------------------------
------------------------------------------------------------
------------------------------------------------------------
------------------------------------------------------------
------------------------------------------------------------
------------------------------------------------------------
------------------------------------------------------------
------------------------------------------------------------
------------------------------------------------------------
------------------------------------------------------------
------------------------------------------------------------
------------------------------------------------------------
------------------------------------------------------------
------------------------------------------------------------
------------------------------------------------------------
------------------------------------------------------------
------------------------------------------------------------
------------------------------------------------------------
>Conidiocarpus_cinnamomi_IFRDCC19_1150_AS1
------------------------------------------------------------
---------------------------------cgagtgaagcggcaacagctcagattt
gaaatctggcgtcttcggcgt-ccgagttgtaatctgtagaggatgcttttgggtagcca
ccggtctaagtcccctggaacggggcgtcacagagggtgagaatcccgtatgtgaccgga
agggcgccctctacatagctccttcgacgagtcgagttgtttgggaatgcagctctaaat
gggaggtaaattccttctaaagctaaataccggccagagaccgatagcgcacaagtagag
tgatcgaaagatgaaaagcactttggaaagagagttaaaaagcacgtgaaattgttgaaa
gggaagcgcttgcaaccagacttgttggcggtgttccgccggtcttctgaccggtttact
caccgtctgcaggccagcatcatctggggccgctggataaaagcgaggggaatgtggctc
ccccgggagtgttatagcccctcgtgcaatacagcgagcctcgggtgaggtccgcgcttc
ggctaggatgctggcgtaatggtcgtaagcggcccgtcttgaaacacggaccaaggagtc
taacatctatgcgagtgttcgggtgtcaaacccctacgcgtaatgaaagtgaacggaggt
gggagcc--ttagggtgcaccatcgaccgatcctgatgtcttcggatggatttgagtaag
agcatagctgttgggacccgaaagatggtgaactatgcctggatagggtgaagccagagg
aaactctggtggaggctcgcagcggttctgacgtgcaaatcgatcgtcaaatttgg----
------------------------------------------------------------
------------------------------------------------------------
------------------------------------------------------------
------------------------------------------------------------
------------------------------------------------------------
------------------------------------------------------------
------------------------------------------------------------
------------------------------------------------------------
------------------------------------------------------------
------------------------------------------------------------
------------------------------------------------------------
------------------------------------------------------------
------------------------------------------------------------
------------------------------------------------------------
------------------------------------------------------------
------------------------------------------------------------
------------------------------------------------------------
------------------------------------------------------------
------------------------------------------------------------
------------------------------------------------------------
------------------------------------------------------------
------------------------------------------------------------
------------------------------------------------------------
------------------------------------------------------------
------------------------------------------------------------
------------------------------------------------------------
------------------------------------------------------------
------------------------------------------------------------
------------------------------------------------------------
------------------------------------------------------------
------------------------------------------------------------
------------------------------------------------------------
------------------------------------------------------------
------------------------------------------------------------
------------------------------------------------------------
------------------------------------------------------------
------------------------------------------------------------
------------------------------------------------------------
------------------------------------------------------------
------------------------------------------------------------
------------------------------------------------------------
------------------------------------------------------------
>Conidiocarpus_luodianense_IFRDCC19_1153_QLS4
------------------------------------------------------------
-------------gggattg-ccctagtaacggcgagtgaagcggcaacagctcagattt
gaaatctggcgtcttcggcgt-ccgagttgtaatctgtagaggatgcttttgggtagcca
ccggtctaagtcccctggaacggggcgtcacagagggtgagaatcccgtatgtgaccgga
agggcgccctctacatagctccttcgacgagtcgagttgtttgggaatgcagctctaaat
gggaggtaaattccttctaaagctaaataccggccagagaccgatagcgcacaagtagag
tgatcgaaagatgaaaagcactttggaaagagagttaaaaagcacgtgaaattgttgaaa
gggaagcgcttgcaaccagacttgttggcggtgttccgccggtcttctgaccggtttact
caccgtctgcaggccagcatcatctggggccgctggataaaagcgaggggaatgtggctc
ccccgggagtgttatagcccctcgtgcaatacagcgagcctcgggtgaggtccgcgcttc
ggctaggatgctggcgtaatggtcgtaagcggcccgtcttgaaacacggaccaaggagtc
taacatctatgcgagtgttcgggtgtcaaacccctacgcgtaatgaaagtgaacggaggt
gggagcc--ttagggtgcaccatcgaccgatcctgatgtcttcggatggatttgagtaag
agcatagctgttgggacccgaaagatggtgaactatgcctggatagggtgaagccagagg
aaactctggtggaggctcgcagcggttctgacgtgcaaatcgatcgtcaaatttgggtat
aggggcgaaagac-taatcgaaccat----------------------------------
------------------------------------------------------------
------------------------------------------------------------
------------------------------------------------------------
------------------------------------------------------------
------------------------------------------------------------
------------------------------------------------------------
------------------------------------------------------------
------------------------------------------------------------
------------------------------------------------------------
------------------------------------------------------------
------------------------------------------------------------
------------------------------------------------------------
------------------------------------------------------------
------------------------------------------------------------
------------------------------------------------------------
------------------------------------------------------------
------------------------------------------------------------
------------------------------------------------------------
------------------------------------------------------------
------------------------------------------------------------
------------------------------------------------------------
------------------------------------------------------------
------------------------------------------------------------
------------------------------------------------------------
------------------------------------------------------------
------------------------------------------------------------
------------------------------------------------------------
------------------------------------------------------------
------------------------------------------------------------
------------------------------------------------------------
------------------------------------------------------------
------------------------------------------------------------
------------------------------------------------------------
------------------------------------------------------------
------------------------------------------------------------
------------------------------------------------------------
------------------------------------------------------------
------------------------------------------------------------
------------------------------------------------------------
------------------------------------------------------------
------------------------------------------------------------
>Conidiocarpus_caucasicus_IFRDCC19_1159_BJ4
------------------------------------------------------------
-------------------g-ccctagtaacggcgagtgaagcggcaacagctcagattt
gaaatctggcgtcttcggcgt-ccgagttgtaatctgtagaggatgcttttgggtagcca
ccggtctaagtcccctggaacggggcgtcacagagggtgagaatcccgtatgtgaccgga
agggcgccctctacatagctccttcgacgagtcgagttgtttgggaatgcagctctaaat
gggaggtaaattccttctaaagctaaataccggccagagaccgatagcgcacaagtagag
tgatcgaaagatgaaaagcactttggaaagagagttaaaaagcacgtgaaattgttgaaa
gggaagcgcttgcaaccagacttgttggcggtgttccgccggtcttctgaccggtttact
caccgtctgcaggccagcatcatctggggccgctggataaaagcgaggggaatgtggctc
ccccgggagtgttatagcccctcgtgcaatacagcgagcctcgggtgaggtccgcgcttc
ggctaggatgctggcgtaatggtcgtaagcggcccgtcttgaaacacggaccaaggagtc
taacatctatgcgagtgttcgggtgtcaaacccctacgcgtaatgaaagtgaacggaggt
gggagcc--ttagggtgcaccatcgaccgatcctgatgtcttcggatggatttgagtaag
agcatagctgttgggacccgaaagatggtgaactatgcctggatagggtgaagccagagg
aaactctggtggaggctcgcagcggttctgacgtgcaaatcgatcgtcaaatttgggtat
agg---------------------------------------------------------
------------------------------------------------------------
------------------------------------------------------------
------------------------------------------------------------
------------------------------------------------------------
------------------------------------------------------------
------------------------------------------------------------
------------------------------------------------------------
------------------------------------------------------------
------------------------------------------------------------
------------------------------------------------------------
------------------------------------------------------------
------------------------------------------------------------
------------------------------------------------------------
------------------------------------------------------------
------------------------------------------------------------
------------------------------------------------------------
------------------------------------------------------------
------------------------------------------------------------
------------------------------------------------------------
------------------------------------------------------------
------------------------------------------------------------
------------------------------------------------------------
------------------------------------------------------------
------------------------------------------------------------
------------------------------------------------------------
------------------------------------------------------------
------------------------------------------------------------
------------------------------------------------------------
------------------------------------------------------------
------------------------------------------------------------
------------------------------------------------------------
------------------------------------------------------------
------------------------------------------------------------
------------------------------------------------------------
------------------------------------------------------------
------------------------------------------------------------
------------------------------------------------------------
------------------------------------------------------------
------------------------------------------------------------
------------------------------------------------------------
------------------------------------------------------------
>Conidiocarpus_cinnamomi_IFRDCC19_1165_QLS2
------------------------------------------------------------
------------------------tagtaacggcgagtgaagcggcaacagctcagattt
gaaatctggcgtcttcggcgt-ccgagttgtaatctgtagaggatgcttttgggtagcca
ccggtctaagtcccctggaacggggcgtcacagagggtgagaatcccgtatgtgaccgga
agggcgccctctacatagctccttcgacgagtcgagttgtttgggaatgcagctctaaat
gggaggtaaattccttctaaagctaaataccggccagagaccgatagcgcacaagtagag
tgatcgaaagatgaaaagcactttggaaagagagttaaaaagcacgtgaaattgttgaaa
gggaagcgcttgcaaccagacttgttggcggtgttccgccggtcttctgaccggtttact
caccgtctgcaggccagcatcatctggggccgctggataaaagcgaggggaatgtggctc
ccccgggagtgttatagcccctcgtgcaatacagcgagcctcgggtgaggtccgcgcttc
ggctaggatgctggcgtaatggtcgtaagcggcccgtcttgaaacacggaccaaggagtc
taacatctatgcgagtgttcgggtgtcaaacccctacgcgtaatgaaagtgaacggaggt
gggagcc--ttagggtgcaccatcgaccgatcctgatgtcttcggatggatttgagtaag
agcatagctgttgggacccgaaagatggtgaactatgcctggatagggtgaagccagagg
aaactctggtggaggctcgcagcggttctgacgtgcaaatcgatcgtcaaatttgggtat
aggggcgaaagac-ta--------------------------------------------
------------------------------------------------------------
------------------------------------------------------------
------------------------------------------------------------
------------------------------------------------------------
------------------------------------------------------------
------------------------------------------------------------
------------------------------------------------------------
------------------------------------------------------------
------------------------------------------------------------
------------------------------------------------------------
------------------------------------------------------------
------------------------------------------------------------
------------------------------------------------------------
------------------------------------------------------------
------------------------------------------------------------
------------------------------------------------------------
------------------------------------------------------------
------------------------------------------------------------
------------------------------------------------------------
------------------------------------------------------------
------------------------------------------------------------
------------------------------------------------------------
------------------------------------------------------------
------------------------------------------------------------
------------------------------------------------------------
------------------------------------------------------------
------------------------------------------------------------
------------------------------------------------------------
------------------------------------------------------------
------------------------------------------------------------
------------------------------------------------------------
------------------------------------------------------------
------------------------------------------------------------
------------------------------------------------------------
------------------------------------------------------------
------------------------------------------------------------
------------------------------------------------------------
------------------------------------------------------------
------------------------------------------------------------
------------------------------------------------------------
------------------------------------------------------------
>Conidiocarpus_cinnamomi_IFRDCC19_1168_CS2
------------------------------------------------------------
--------caacagggattg-ccctagtaacggcgagtgaagcggcaacagctcagattt
gaaatctggcgtcttcggcgt-ccgagttgtaatctgtagaggatgcttttgggtagcca
ccggtctaagtcccctggaacggggcgtcacagagggtgagaatcccgtatgtgaccgga
agggcgccctctacatagctccttcgacgagtcgagttgtttgggaatgcagctctaaat
gggaggtaaattccttctaaagctaaataccggccagagaccgatagcgcacaagtagag
tgatcgaaagatgaaaagcactttggaaagagagttaaaaagcacgtgaaattgttgaaa
gggaagcgcttgcaaccagacttgttggcggtgttccgccggtcttctgaccggtttact
caccgtctgcaggccagcatcatctggggccgctggataaaagcgaggggaatgtggctc
ccccgggagtgttatagcccctcgtgcaatacagcgagcctcgggtgaggtccgcgcttc
ggctaggatgctggcgtaatggtcgtaagcggcccgtcttgaaacacggaccaaggagtc
taacatctatgcgagtgttcgggtgtcaaacccctacgcgtaatgaaagtgaacggaggt
gggagcc--ttagggtgcaccatcgaccgatcctgatgtcttcggatggatttgagtaag
agcatagctgttgggacccgaaagatggtgaactatgcctggatagggtgaagccagagg
aaactctggtggaggctcgcagcggttctgacgtgcaaatcgatcgtcaaatttgggtat
aggggcgaaagac-taat------------------------------------------
------------------------------------------------------------
------------------------------------------------------------
------------------------------------------------------------
------------------------------------------------------------
------------------------------------------------------------
------------------------------------------------------------
------------------------------------------------------------
------------------------------------------------------------
------------------------------------------------------------
------------------------------------------------------------
------------------------------------------------------------
------------------------------------------------------------
------------------------------------------------------------
------------------------------------------------------------
------------------------------------------------------------
------------------------------------------------------------
------------------------------------------------------------
------------------------------------------------------------
------------------------------------------------------------
------------------------------------------------------------
------------------------------------------------------------
------------------------------------------------------------
------------------------------------------------------------
------------------------------------------------------------
------------------------------------------------------------
------------------------------------------------------------
------------------------------------------------------------
------------------------------------------------------------
------------------------------------------------------------
------------------------------------------------------------
------------------------------------------------------------
------------------------------------------------------------
------------------------------------------------------------
------------------------------------------------------------
------------------------------------------------------------
------------------------------------------------------------
------------------------------------------------------------
------------------------------------------------------------
------------------------------------------------------------
------------------------------------------------------------
------------------------------------------------------------
>Conidiocarpus_cinnamomi_IFRDCC19_1171_QLS_3
------------------------------------------------------------
-------------gggattg-ccctagtaacggcgagtgaagcggcaacagctcagattt
gaaatctggcgtcttcggcgt-ccgagttgtaatctgtagaggatgcttttgggtagcca
ccggtctaagtcccctggaacggggcgtcacagagggtgagaatcccgtatgtgaccgga
agggcgccctctacatagctccttcgacgagtcgagttgtttgggaatgcagctctaaat
gggaggtaaattccttctaaagctaaataccggccagagaccgatagcgcacaagtagag
tgatcgaaagatgaaaagcactttggaaagagagttaaaaagcacgtgaaattgttgaaa
gggaagcgcttgcaaccagacttgttggcggtgttccgccggtcttctgaccggtttact
caccgtctgcaggccagcatcatctggggccgctggataaaagcgaggggaatgtggctc
ccccgggagtgttatagcccctcgtgcaatacagcgagcctcgggtgaggtccgcgcttc
ggctaggatgctggcgtaatggtcgtaagcggcccgtcttgaaacacggaccaaggagtc
taacatctatgcgagtgttcgggtgtcaaacccctacgcgtaatgaaagtgaacggaggt
gggagcc--ttagggtgcaccatcgaccgatcctgatgtcttcggatggatttgagtaag
agcatagctgttgggacccgaaagatggtgaactatgcctggatagggtgaagccagagg
aaactctggtggaggctcgcagcggttctgacgtgcaaatcgatcgtcaaatttgggtat
aggggcgaaagac-tatc------------------------------------------
------------------------------------------------------------
------------------------------------------------------------
------------------------------------------------------------
------------------------------------------------------------
------------------------------------------------------------
------------------------------------------------------------
------------------------------------------------------------
------------------------------------------------------------
------------------------------------------------------------
------------------------------------------------------------
------------------------------------------------------------
------------------------------------------------------------
------------------------------------------------------------
------------------------------------------------------------
------------------------------------------------------------
------------------------------------------------------------
------------------------------------------------------------
------------------------------------------------------------
------------------------------------------------------------
------------------------------------------------------------
------------------------------------------------------------
------------------------------------------------------------
------------------------------------------------------------
------------------------------------------------------------
------------------------------------------------------------
------------------------------------------------------------
------------------------------------------------------------
------------------------------------------------------------
------------------------------------------------------------
------------------------------------------------------------
------------------------------------------------------------
------------------------------------------------------------
------------------------------------------------------------
------------------------------------------------------------
------------------------------------------------------------
------------------------------------------------------------
------------------------------------------------------------
------------------------------------------------------------
------------------------------------------------------------
------------------------------------------------------------
------------------------------------------------------------
>Conidiocarpus_bijieense_IFRDCC19_1189_BJ2_TYPE
------------------------------------------------------------
----------------------------------------agcggcaacagctcagattt
gaaatctggcgtctttggcgt-ccgagttgtaatctgtagaggatgcttttgggtagcca
ccggtctaagtcccctggaacggggcgtcacagagggtgagaatcccgtatgtgaccgga
agggcgccctctacatagctccttcgacgagtcgagttgtttgggaatgcagctctaaat
gggaggtaaattccttctaaagctaaataccggccagagaccgatagcgcacaagtagag
tgatcgaaagatgaaaagcactttggaaagagagttaaaaagcacgtgaaattgttgaaa
gggaagcgcttgcaaccagacttgttggcggtgttccgccggtcttctgaccggtttact
caccgtctgcaggccagcatcatctggggccgctggataaaagcgaggggaatgtggctc
ccccgggagtgttatagcccctcgtgcaatacagcgagcctcgggtgaggtccgcgcttc
ggctaggatgctggcgtaatggtcgtaagcggcccgtcttgaaacacggaccaaggagtc
taacatctatgcgagtgttcgggtgtcaaacccctacgcgtaatgaaagtgaacggaggt
gggagcc--ttagggtgcaccatcgaccgatcctgatgtcttcggatggatttgagtaag
agcatagctgttgggacccgaaagatggtgaactatgcctggatagggtgaagccagagg
aaactctggtggaggctcgcagcggttctgacgtgcaaatcgatcgtcaaatttgggtat
agggg-------------------------------------------------------
------------------------------------------------------------
------------------------------------------------------------
------------------------------------------------------------
------------------------------------------------------------
------------------------------------------------------------
------------------------------------------------------------
------------------------------------------------------------
------------------------------------------------------------
------------------------------------------------------------
------------------------------------------------------------
------------------------------------------------------------
------------------------------------------------------------
------------------------------------------------------------
------------------------------------------------------------
------------------------------------------------------------
------------------------------------------------------------
------------------------------------------------------------
------------------------------------------------------------
------------------------------------------------------------
------------------------------------------------------------
------------------------------------------------------------
------------------------------------------------------------
------------------------------------------------------------
------------------------------------------------------------
------------------------------------------------------------
------------------------------------------------------------
------------------------------------------------------------
------------------------------------------------------------
------------------------------------------------------------
------------------------------------------------------------
------------------------------------------------------------
------------------------------------------------------------
------------------------------------------------------------
------------------------------------------------------------
------------------------------------------------------------
------------------------------------------------------------
------------------------------------------------------------
------------------------------------------------------------
------------------------------------------------------------
------------------------------------------------------------
------------------------------------------------------------
>Conidiocarpus_luodianense_IFRDCC19_1183_BY5_1_TYPE
------------------------------------------------------------
--------------------------gtaacggcgagtgaagcggcaacagctcagattt
gaaatctggcgtctttggcgt-ccgagttgtaatctgtagaggatgcttttgggtagcca
ccggtctaagtcccctggaacggggcgtcacagagggtgagaatcccgtatgtgaccgga
agggcgccctctacatagctccttcgacgagtcgagttgtttgggaatgcagctctaaat
gggaggtaaattccttctaaagctaaataccggccagagaccgatagcgcacaagtagag
tgatcgaaagatgaaaagcactttggaaagagagttaaaaagcacgtgaaattgttgaaa
gggaagcgcttgcaaccagacttgttggcggtgttccgccggtcttctgaccggtttact
caccgtctgcaggccagcatcatctggggccgctggataaaagcgaggggaatgtggctc
ccccgggagtgttatagcccctcgtgcaatacagcgagcctcgggtgaggtccgcgcttc
ggctaggatgctggcgtaatggtcgtaagcggcccgtcttgaaacacggaccaaggagtc
taacatctatgcgagtgttcgggtgtcaaacccctacgcgtaatgaaagtgaacggaggt
gggagcc--ttagggtgcaccatcgaccgatcctgatgtcttcggatggatttgagtaag
agcatagctgttgggacccgaaagatggtgaactatgcctggatagggtgaagccagagg
aaactctggtggaggctcgcagcggttctgacgtgcaaatcgatcgtcaaatttgggtat
a-----------------------------------------------------------
------------------------------------------------------------
------------------------------------------------------------
------------------------------------------------------------
------------------------------------------------------------
------------------------------------------------------------
------------------------------------------------------------
------------------------------------------------------------
------------------------------------------------------------
------------------------------------------------------------
------------------------------------------------------------
------------------------------------------------------------
------------------------------------------------------------
------------------------------------------------------------
------------------------------------------------------------
------------------------------------------------------------
------------------------------------------------------------
------------------------------------------------------------
------------------------------------------------------------
------------------------------------------------------------
------------------------------------------------------------
------------------------------------------------------------
------------------------------------------------------------
------------------------------------------------------------
------------------------------------------------------------
------------------------------------------------------------
------------------------------------------------------------
------------------------------------------------------------
------------------------------------------------------------
------------------------------------------------------------
------------------------------------------------------------
------------------------------------------------------------
------------------------------------------------------------
------------------------------------------------------------
------------------------------------------------------------
------------------------------------------------------------
------------------------------------------------------------
------------------------------------------------------------
------------------------------------------------------------
------------------------------------------------------------
------------------------------------------------------------
------------------------------------------------------------
>Conidiocarpus_guilanensis_IFRDCC19_1213_C3_1_TYPE
------------------------------------------------------------
----------------------cctagtaacggcgagtgaagcggcaacagctcagattt
gaaatctggcgcctctggcgt-ccgagttgtaatctgtagaggatgcttttgggtagcca
ccggtctaagtcccctggaacggggcgtcacagagggtgagaatcccgtatgtgaccgga
agggcaccctccacatagctccttcgacgagtcgagttgtttgggaatgcagctctaaat
gggaggtaaattccttctaaagctaaataccggccagagaccgatagcgcacaagtagag
tgatcgaaagatgaaaagcactttggaaagagagttaaaaagcacgtgaaattgttgaaa
gggaagcgcttgcaaccagacttgttggcggtgttccgccggtcttctgaccggtctact
caccgtctgcaggccagcatcatctggggccgccggataaaagcgaggggaatgtggctc
ccccgggagtgttatagcccctcgtgcaatacggcgagcctcgggtgaggtccgcgcttc
ggctaggatgctggcgtaatggtcgtaagcggcccgtcttgaaacacggaccaaggagtc
taacatctatgcgagtgttcgggtgtcaaacccctacgcgtaatgaaagtgaacggaggt
gggagcc--ttagggtgcaccatcgaccgatcctgatgtcttcggatggatttgagtaag
agcatagctgttgggacccgaaagatggtgaactatgcctggatagggtgaagccagagg
aaactctggtggaggctcgcagcggttctgacgtgcaaatcgatcgtcaaat--------
------------------------------------------------------------
------------------------------------------------------------
------------------------------------------------------------
------------------------------------------------------------
------------------------------------------------------------
------------------------------------------------------------
------------------------------------------------------------
------------------------------------------------------------
------------------------------------------------------------
------------------------------------------------------------
------------------------------------------------------------
------------------------------------------------------------
------------------------------------------------------------
------------------------------------------------------------
------------------------------------------------------------
------------------------------------------------------------
------------------------------------------------------------
------------------------------------------------------------
------------------------------------------------------------
------------------------------------------------------------
------------------------------------------------------------
------------------------------------------------------------
------------------------------------------------------------
------------------------------------------------------------
------------------------------------------------------------
------------------------------------------------------------
------------------------------------------------------------
------------------------------------------------------------
------------------------------------------------------------
------------------------------------------------------------
------------------------------------------------------------
------------------------------------------------------------
------------------------------------------------------------
------------------------------------------------------------
------------------------------------------------------------
------------------------------------------------------------
------------------------------------------------------------
------------------------------------------------------------
------------------------------------------------------------
------------------------------------------------------------
------------------------------------------------------------
------------------------------------------------------------
>Polychaeton_citruscola_IFRDCC19_1216_JK11
------------------------------------------------------------
-----------------ttg-ccctagtaacggcgagtgaagcggcaacagctcagattt
gaaatctggcgtcttcggcgc-ccgagttgtaatctgtagaggatgcttttgggtagcca
ccggtctaagtcccctggaacggggcgtcacagagggtgagaatcccgtatgtgaccgga
agggcaccctccacatagctccttcgacgagtcgagttgtttgggaatgcagctctaaat
gggaggtaaattccttctaaagctaaataccggccagagaccgatagcgcacaagtagag
tgatcgaaagatgaaaagcactttggaaagagagttaaaaagcacgtgaaattgttgaaa
gggaagcgcttgcaaccagacttgttggcggtgttccgccggtcttctgaccggtgtact
caccgtctgcaggccagcatcatctggggccgccggataaaagcggggggaatgtggctc
ctccgggagtgttatagcccctcgtgcaatacggcgagcctcgggtgaggtccgcgcttc
ggctaggatgctggcgtaatggtcgtaagcggcccgtcttgaaacacggaccaaggagtc
taacatctatgcgagtgttcgggtgtcaaacccctacgcgtaatgaaagtgaacggaggt
gggagcc--ttagggtgcaccatcgaccgatcctgatgtcttcggatggatttgagtaag
agcatagctgttgggacccgaaagatggtgaactatgcctggatagggtgaagccagagg
aaactctggtggaggctcgcagcggttctgacgtgcaaatcgatcgtcaaatttgggtat
aggggcgaaagac-taatcgaaccat----------------------------------
-------------------ctagtagc---------------------------------
------------------------------------------------------------
------------------------------------------------------------
------------------------------------------------------------
------------------------------------------------------------
------------------------------------------------------------
------------------------------------------------------------
------------------------------------------------------------
------------------------------------------------------------
------------------------------------------------------------
------------------------------------------------------------
------------------------------------------------------------
------------------------------------------------------------
------------------------------------------------------------
------------------------------------------------------------
------------------------------------------------------------
------------------------------------------------------------
------------------------------------------------------------
------------------------------------------------------------
------------------------------------------------------------
------------------------------------------------------------
------------------------------------------------------------
------------------------------------------------------------
------------------------------------------------------------
------------------------------------------------------------
------------------------------------------------------------
------------------------------------------------------------
------------------------------------------------------------
------------------------------------------------------------
------------------------------------------------------------
------------------------------------------------------------
------------------------------------------------------------
------------------------------------------------------------
------------------------------------------------------------
------------------------------------------------------------
------------------------------------------------------------
------------------------------------------------------------
------------------------------------------------------------
------------------------------------------------------------
------------------------------------------------------------
------------------------------------------------------------
>Conidiocarpus_caucasicus_IFRDCC19_1192_JK16_1
------------------------------------------------------------
------------agggattg-ccctagtaacggcgagtgaagcggcaacagctcagattt
gaaatctggcgtctttggcgt-ccgagttgtaatctgtagaggatgcttttgggtagcca
ccggtctaagtcccctggaacggggcgtcacagagggtgagaatcccgtatgtgaccgga
agggcgccctctacatagctccttcgacgagtcgagttgtttgggaatgcagctctaaat
gggaggtaaattccttctaaagctaaataccggccagagaccgatagcgcacaagtagag
tgatcgaaagatgaaaagcactttggaaagagagttaaaaagcacgtgaaattgttgaaa
gggaagcgcttgcaaccagacttgttggcggtgttccgccggtcttctgaccggtttact
caccgtctgcaggccagcatcatctggggccgctggataaaagcgaggggaatgtggctc
ccccgggagtgttatagcccctcgtgcaatacagcgagcctcgggtgaggtccgcgcttc
ggctaggatgctggcgtaatggtcgtaagcggcccgtcttgaaacacggaccaaggagtc
taacatctatgcgagtgttcgggtgtcaaacccctacgcgtaatgaaagtgaacggaggt
gggagcc--ttagggtgcaccatcgaccgatcctgatgtcttcggatggatttgagtaag
agcatagctgttgggacccgaaagatggtgaactatgcctggatagggtgaagccagagg
aaactctggtggaggctcgcagcggttctgacgtgcaaatcgatcgtcaaatttgggtat
aggggcgaaagac-taatc-----------------------------------------
------------------------------------------------------------
------------------------------------------------------------
------------------------------------------------------------
------------------------------------------------------------
------------------------------------------------------------
------------------------------------------------------------
------------------------------------------------------------
------------------------------------------------------------
------------------------------------------------------------
------------------------------------------------------------
------------------------------------------------------------
------------------------------------------------------------
------------------------------------------------------------
------------------------------------------------------------
------------------------------------------------------------
------------------------------------------------------------
------------------------------------------------------------
------------------------------------------------------------
------------------------------------------------------------
------------------------------------------------------------
------------------------------------------------------------
------------------------------------------------------------
------------------------------------------------------------
------------------------------------------------------------
------------------------------------------------------------
------------------------------------------------------------
------------------------------------------------------------
------------------------------------------------------------
------------------------------------------------------------
------------------------------------------------------------
------------------------------------------------------------
------------------------------------------------------------
------------------------------------------------------------
------------------------------------------------------------
------------------------------------------------------------
------------------------------------------------------------
------------------------------------------------------------
------------------------------------------------------------
------------------------------------------------------------
------------------------------------------------------------
------------------------------------------------------------
>Conidiocarpus_bijieense_IFRDCC19_1186_MLH1_TYPE
------------------------------------------------------------
---------------------------------cgagtgaagcggcaacagctcagattt
gaaatctggcgtctttggcgt-ccgagttgtaatctgtagaggatgcttttgggtagcca
ccggtctaagtcccctggaacggggcgtcacagagggtgagaatcccgtatgtgaccgga
agggcgccctctacatagctccttcgacgagtcgagttgtttgggaatgcagctctaaat
gggaggtaaattccttctaaagctaaataccggccagagaccgatagcgcacaagtagag
tgatcgaaagatgaaaagcactttggaaagagagttaaaaagcacgtgaaattgttgaaa
gggaagcgcttgcaaccagacttgttggcggtgttccgccggtcttctgaccggtttact
caccgtctgcaggccagcatcatctggggccgctggataaaagcgaggggaatgtggctc
ccccgggagtgttatagcccctcgtgcaatacagcgagcctcgggtgaggtccgcgcttc
ggctaggatgctggcgtaatggtcgtaagcggcccgtcttgaaacacggaccaaggagtc
taacatctatgcgagtgttcgggtgtcaaacccctacgcgtaatgaaagtgaacggaggt
gggagcc--ttagggtgcaccatcgaccgatcctgatgtcttcggatggatttgagtaag
agcatagctgttgggacccgaaagatggtgaactatgcctggatagggtgaagccagagg
aaactctggtggaggctcgcagcggttctgacgtgcaaatcgatcgtcaaatttgggtat
aggggcgaaagac-taat------------------------------------------
------------------------------------------------------------
------------------------------------------------------------
------------------------------------------------------------
------------------------------------------------------------
------------------------------------------------------------
------------------------------------------------------------
------------------------------------------------------------
------------------------------------------------------------
------------------------------------------------------------
------------------------------------------------------------
------------------------------------------------------------
------------------------------------------------------------
------------------------------------------------------------
------------------------------------------------------------
------------------------------------------------------------
------------------------------------------------------------
------------------------------------------------------------
------------------------------------------------------------
------------------------------------------------------------
------------------------------------------------------------
------------------------------------------------------------
------------------------------------------------------------
------------------------------------------------------------
------------------------------------------------------------
------------------------------------------------------------
------------------------------------------------------------
------------------------------------------------------------
------------------------------------------------------------
------------------------------------------------------------
------------------------------------------------------------
------------------------------------------------------------
------------------------------------------------------------
------------------------------------------------------------
------------------------------------------------------------
------------------------------------------------------------
------------------------------------------------------------
------------------------------------------------------------
------------------------------------------------------------
------------------------------------------------------------
------------------------------------------------------------
------------------------------------------------------------
>Capnodium_neocoffeicola_IFRDCC19_1201_MLH5
------------------------------------------------------------
----------------------------aacggcgagtgaagcggcaatagctcagattt
gaaatctggcgtcttcggcgt-ccgagttgtaatctgtagaggatgcctttgggtagcca
ccggtctaagtcccctggaacggggcgtcacagagggtgagaatcccgtatgtgaccgga
agggcaccctccacaaggctccttcgacgagtcgagttgtttgggaatgcagctctaaat
gggaggtaaattccttctaaagctaaataccggccagagaccgatagcgcacaagtagag
tgatcgaaagatgaaaagcactttggaaagagagttaaaaagcacgtgaaattgttgaaa
gggaagcgcttgcaaccagacttgttggcggtgttccgccggtcttctgaccggtccact
caccgtctgcaggccagcatcatctggggccgccggataaaagcgaggggaacgtggctc
cctcgggagtgttatagcccctcgtgcaatacggcgagcctcgggtgaggtccgcgcttc
ggctaggatgctggcgtaatggtcgtaagcggcccgtcttgaaacacggaccaaggagtc
taacatctatgcgagtgttcgggtgtcaaacccctacgcgtaatgaaagtgaacggaggt
gggagcc--ttagggtgcaccatcgaccgatcctgatgtcttcggatggatttgagtaag
agcatagctgttgggacccgaaagatggtgaactatgcctggatagggtgaagccagagg
aaactctggtggaggctcgcagcggttctgacgtgcaaatcgatcgtcaaatttgggt--
------------------------------------------------------------
------------------------------------------------------------
------------------------------------------------------------
------------------------------------------------------------
------------------------------------------------------------
------------------------------------------------------------
------------------------------------------------------------
------------------------------------------------------------
------------------------------------------------------------
------------------------------------------------------------
------------------------------------------------------------
------------------------------------------------------------
------------------------------------------------------------
------------------------------------------------------------
------------------------------------------------------------
------------------------------------------------------------
------------------------------------------------------------
------------------------------------------------------------
------------------------------------------------------------
------------------------------------------------------------
------------------------------------------------------------
------------------------------------------------------------
------------------------------------------------------------
------------------------------------------------------------
------------------------------------------------------------
------------------------------------------------------------
------------------------------------------------------------
------------------------------------------------------------
------------------------------------------------------------
------------------------------------------------------------
------------------------------------------------------------
------------------------------------------------------------
------------------------------------------------------------
------------------------------------------------------------
------------------------------------------------------------
------------------------------------------------------------
------------------------------------------------------------
------------------------------------------------------------
------------------------------------------------------------
------------------------------------------------------------
------------------------------------------------------------
------------------------------------------------------------
>Conidiocarpus_tainingense_IFRDCC19_1198_TN10_TYPE
------------------------------------------------------------
------------agggattg-ccctagtaacggcgagtgaagcggcaacagctcagattt
gaaatctggcgtctttggcgt-ccgagttgtaatctgtagaggatgcttttgggtagcca
ccggtctaagtcccctggaacggggcgtcacagagggtgagaatcccgtatgtgaccgga
agggcgccctctacatagctccttcgacgagtcgagttgtttgggaatgcagctctaaat
gggaggtaaattccttctaaagctaaataccggccagagaccgatagcgcacaagtagag
tgatcgaaagatgaaaagcactttggaaagagagttaaaaagcacgtgaaattgttgaaa
gggaagcgcttgcaaccagacttgttggcggtgttccgccggtcttctgaccggtttact
caccgtctgcaggccagcatcatctggggccgctggataaaagcgaggggaatgtggctc
ccccgggagtgttatagcccctcgtgcaatacagcgagcctcgggtgaggtccgcgcttc
ggctaggatgctggcgtaatggtcgtaagcggcccgtcttgaaacacggaccaaggagtc
taacatctatgcgagtgttcgggtgtcaaacccctacgcgtaatgaaagtgaacggaggt
gggagcc--ttagggtgcaccatcgaccgatcctgatgtcttcggatggatttgagtaag
agcatagctgttgggacccgaaagatggtgaactatgcctggatagggtgaagccagagg
aaactctggtggaggctcgcagcggttctgacgtgcaaatcgatcgtcaaatttgggtat
aggggcgaaagac-taatcgaactat----------------------------------
-------------------cta--------------------------------------
------------------------------------------------------------
------------------------------------------------------------
------------------------------------------------------------
------------------------------------------------------------
------------------------------------------------------------
------------------------------------------------------------
------------------------------------------------------------
------------------------------------------------------------
------------------------------------------------------------
------------------------------------------------------------
------------------------------------------------------------
------------------------------------------------------------
------------------------------------------------------------
------------------------------------------------------------
------------------------------------------------------------
------------------------------------------------------------
------------------------------------------------------------
------------------------------------------------------------
------------------------------------------------------------
------------------------------------------------------------
------------------------------------------------------------
------------------------------------------------------------
------------------------------------------------------------
------------------------------------------------------------
------------------------------------------------------------
------------------------------------------------------------
------------------------------------------------------------
------------------------------------------------------------
------------------------------------------------------------
------------------------------------------------------------
------------------------------------------------------------
------------------------------------------------------------
------------------------------------------------------------
------------------------------------------------------------
------------------------------------------------------------
------------------------------------------------------------
------------------------------------------------------------
------------------------------------------------------------
------------------------------------------------------------
------------------------------------------------------------
>Leptoxyphium_fumago_IFRDCC19_1219_CS1
------------------------------------------------------------
-----------------------tcagtaacggcgagtgaagcggcaaaagctcagattt
gaaatctggcgtcttcggcgt-ccgagttgtaatctgtagaggatgcctttgggtggcca
ccggtctaagtcccctggaacggggtgtcacagagggtgagaatcccgtatgtgaccggg
aaggcgccctatacatggctccttcgacgagtcgagttgtttgggaatgcagctctaaat
gggaggtaaattccttctaaagctaaataccggccagagaccgatagcgcacaagtagag
tgatcgaaagatgaaaagcactttggaaagagagttaaaaagcacgtgaaattgttgaaa
gggaagcgcttgcaaccagacttgttggcggtgttccgccggtcttctgaccggtctact
caccgtctgcaggccagcatcatctggggccgctggataaaagcggagggaatgtggctc
ctccgggagtgttatagccctctgtgtaatacagcgagtcccgggtgaggtccgcgcttc
ggctaggatgctggcgtaatggtcgtaagcggcccgtcttgaaacacggaccaaggagtc
taacatctatgcgagtgttcgggtgtcaaacccctacgcgtaatgaaagtgaacggaggt
gggaacc-ttttaggtgcaccatcgaccgatcctgatgtcttcggatggatttgagtaag
agcatagctgttgggacccgaaagatggtgaactatgcctggatagggtgaagccagagg
aaactctggtggaggctcgcagcggttctgacgtgcaaatcgatcgtcaaatt-------
------------------------------------------------------------
------------------------------------------------------------
------------------------------------------------------------
------------------------------------------------------------
------------------------------------------------------------
------------------------------------------------------------
------------------------------------------------------------
------------------------------------------------------------
------------------------------------------------------------
------------------------------------------------------------
------------------------------------------------------------
------------------------------------------------------------
------------------------------------------------------------
------------------------------------------------------------
------------------------------------------------------------
------------------------------------------------------------
------------------------------------------------------------
------------------------------------------------------------
------------------------------------------------------------
------------------------------------------------------------
------------------------------------------------------------
------------------------------------------------------------
------------------------------------------------------------
------------------------------------------------------------
------------------------------------------------------------
------------------------------------------------------------
------------------------------------------------------------
------------------------------------------------------------
------------------------------------------------------------
------------------------------------------------------------
------------------------------------------------------------
------------------------------------------------------------
------------------------------------------------------------
------------------------------------------------------------
------------------------------------------------------------
------------------------------------------------------------
------------------------------------------------------------
------------------------------------------------------------
------------------------------------------------------------
------------------------------------------------------------
------------------------------------------------------------
------------------------------------------------------------
>Leptoxyphium_chishuiense_IFRDCC19_1222_CS4_TYPE
------------------------------------------------------------
--------------------------gtaacggcgagtgaagcggcaaaagctcagattt
gaaatctggcgtcttcggcgt-ccgagttgtaatctgtagaggatgcctttgggtggcca
ccggtctaagtcccctggaacggggtgtcacagagggtgagaatcccgtatgtgaccggg
aaggcgccctatacatggctccttcgacgagtcgagttgtttgggaatgcagctctaaat
gggaggtaaattccttctaaagctaaataccggccagagaccgatagcgcacaagtagag
tgatcgaaagatgaaaagcactttggaaagagagttaaaaagcacgtgaaattgttgaaa
gggaagcgcttgcaaccagacttgttggcggtgttccgccggtcttctgaccggtctact
caccgtctgcaggccagcatcatctggggccgctggataaaagcggagggaatgtggctc
ctccgggagtgttatagccctctgtgtaatacagcgagtcccgggtgaggtccgcgcttc
ggctaggatgctggcgtaatggtcgtaagcggcccgtcttgaaacacggaccaaggagtc
taacatctatgcgagtgttcgggtgtcaaacccctacgcgtaatgaaagtgaacggaggt
gggaacc-ttttaggtgcaccatcgaccgatcctgatgtcttcggatggatttgagtaag
agcatagctgttgggacccgaaagatggtgaactatgcctggatagggtgaagccagagg
aaactctggtggaggctcgcagcggttctgacgtgcaaatcgatcgtcaaatttggg---
------------------------------------------------------------
------------------------------------------------------------
------------------------------------------------------------
------------------------------------------------------------
------------------------------------------------------------
------------------------------------------------------------
------------------------------------------------------------
------------------------------------------------------------
------------------------------------------------------------
------------------------------------------------------------
------------------------------------------------------------
------------------------------------------------------------
------------------------------------------------------------
------------------------------------------------------------
------------------------------------------------------------
------------------------------------------------------------
------------------------------------------------------------
------------------------------------------------------------
------------------------------------------------------------
------------------------------------------------------------
------------------------------------------------------------
------------------------------------------------------------
------------------------------------------------------------
------------------------------------------------------------
------------------------------------------------------------
------------------------------------------------------------
------------------------------------------------------------
------------------------------------------------------------
------------------------------------------------------------
------------------------------------------------------------
------------------------------------------------------------
------------------------------------------------------------
------------------------------------------------------------
------------------------------------------------------------
------------------------------------------------------------
------------------------------------------------------------
------------------------------------------------------------
------------------------------------------------------------
------------------------------------------------------------
------------------------------------------------------------
------------------------------------------------------------
------------------------------------------------------------
>Conidiocarpus_caucasicus_IFRDCC19_1195_QLS5_TYPE
------------------------------------------------------------
------------agggattg-ccctagtaacggcgagtgaagcggcaacagctcagattt
gaaatctggcgtctttggcgt-ccgagttgtaatctgtagaggatgcttttgggtagcca
ccggtctaagtcccctggaacggggcgtcacagagggtgagaatcccgtatgtgaccgga
agggcgccctctacatagctccttcgacgagtcgagttgtttgggaatgcagctctaaat
gggaggtaaattccttctaaagctaaataccggccagagaccgatagcgcacaagtagag
tgatcgaaagatgaaaagcactttggaaagagagttaaaaagcacgtgaaattgttgaaa
gggaagcgcttgcaaccagacttgttggcggtgttccgccggtcttctgaccggtttact
caccgtctgcaggccagcatcatctggggccgctggataaaagcgaggggaatgtggctc
ccccgggagtgttatagcccctcgtgcaatacagcgagcctcgggtgaggtccgcgcttc
ggctaggatgctggcgtaatggtcgtaagcggcccgtcttgaaacacggaccaaggagtc
taacatctatgcgagtgttcgggtgtcaaacccctacgcgtaatgaaagtgaacggaggt
gggagcc--ttagggtgcaccatcgaccgatcctgatgtcttcggatggatttgagtaag
agcatagctgttgggacccgaaagatggtgaactatgcctggatagggtgaagccagagg
aaactctggtggaggctcgcagcggttctgacgtgcaaatcgatcgtcaaatttgggtat
aggggcgaaagac-taatcgaac-------------------------------------
------------------------------------------------------------
------------------------------------------------------------
------------------------------------------------------------
------------------------------------------------------------
------------------------------------------------------------
------------------------------------------------------------
------------------------------------------------------------
------------------------------------------------------------
------------------------------------------------------------
------------------------------------------------------------
------------------------------------------------------------
------------------------------------------------------------
------------------------------------------------------------
------------------------------------------------------------
------------------------------------------------------------
------------------------------------------------------------
------------------------------------------------------------
------------------------------------------------------------
------------------------------------------------------------
------------------------------------------------------------
------------------------------------------------------------
------------------------------------------------------------
------------------------------------------------------------
------------------------------------------------------------
------------------------------------------------------------
------------------------------------------------------------
------------------------------------------------------------
------------------------------------------------------------
------------------------------------------------------------
------------------------------------------------------------
------------------------------------------------------------
------------------------------------------------------------
------------------------------------------------------------
------------------------------------------------------------
------------------------------------------------------------
------------------------------------------------------------
------------------------------------------------------------
------------------------------------------------------------
------------------------------------------------------------
------------------------------------------------------------
------------------------------------------------------------
>Leptoxyphium_chishuiense_IFRDCC19_1225_ZJ1
------------------------------------------------------------
-------------------------agtaacggcgagtgaagcggcaaaagctcagattt
gaaatctggcgtcttcggcgt-ccgagttgtaatctgtagaggatgcctttgggtggcca
ccggtctaagtcccctggaacggggtgtcacagagggtgagaatcccgtatgtgaccggg
aaggcgccctatacatggctccttcgacgagtcgagttgtttgggaatgcagctctaaat
gggaggtaaattccttctaaagctaaataccggccagagaccgatagcgcacaagtagag
tgatcgaaagatgaaaagcactttggaaagagagttaaaaagcacgtgaaattgttgaaa
gggaagcgcttgcaaccagacttgttggcggtgttccgccggtcttctgaccggtctact
caccgtctgcaggccagcatcatctggggccgctggataaaagcggagggaatgtggctc
ctccgggagtgttatagccctctgtgtaatacagcgagtcccgggtgaggtccgcgcttc
ggctaggatgctggcgtaatggtcgtaagcggcccgtcttgaaacacggaccaaggagtc
taacatctatgcgagtgttcgggtgtcaaacccctacgcgtaatgaaagtgaacggaggt
gggaacc-ttttaggtgcaccatcgaccgatcctgatgtcttcggatggatttgagtaag
agcatagctgttgggacccgaaagatggtgaactatgcctggatagggtgaagccagagg
aaactctggtggaggctcgcagcggttctgacgtgcaaatcgatcgtcaaatttg-----
------------------------------------------------------------
------------------------------------------------------------
------------------------------------------------------------
------------------------------------------------------------
------------------------------------------------------------
------------------------------------------------------------
------------------------------------------------------------
------------------------------------------------------------
------------------------------------------------------------
------------------------------------------------------------
------------------------------------------------------------
------------------------------------------------------------
------------------------------------------------------------
------------------------------------------------------------
------------------------------------------------------------
------------------------------------------------------------
------------------------------------------------------------
------------------------------------------------------------
------------------------------------------------------------
------------------------------------------------------------
------------------------------------------------------------
------------------------------------------------------------
------------------------------------------------------------
------------------------------------------------------------
------------------------------------------------------------
------------------------------------------------------------
------------------------------------------------------------
------------------------------------------------------------
------------------------------------------------------------
------------------------------------------------------------
------------------------------------------------------------
------------------------------------------------------------
------------------------------------------------------------
------------------------------------------------------------
------------------------------------------------------------
------------------------------------------------------------
------------------------------------------------------------
------------------------------------------------------------
------------------------------------------------------------
------------------------------------------------------------
------------------------------------------------------------
------------------------------------------------------------
>Conidiocarpus_luodianense_IFRDCC19_1177_GSH3
------------------------------------------------------------
--------------ggattg-ccctagtaacggcgagtgaagcggcaacagctcagattt
gaaatctggcgtctttggcgt-ccgagttgtaatctgtagaggatgcttttgggtagcca
ccggtctaagtcccctggaacggggcgtcacagagggtgagaatcccgtatgtgaccgga
agggcgccctctacatagctccttcgacgagtcgagttgtttgggaatgcagctctaaat
gggaggtaaattccttctaaagctaaataccggccagagaccgatagcgcacaagtagag
tgatcgaaagatgaaaagcactttggaaagagagttaaaaagcacgtgaaattgttgaaa
gggaagcgcttgcaaccagacttgttggcggtgttccgccggtcttctgaccggtttact
caccgtctgcaggccagcatcatctggggccgctggataaaagcgaggggaatgtggctc
ccccgggagtgttatagcccctcgtgcaatacagcgagcctcgggtgaggtccgcgcttc
ggctaggatgctggcgtaatggtcgtaagcggcccgtcttgaaacacggaccaaggagtc
taacatctatgcgagtgttcgggtgtcaaacccctacgcgtaatgaaagtgaacggaggt
gggagcc--ttagggtgcaccatcgaccgatcctgatgtcttcggatggatttgagtaag
agcatagctgttgggacccgaaagatggtgaactatgcctggatagggtgaagccagagg
aaactctggtggaggctcgcagcggttctgacgtgcaaatcgatcgtcaaatttgggtat
aggggcgaaa--------------------------------------------------
------------------------------------------------------------
------------------------------------------------------------
------------------------------------------------------------
------------------------------------------------------------
------------------------------------------------------------
------------------------------------------------------------
------------------------------------------------------------
------------------------------------------------------------
------------------------------------------------------------
------------------------------------------------------------
------------------------------------------------------------
------------------------------------------------------------
------------------------------------------------------------
------------------------------------------------------------
------------------------------------------------------------
------------------------------------------------------------
------------------------------------------------------------
------------------------------------------------------------
------------------------------------------------------------
------------------------------------------------------------
------------------------------------------------------------
------------------------------------------------------------
------------------------------------------------------------
------------------------------------------------------------
------------------------------------------------------------
------------------------------------------------------------
------------------------------------------------------------
------------------------------------------------------------
------------------------------------------------------------
------------------------------------------------------------
------------------------------------------------------------
------------------------------------------------------------
------------------------------------------------------------
------------------------------------------------------------
------------------------------------------------------------
------------------------------------------------------------
------------------------------------------------------------
------------------------------------------------------------
------------------------------------------------------------
------------------------------------------------------------
------------------------------------------------------------
>Conidiocarpus_cinnamomi_IFRDCC19_1174_BJ1
------------------------------------------------------------
-----------------------------------agtgaagcggcaacagctcagattt
gaaatctggcgtctttggcgt-ccgagttgtaatctgtagaggatgcttttgggtagcca
ccggtctaagtcccctggaacggggcgtcacagagggtgagaatcccgtatgtgaccgga
agggcgccctctacatagctccttcgacgagtcgagttgtttgggaatgcagctctaaat
gggaggtaaattccttctaaagctaaataccggccagagaccgatagcgcacaagtagag
tgatcgaaagatgaaaagcactttggaaagagagttaaaaagcacgtgaaattgttgaaa
gggaagcgcttgcaaccagacttgttggcggtgttccgccggtcttctgaccggtttact
caccgtctgcaggccagcatcatctggggccgctggataaaagcgaggggaatgtggctc
ccccgggagtgttatagcccctcgtgcaatacagcgagcctcgggtgaggtccgcgcttc
ggctaggatgctggcgtaatggtcgtaagcggcccgtcttgaaacacggaccaaggagtc
taacatctatgcgagtgttcgggtgtcaaacccctacgcgtaatgaaagtgaacggaggt
gggagcc--ttagggtgcaccatcgaccgatcctgatgtcttcggatggatttgagtaag
agcatagctgttgggacccgaaagatggtgaactatgcctggatagggtgaagccagagg
aaactctggtggaggctcgcagcggttctgacgtgcaaatcgatcgtcaaatttggg---
------------------------------------------------------------
------------------------------------------------------------
------------------------------------------------------------
------------------------------------------------------------
------------------------------------------------------------
------------------------------------------------------------
------------------------------------------------------------
------------------------------------------------------------
------------------------------------------------------------
------------------------------------------------------------
------------------------------------------------------------
------------------------------------------------------------
------------------------------------------------------------
------------------------------------------------------------
------------------------------------------------------------
------------------------------------------------------------
------------------------------------------------------------
------------------------------------------------------------
------------------------------------------------------------
------------------------------------------------------------
------------------------------------------------------------
------------------------------------------------------------
------------------------------------------------------------
------------------------------------------------------------
------------------------------------------------------------
------------------------------------------------------------
------------------------------------------------------------
------------------------------------------------------------
------------------------------------------------------------
------------------------------------------------------------
------------------------------------------------------------
------------------------------------------------------------
------------------------------------------------------------
------------------------------------------------------------
------------------------------------------------------------
------------------------------------------------------------
------------------------------------------------------------
------------------------------------------------------------
------------------------------------------------------------
------------------------------------------------------------
------------------------------------------------------------
------------------------------------------------------------
>Hyphopolychaeton_cengongense_IFRDCC25_0017_10_HONG
---------------------------------------------------agcgaggaa
aa-gaaaccaacagggattg-ccctagtaacggcgagtgaagcggcaacagctcagattt
gaaatctggcgtctttggcgt-ccgagttgtaatctgtagaggatgcttttgggtagcca
ccggtctaagtcccctggaacggggcgtcacagagggtgagaatcccgtatgtgaccgga
agggcaccctccacatagctccttcgacgagtcgagttgtttgggaatgcagctctaaat
gggaggtaaattccttctaaagctaaataccggccagagaccgatagcgcacaagtagag
tgatcgaaagatgaaaagcactttggaaagagagttaaaaagcacgtgaaattgttgaaa
gggaagcgcttgcaaccagacttgttggcggtgttccgccggtcttctgaccggttcact
caccgtctgcaggccagcatcatctggggccgccggataaaagcgaggggaatgtggctc
ccccgggagtgttatagcccctcgtgcaatacggcgagtctcgggtgaggtccgcgcttc
ggctaggatgctggcgtaatggtcgtaagcggcccgtcttgaaacacggaccaaggagtc
taacatctatgcgagtgttcgggtgtcaaacccctacgcgtaatgaaagtgaacggaggt
gggagcc--tttgggtgcaccatcgaccgatcctgatgtcttcggatggatttgagtaag
agcatagctgttgggacccgaaagatggtgaactatgcctggatagggtgaagccagagg
aaactctggtggaggctcgcagcggttctgacgtgcaaatcgatcgtcaaatttgggtat
aggggcgaaagac-taatcgaaccat----------------------------------
-------------------ctagtagt---------------------------------
------------------------------------------------------------
------------------------------------------------------------
------------------------------------------------------------
------------------------------------------------------------
------------------------------------------------------------
------------------------------------------------------------
------------------------------------------------------------
------------------------------------------------------------
------------------------------------------------------------
------------------------------------------------------------
------------------------------------------------------------
------------------------------------------------------------
------------------------------------------------------------
------------------------------------------------------------
------------------------------------------------------------
------------------------------------------------------------
------------------------------------------------------------
------------------------------------------------------------
------------------------------------------------------------
------------------------------------------------------------
------------------------------------------------------------
------------------------------------------------------------
------------------------------------------------------------
------------------------------------------------------------
------------------------------------------------------------
------------------------------------------------------------
------------------------------------------------------------
------------------------------------------------------------
------------------------------------------------------------
------------------------------------------------------------
------------------------------------------------------------
------------------------------------------------------------
------------------------------------------------------------
------------------------------------------------------------
------------------------------------------------------------
------------------------------------------------------------
------------------------------------------------------------
------------------------------------------------------------
------------------------------------------------------------
------------------------------------------------------------
>Hyphopolychaeton_duyunense__IFRDCC25_0016_M6
------------------------------------------------------------
---------------gattg-ccctagtaacggcgagtgaagcggcaacagctcagattt
gaaatctggcgtctttggcgt-ccgagttgtaatctgtagaggatgcttttgggtagcca
ccggtctaagtcccctggaacggggcgtcacagagggtgagaatcccgtatgtgaccgga
agggcaccctccacatagctccttcgacgagtcgagttgtttgggaatgcagctctaaat
gggaggtaaattccttctaaagctaaataccggccagagaccgatagcgcacaagtagag
tgatcgaaagatgaaaagcactttggaaagagagttaaaaagcacgtgaaattgttgaaa
gggaagcgcttgcaaccagacttgttggcggtgttccgccggtcttctgaccggttcact
caccgtctgcaggccagcatcatctggggccgccggataaaagcgaggggaatgtggctc
ccccgggagtgttatagcccctcgtgcaatacggcgagtctcgggtgaggtccgcgcttc
ggctaggatgctggcgtaatggtcgtaagcggcccgtcttgaaacacggaccaaggagtc
taacatctatgcgagtgttcgggtgtcaaacccctacgcgtaatgaaagtgaacggaggt
gggagcc--tttgggtgcaccatcgaccgatcctgatgtcttcggatggatttgagtaag
agcatagctgttgggacccgaaagatggtgaactatgcctggatagggtgaagccagagg
aaactctggtggaggctcgcagcggttctgacgtgcaaatcgatcgtcaaatttgggtat
aggggcgaaagac-taatcgaaccat----------------------------------
-------------------ctagtag----------------------------------
------------------------------------------------------------
------------------------------------------------------------
------------------------------------------------------------
------------------------------------------------------------
------------------------------------------------------------
------------------------------------------------------------
------------------------------------------------------------
------------------------------------------------------------
------------------------------------------------------------
------------------------------------------------------------
------------------------------------------------------------
------------------------------------------------------------
------------------------------------------------------------
------------------------------------------------------------
------------------------------------------------------------
------------------------------------------------------------
------------------------------------------------------------
------------------------------------------------------------
------------------------------------------------------------
------------------------------------------------------------
------------------------------------------------------------
------------------------------------------------------------
------------------------------------------------------------
------------------------------------------------------------
------------------------------------------------------------
------------------------------------------------------------
------------------------------------------------------------
------------------------------------------------------------
------------------------------------------------------------
------------------------------------------------------------
------------------------------------------------------------
------------------------------------------------------------
------------------------------------------------------------
------------------------------------------------------------
------------------------------------------------------------
------------------------------------------------------------
------------------------------------------------------------
------------------------------------------------------------
------------------------------------------------------------
------------------------------------------------------------
>Hyphopolychaeton_maolanense_IFRDCC25_0021_M11
-----------------------------------------cattcaataagcggaggaa
aa-gaaaccaacagggattg-ccctagtaacggcgagtgaagcggcaacagctcagattt
gaaatctggcgcctttggcgt-ccgagttgtaatctgtagaggatgcttttgggtagcca
ccggtctaagtcccctggaacggggcgtcacagagggtgagaatcccgtatgtgaccgga
agggcaccctccacatagctccttcgacgagtcgagttgtttgggaatgcagctctaaat
gggaggtaaattccttctaaagctaaataccggccagagaccgatagcgcacaagtagag
tgatcgaaagatgaaaagcactttggaaagagagttaaaaagcacgtgaaattgttgaaa
gggaagcgcttgcaaccagacttgttggcggtgttccgccggtcttctgaccggttcact
caccgtctgcaggccagcatcatctggggccgccggataaaagcgaggggaacgtggctc
ccccgggagtgttatagcccctcgtgcaatacggcgagcctcgggtgaggtccgcgcttc
ggctaggatgctggcgtaatggtcgtaagcggcccgtcttgaaacacggaccaaggagtc
taacatctatgcgagtgttcgggtgtcaaacccctacgcgtaatgaaagtgaacggaggt
gggagcc--tttgggtgcaccatcgaccgatcctgatgtcttcggatggatttgagtaag
agcatagctgttgggacccgaaagatggtgaactatgcctggatagggtgaagccagagg
aaactctggtggaggctcgcagcggttctgacgtgcaaatcgatcgtcaaatttgggtat
aggggcgaaagac-taatcgaaccat----------------------------------
-------------------ctagtagctggttctgc------------------------
------------------------------------------------------------
------------------------------------------------------------
------------------------------------------------------------
------------------------------------------------------------
------------------------------------------------------------
------------------------------------------------------------
------------------------------------------------------------
------------------------------------------------------------
------------------------------------------------------------
------------------------------------------------------------
------------------------------------------------------------
------------------------------------------------------------
------------------------------------------------------------
------------------------------------------------------------
------------------------------------------------------------
------------------------------------------------------------
------------------------------------------------------------
------------------------------------------------------------
------------------------------------------------------------
------------------------------------------------------------
------------------------------------------------------------
------------------------------------------------------------
------------------------------------------------------------
------------------------------------------------------------
------------------------------------------------------------
------------------------------------------------------------
------------------------------------------------------------
------------------------------------------------------------
------------------------------------------------------------
------------------------------------------------------------
------------------------------------------------------------
------------------------------------------------------------
------------------------------------------------------------
------------------------------------------------------------
------------------------------------------------------------
------------------------------------------------------------
------------------------------------------------------------
------------------------------------------------------------
------------------------------------------------------------
------------------------------------------------------------
>Hyphopolychaeton_duyunense_IFRDCC25_0008_Du16_1
-------------------------------------------------aagcggaggaa
aa-gaaaccaacagggattg-ccctagtaacggcgagtgaagcggcaacagctcagattt
gaaatctggcgtctttggcgt-ccgagttgtaatctgtagaggatgcttttgggtagcca
ccggtctaagtcccctggaacggggcgtcacagagggtgagaatcccgtatgtgaccgga
agggcaccctccacatagctccttcgacgagtcgagttgtttgggaatgcagctctaaat
gggaggtaaattccttctaaagctaaataccggccagagaccgatagcgcacaagtagag
tgatcgaaagatgaaaagcactttggaaagagagttaaaaagcacgtgaaattgttgaaa
gggaagcgcttgcaaccagacttgttggcggtgttccgccggtcttctgaccggttcact
caccgtctgcaggccagcatcatctggggccgccggataaaagcgaggggaatgtggctc
ccccgggagtgttatagcccctcgtgcaatacggcgagtctcgggtgaggtccgcgcttc
ggctaggatgctggcgtaatggtcgtaagcggcccgtcttgaaacacggaccaaggagtc
taacatctatgcgagtgttcgggtgtcaaacccctacgcgtaatgaaagtgaacggaggt
gggagcc--tttgggtgcaccatcgaccgatcctgatgtcttcggatggatttgagtaag
agcatagctgttgggacccgaaagatggtgaactatgcctggatagggtgaagccagagg
aaactctggtggaggctcgcagcggttctgacgtgcaaatcgatcgtcaaatttgggtat
aggggcgaaagac-taatcgaaccat----------------------------------
-------------------ctagtagctggtcctgcga----------------------
------------------------------------------------------------
------------------------------------------------------------
------------------------------------------------------------
------------------------------------------------------------
------------------------------------------------------------
------------------------------------------------------------
------------------------------------------------------------
------------------------------------------------------------
------------------------------------------------------------
------------------------------------------------------------
------------------------------------------------------------
------------------------------------------------------------
------------------------------------------------------------
------------------------------------------------------------
------------------------------------------------------------
------------------------------------------------------------
------------------------------------------------------------
------------------------------------------------------------
------------------------------------------------------------
------------------------------------------------------------
------------------------------------------------------------
------------------------------------------------------------
------------------------------------------------------------
------------------------------------------------------------
------------------------------------------------------------
------------------------------------------------------------
------------------------------------------------------------
------------------------------------------------------------
------------------------------------------------------------
------------------------------------------------------------
------------------------------------------------------------
------------------------------------------------------------
------------------------------------------------------------
------------------------------------------------------------
------------------------------------------------------------
------------------------------------------------------------
------------------------------------------------------------
------------------------------------------------------------
------------------------------------------------------------
------------------------------------------------------------
>Hyphopolychaeton_duyunense_IFRDCC25_0009_Du_16_2
------------------------------------------------cataacggagaa
aa-gaaaccaacagggattg-ccctagtaacggcgagtgaagcggcaacagctcagattt
gaaatctggcgtctttggcgt-ccgagttgtaatctgtagaggatgcttttgggtagcca
ccggtctaagtcccctggaacggggcgtcacagagggtgagaatcccgtatgtgaccgga
agggcaccctccacatagctccttcgacgagtcgagttgtttgggaatgcagctctaaat
gggaggtaaattccttctaaagctaaataccggccagagaccgatagcgcacaagtagag
tgatcgaaagatgaaaagcactttggaaagagagttaaaaagcacgtgaaattgttgaaa
gggaagcgcttgcaaccagacttgttggcggtgttccgccggtcttctgaccggttcact
caccgtctgcaggccagcatcatctggggccgccggataaaagcgaggggaatgtggctc
ccccgggagtgttatagcccctcgtgcaatacggcgagtctcgggtgaggtccgcgcttc
ggctaggatgctggcgtaatggtcgtaagcggcccgtcttgaaacacggaccaaggagtc
taacatctatgcgagtgttcgggtgtcaaacccctacgcgtaatgaaagtgaacggaggt
gggagcc--tttgggtgcaccatcgaccgatcctgatgtcttcggatggatttgagtaag
agcatagctgttgggacccgaaagatggtgaactatgcctggatagggtgaagccagagg
aaactctggtggaggctcgcagcggttctgacgtgcaaatcgatcgtcaaatttgggtat
aggggcgaaagac-taatcgaaccat----------------------------------
-------------------ctagaagtggtctg---------------------------
------------------------------------------------------------
------------------------------------------------------------
------------------------------------------------------------
------------------------------------------------------------
------------------------------------------------------------
------------------------------------------------------------
------------------------------------------------------------
------------------------------------------------------------
------------------------------------------------------------
------------------------------------------------------------
------------------------------------------------------------
------------------------------------------------------------
------------------------------------------------------------
------------------------------------------------------------
------------------------------------------------------------
------------------------------------------------------------
------------------------------------------------------------
------------------------------------------------------------
------------------------------------------------------------
------------------------------------------------------------
------------------------------------------------------------
------------------------------------------------------------
------------------------------------------------------------
------------------------------------------------------------
------------------------------------------------------------
------------------------------------------------------------
------------------------------------------------------------
------------------------------------------------------------
------------------------------------------------------------
------------------------------------------------------------
------------------------------------------------------------
------------------------------------------------------------
------------------------------------------------------------
------------------------------------------------------------
------------------------------------------------------------
------------------------------------------------------------
------------------------------------------------------------
------------------------------------------------------------
------------------------------------------------------------
------------------------------------------------------------
>Hyphopolychaeton_duyunense_IFRDCC25_0010_Du17
----------------------------------------------cattagcggaggaa
aa-gaaaccaacagggattg-ccctagtaacggcgagtgaagcggcaacagctcagattt
gaaatctggcgtctttggcgt-ccgagttgtaatctgtagaggatgcttttgggtagcca
ccggtctaagtcccctggaacggggcgtcacagagggtgagaatcccgtatgtgaccgga
agggcaccctccacatagctccttcgacgagtcgagttgtttgggaatgcagctctaaat
gggaggtaaattccttctaaagctaaataccggccagagaccgatagcgcacaagtagag
tgatcgaaagatgaaaagcactttggaaagagagttaaaaagcacgtgaaattgttgaaa
gggaagcgcttgcaaccagacttgttggcggtgttccgccggtcttctgaccggttcact
caccgtctgcaggccagcatcatctggggccgccggataaaagcgaggggaatgtggctc
ccccgggagtgttatagcccctcgtgcaatacggcgagtctcgggtgaggtccgcgcttc
ggctaggatgctggcgtaatggtcgtaagcggcccgtcttgaaacacggaccaaggagtc
taacatctatgcgagtgttcgggtgtcaaacccctacgcgtaatgaaagtgaacggaggt
gggagcc--tttgggtgcaccatcgaccgatcctgatgtcttcggatggatttgagtaag
agcatagctgttgggacccgaaagatggtgaactatgcctggatagggtgaagccagagg
aaactctggtggaggctcgcagcggttctgacgtgcaaatcgatcgtcaaatttgggtat
aggggcgaaagac-taatcgaaccat----------------------------------
-------------------ctagtagctggttctgc------------------------
------------------------------------------------------------
------------------------------------------------------------
------------------------------------------------------------
------------------------------------------------------------
------------------------------------------------------------
------------------------------------------------------------
------------------------------------------------------------
------------------------------------------------------------
------------------------------------------------------------
------------------------------------------------------------
------------------------------------------------------------
------------------------------------------------------------
------------------------------------------------------------
------------------------------------------------------------
------------------------------------------------------------
------------------------------------------------------------
------------------------------------------------------------
------------------------------------------------------------
------------------------------------------------------------
------------------------------------------------------------
------------------------------------------------------------
------------------------------------------------------------
------------------------------------------------------------
------------------------------------------------------------
------------------------------------------------------------
------------------------------------------------------------
------------------------------------------------------------
------------------------------------------------------------
------------------------------------------------------------
------------------------------------------------------------
------------------------------------------------------------
------------------------------------------------------------
------------------------------------------------------------
------------------------------------------------------------
------------------------------------------------------------
------------------------------------------------------------
------------------------------------------------------------
------------------------------------------------------------
------------------------------------------------------------
------------------------------------------------------------
>Hyphopolychaeton_duyunense_IFRDCC25_0011_Du18_1
--------------------------------------------------taacggagaa
aa-gaaaccaacagggattg-ccctagtaacggcgagtgaagcggcaacagctcagattt
gaaatctggcgtctttggcgt-ccgagttgtaatctgtagaggatgcttttgggtagcca
ccggtctaagtcccctggaacggggcgtcacagagggtgagaatcccgtatgtgaccgga
agggcaccctccacatagctccttcgacgagtcgagttgtttgggaatgcagctctaaat
gggaggtaaattccttctaaagctaaataccggccagagaccgatagcgcacaagtagag
tgatcgaaagatgaaaagcactttggaaagagagttaaaaagcacgtgaaattgttgaaa
gggaagcgcttgcaaccagacttgttggcggtgttccgccggtcttctgaccggttcact
caccgtctgcaggccagcatcatctggggccgccggataaaagcgaggggaatgtggctc
ccccgggagtgttatagcccctcgtgcaatacggcgagtctcgggtgaggtccgcgcttc
ggctaggatgctggcgtaatggtcgtaagcggcccgtcttgaaacacggaccaaggagtc
taacatctatgcgagtgttcgggtgtcaaacccctacgcgtaatgaaagtgaacggaggt
gggagcc--tttgggtgcaccatcgaccgatcctgatgtcttcggatggatttgagtaag
agcatagctgttgggacccgaaagatggtgaactatgcctggatagggtgaagccagagg
aaactctggtggaggctcgcagcggttctgacgtgcaaatcgatcgtcaaatttgggtat
aggggcgaaagac-taatcgaaccat----------------------------------
-------------------ctagaagctggtctg--------------------------
------------------------------------------------------------
------------------------------------------------------------
------------------------------------------------------------
------------------------------------------------------------
------------------------------------------------------------
------------------------------------------------------------
------------------------------------------------------------
------------------------------------------------------------
------------------------------------------------------------
------------------------------------------------------------
------------------------------------------------------------
------------------------------------------------------------
------------------------------------------------------------
------------------------------------------------------------
------------------------------------------------------------
------------------------------------------------------------
------------------------------------------------------------
------------------------------------------------------------
------------------------------------------------------------
------------------------------------------------------------
------------------------------------------------------------
------------------------------------------------------------
------------------------------------------------------------
------------------------------------------------------------
------------------------------------------------------------
------------------------------------------------------------
------------------------------------------------------------
------------------------------------------------------------
------------------------------------------------------------
------------------------------------------------------------
------------------------------------------------------------
------------------------------------------------------------
------------------------------------------------------------
------------------------------------------------------------
------------------------------------------------------------
------------------------------------------------------------
------------------------------------------------------------
------------------------------------------------------------
------------------------------------------------------------
------------------------------------------------------------
>Hyphopolychaeton_duyunense_IFRDCC25_0012_Du_19_2
-----------------------------------------------aatagcggaggaa
aa-gaaaccaacagggattg-ccctagtaacggcgagtgaagcggcaacagctcagattt
gaaatctggcgtctttggcgt-ccgagttgtaatctgtagaggatgcttttgggtagcca
ccggtctaagtcccctggaacggggcgtcacagagggtgagaatcccgtatgtgaccgga
agggcaccctccacatagctccttcgacgagtcgagttgtttgggaatgcagctctaaat
gggaggtaaattccttctaaagctaaataccggccagagaccgatagcgcacaagtagag
tgatcgaaagatgaaaagcactttggaaagagagttaaaaagcacgtgaaattgttgaaa
gggaagcgcttgcaaccagacttgttggcggtgttccgccggtcttctgaccggttcact
caccgtctgcaggccagcatcatctggggccgccggataaaagcgaggggaatgtggctc
ccccgggagtgttatagcccctcgtgcaatacggcgagtctcgggtgaggtccgcgcttc
ggctaggatgctggcgtaatggtcgtaagcggcccgtcttgaaacacggaccaaggagtc
taacatctatgcgagtgttcgggtgtcaaacccctacgcgtaatgaaagtgaacggaggt
gggagcc--tttgggtgcaccatcgaccgatcctgatgtcttcggatggatttgagtaag
agcatagctgttgggacccgaaagatggtgaactatgcctggatagggtgaagccagagg
aaactctggtggaggctcgcagcggttctgacgtgcaaatcgatcgtcaaatttgggtat
aggggcgaaagac-taatcgaaccat----------------------------------
-------------------ctagtagctggt-----------------------------
------------------------------------------------------------
------------------------------------------------------------
------------------------------------------------------------
------------------------------------------------------------
------------------------------------------------------------
------------------------------------------------------------
------------------------------------------------------------
------------------------------------------------------------
------------------------------------------------------------
------------------------------------------------------------
------------------------------------------------------------
------------------------------------------------------------
------------------------------------------------------------
------------------------------------------------------------
------------------------------------------------------------
------------------------------------------------------------
------------------------------------------------------------
------------------------------------------------------------
------------------------------------------------------------
------------------------------------------------------------
------------------------------------------------------------
------------------------------------------------------------
------------------------------------------------------------
------------------------------------------------------------
------------------------------------------------------------
------------------------------------------------------------
------------------------------------------------------------
------------------------------------------------------------
------------------------------------------------------------
------------------------------------------------------------
------------------------------------------------------------
------------------------------------------------------------
------------------------------------------------------------
------------------------------------------------------------
------------------------------------------------------------
------------------------------------------------------------
------------------------------------------------------------
------------------------------------------------------------
------------------------------------------------------------
------------------------------------------------------------
>Hyphopolychaeton_duyunense_IFRDCC25_0013_Du20_1
------------------------------------------------ttagcggaggaa
aa-gaaaccaacagggattg-ccctagtaacggcgagtgaagcggcaacagctcagattt
gaaatctggcgtctttggcgt-ccgagttgtaatctgtagaggatgcttttgggtagcca
ccggtctaagtcccctggaacggggcgtcacagagggtgagaatcccgtatgtgaccgga
agggcaccctccacatagctccttcgacgagtcgagttgtttgggaatgcagctctaaat
gggaggtaaattccttctaaagctaaataccggccagagaccgatagcgcacaagtagag
tgatcgaaagatgaaaagcactttggaaagagagttaaaaagcacgtgaaattgttgaaa
gggaagcgcttgcaaccagacttgttggcggtgttccgccggtcttctgaccggttcact
caccgtctgcaggccagcatcatctggggccgccggataaaagcgaggggaatgtggctc
ccccgggagtgttatagcccctcgtgcaatacggcgagtctcgggtgaggtccgcgcttc
ggctaggatgctggcgtaatggtcgtaagcggcccgtcttgaaacacggaccaaggagtc
taacatctatgcgagtgttcgggtgtcaaacccctacgcgtaatgaaagtgaacggaggt
gggagcc--tttgggtgcaccatcgaccgatcctgatgtcttcggatggatttgagtaag
agcatagctgttgggacccgaaagatggtgaactatgcctggatagggtgaagccagagg
aaactctggtggaggctcgcagcggttctgacgtgcaaatcgatcgtcaaatttgggtat
aggggcgaaagac-taatcgaaccat----------------------------------
-------------------ctagtagctggttcctgccaag-------------------
------------------------------------------------------------
------------------------------------------------------------
------------------------------------------------------------
------------------------------------------------------------
------------------------------------------------------------
------------------------------------------------------------
------------------------------------------------------------
------------------------------------------------------------
------------------------------------------------------------
------------------------------------------------------------
------------------------------------------------------------
------------------------------------------------------------
------------------------------------------------------------
------------------------------------------------------------
------------------------------------------------------------
------------------------------------------------------------
------------------------------------------------------------
------------------------------------------------------------
------------------------------------------------------------
------------------------------------------------------------
------------------------------------------------------------
------------------------------------------------------------
------------------------------------------------------------
------------------------------------------------------------
------------------------------------------------------------
------------------------------------------------------------
------------------------------------------------------------
------------------------------------------------------------
------------------------------------------------------------
------------------------------------------------------------
------------------------------------------------------------
------------------------------------------------------------
------------------------------------------------------------
------------------------------------------------------------
------------------------------------------------------------
------------------------------------------------------------
------------------------------------------------------------
------------------------------------------------------------
------------------------------------------------------------
------------------------------------------------------------
>Hyphopolychaeton_duyunense_IFRDCC25_0014_Du21_1
----------------------------------------------------gcggagaa
aa-gaaaccaacagggattg-ccctagtaacggcgagtgaagcggcaacagctcagattt
gaaatctggcgtctttggcgt-ccgagttgtaatctgtagaggatgcttttgggtagcca
ccggtctaagtcccctggaacggggcgtcacagagggtgagaatcccgtatgtgaccgga
agggcaccctccacatagctccttcgacgagtcgagttgtttgggaatgcagctctaaat
gggaggtaaattccttctaaagctaaataccggccagagaccgatagcgcacaagtagag
tgatcgaaagatgaaaagcactttggaaagagagttaaaaagcacgtgaaattgttgaaa
gggaagcgcttgcaaccagacttgttggcggtgttccgccggtcttctgaccggttcact
caccgtctgcaggccagcatcatctggggccgccggataaaagcgaggggaatgtggctc
ccccgggagtgttatagcccctcgtgcaatacggcgagtctcgggtgaggtccgcgcttc
ggctaggatgctggcgtaatggtcgtaagcggcccgtcttgaaacacggaccaaggagtc
taacatctatgcgagtgttcgggtgtcaaacccctacgcgtaatgaaagtgaacggaggt
gggagcc--tttgggtgcaccatcgaccgatcctgatgtcttcggatggatttgagtaag
agcatagctgttgggacccgaaagatggtgaactatgcctggatagggtgaagccagagg
aaactctggtggaggctcgcagcggttctgacgtgcaaatcgatcgtcaaatttgggtat
aggggcgaaagac-taatcgaaccat----------------------------------
-------------------ctagaagtggtctgc--------------------------
------------------------------------------------------------
------------------------------------------------------------
------------------------------------------------------------
------------------------------------------------------------
------------------------------------------------------------
------------------------------------------------------------
------------------------------------------------------------
------------------------------------------------------------
------------------------------------------------------------
------------------------------------------------------------
------------------------------------------------------------
------------------------------------------------------------
------------------------------------------------------------
------------------------------------------------------------
------------------------------------------------------------
------------------------------------------------------------
------------------------------------------------------------
------------------------------------------------------------
------------------------------------------------------------
------------------------------------------------------------
------------------------------------------------------------
------------------------------------------------------------
------------------------------------------------------------
------------------------------------------------------------
------------------------------------------------------------
------------------------------------------------------------
------------------------------------------------------------
------------------------------------------------------------
------------------------------------------------------------
------------------------------------------------------------
------------------------------------------------------------
------------------------------------------------------------
------------------------------------------------------------
------------------------------------------------------------
------------------------------------------------------------
------------------------------------------------------------
------------------------------------------------------------
------------------------------------------------------------
------------------------------------------------------------
------------------------------------------------------------
>Hyphopolychaeton_duyunense_IFRDCC25_0015_Du24
------------------------------------------cattcaatagcggaggaa
aa-gaaaccaacagggattg-ccctagtaacggcgagtgaagcggcaacagctcagattt
gaaatctggcgtctttggcgt-ccgagttgtaatctgtagaggatgcttttgggtagcca
ccggtctaagtcccctggaacggggcgtcacagagggtgagaatcccgtatgtgaccgga
agggcaccctccacatagctccttcgacgagtcgagttgtttgggaatgcagctctaaat
gggaggtaaattccttctaaagctaaataccggccagagaccgatagcgcacaagtagag
tgatcgaaagatgaaaagcactttggaaagagagttaaaaagcacgtgaaattgttgaaa
gggaagcgcttgcaaccagacttgttggcggtgttccgccggtcttctgaccggttcact
caccgtctgcaggccagcatcatctggggccgccggataaaagcgaggggaatgtggctc
ccccgggagtgttatagcccctcgtgcaatacggcgagtctcgggtgaggtccgcgcttc
ggctaggatgctggcgtaatggtcgtaagcggcccgtcttgaaacacggaccaaggagtc
taacatctatgcgagtgttcgggtgtcaaacccctacgcgtaatgaaagtgaacggaggt
gggagcc--tttgggtgcaccatcgaccgatcctgatgtcttcggatggatttgagtaag
agcatagctgttgggacccgaaagatggtgaactatgcctggatagggtgaagccagagg
aaactctggtggaggctcgcagcggttctgacgtgcaaatcgatcgtcaaatttgggtat
aggggcgaaagac-taatcgaaccat----------------------------------
-------------------ctagtagctggttctgcg-----------------------
------------------------------------------------------------
------------------------------------------------------------
------------------------------------------------------------
------------------------------------------------------------
------------------------------------------------------------
------------------------------------------------------------
------------------------------------------------------------
------------------------------------------------------------
------------------------------------------------------------
------------------------------------------------------------
------------------------------------------------------------
------------------------------------------------------------
------------------------------------------------------------
------------------------------------------------------------
------------------------------------------------------------
------------------------------------------------------------
------------------------------------------------------------
------------------------------------------------------------
------------------------------------------------------------
------------------------------------------------------------
------------------------------------------------------------
------------------------------------------------------------
------------------------------------------------------------
------------------------------------------------------------
------------------------------------------------------------
------------------------------------------------------------
------------------------------------------------------------
------------------------------------------------------------
------------------------------------------------------------
------------------------------------------------------------
------------------------------------------------------------
------------------------------------------------------------
------------------------------------------------------------
------------------------------------------------------------
------------------------------------------------------------
------------------------------------------------------------
------------------------------------------------------------
------------------------------------------------------------
------------------------------------------------------------
------------------------------------------------------------
>Hyphopolychaeton_cengongense_IFRDCC25_0018_Cg1_2
------------------------------------------------------------
---------------------------------cgagtgaagcggcaacagctcagattt
gaaatctggcgtctttggcgt-ccgagttgtaatctgtagaggatgcttttgggtagcca
ccggtctaagtcccctggaacggggcgtcacagagggtgagaatcccgtatgtgaccgga
agggcaccctccacatagctccttcgacgagtcgagttgtttgggaatgcagctctaaat
gggaggtaaattccttctaaagctaaataccggccagagaccgatagcgcacaagtagag
tgatcgaaagatgaaaagcactttggaaagagagttaaaaagcacgtgaaattgttgaaa
gggaagcgcttgcaaccagacttgttggcggtgttccgccggtcttctgaccggttcact
caccgtctgcaggccagcatcatctggggccgccggataaaagcgaggggaatgtggctc
ccccgggagtgttatagcccctcgtgcaatacggcgagtctcgggtgaggtccgcgcttc
ggctaggatgctggcgtaatggtcgtaagcggcccgtcttgaaacacggaccaaggagtc
taacatctatgcgagtgttcgggtgtcaaacccctacgcgtaatgaaagtgaacggaggt
gggagcc--tttgggtgcaccatcgaccgatcctgatgtcttcggatggatttgagtaag
agcatagctgttgggacccgaaagatggtgaactatgcctggatagggtgaagccagagg
aaactctggtggaggctcgcagcggttctgacgtgcaaatcgatcgtcaaatttg-----
------------------------------------------------------------
------------------------------------------------------------
------------------------------------------------------------
------------------------------------------------------------
------------------------------------------------------------
------------------------------------------------------------
------------------------------------------------------------
------------------------------------------------------------
------------------------------------------------------------
------------------------------------------------------------
------------------------------------------------------------
------------------------------------------------------------
------------------------------------------------------------
------------------------------------------------------------
------------------------------------------------------------
------------------------------------------------------------
------------------------------------------------------------
------------------------------------------------------------
------------------------------------------------------------
------------------------------------------------------------
------------------------------------------------------------
------------------------------------------------------------
------------------------------------------------------------
------------------------------------------------------------
------------------------------------------------------------
------------------------------------------------------------
------------------------------------------------------------
------------------------------------------------------------
------------------------------------------------------------
------------------------------------------------------------
------------------------------------------------------------
------------------------------------------------------------
------------------------------------------------------------
------------------------------------------------------------
------------------------------------------------------------
------------------------------------------------------------
------------------------------------------------------------
------------------------------------------------------------
------------------------------------------------------------
------------------------------------------------------------
------------------------------------------------------------
------------------------------------------------------------
>Hyphopolychaeton_cengongense_IFRDCC25_0019_Cg2_2
------------------------------------------------------------
----------------------------------gagtgaagcggcaacagctcagattt
gaaatctggcgtctttggcgt-ccgagttgtaatctgtagaggatgcttttgggtagcca
ccggtctaagtcccctggaacggggcgtcacagagggtgagaatcccgtatgtgaccgga
agggcaccctccacatagctccttcgacgagtcgagttgtttgggaatgcagctctaaat
gggaggtaaattccttctaaagctaaataccggccagagaccgatagcgcacaagtagag
tgatcgaaagatgaaaagcactttggaaagagagttaaaaagcacgtgaaattgttgaaa
gggaagcgcttgcaaccagacttgttggcggtgttccgccggtcttctgaccggttcact
caccgtctgcaggccagcatcatctggggccgccggataaaagcgaggggaatgtggctc
ccccgggagtgttatagcccctcgtgcaatacggcgagtctcgggtgaggtccgcgcttc
ggctaggatgctggcgtaatggtcgtaagcggcccgtcttgaaacacggaccaaggagtc
taacatctatgcgagtgttcgggtgtcaaacccctacgcgtaatgaaagtgaacggaggt
gggagcc--tttgggtgcaccatcgaccgatcctgatgtcttcggatggatttgagtaag
agcatagctgttgggacccgaaagatggtgaactatgcctggatagggtgaagccagagg
aaactctggtggaggctcgcagcggttctgacgtgcaaatcgatcgtcaaatt-------
------------------------------------------------------------
------------------------------------------------------------
------------------------------------------------------------
------------------------------------------------------------
------------------------------------------------------------
------------------------------------------------------------
------------------------------------------------------------
------------------------------------------------------------
------------------------------------------------------------
------------------------------------------------------------
------------------------------------------------------------
------------------------------------------------------------
------------------------------------------------------------
------------------------------------------------------------
------------------------------------------------------------
------------------------------------------------------------
------------------------------------------------------------
------------------------------------------------------------
------------------------------------------------------------
------------------------------------------------------------
------------------------------------------------------------
------------------------------------------------------------
------------------------------------------------------------
------------------------------------------------------------
------------------------------------------------------------
------------------------------------------------------------
------------------------------------------------------------
------------------------------------------------------------
------------------------------------------------------------
------------------------------------------------------------
------------------------------------------------------------
------------------------------------------------------------
------------------------------------------------------------
------------------------------------------------------------
------------------------------------------------------------
------------------------------------------------------------
------------------------------------------------------------
------------------------------------------------------------
------------------------------------------------------------
------------------------------------------------------------
------------------------------------------------------------
------------------------------------------------------------
>Hyphopolychaeton_cengongense_IFRDCC25_0020_Cg2_3
------------------------------------------------------------
------------agggattg-ccctagtaacggcgagtgaagcggcaacagctcagattt
gaaatctggcgtctttggcgt-ccgagttgtaatctgtagaggatgcttttgggtagcca
ccggtctaagtcccctggaacggggcgtcacagagggtgagaatcccgtatgtgaccgga
agggcaccctccacatagctccttcgacgagtcgagttgtttgggaatgcagctctaaat
gggaggtaaattccttctaaagctaaataccggccagagaccgatagcgcacaagtagag
tgatcgaaagatgaaaagcactttggaaagagagttaaaaagcacgtgaaattgttgaaa
gggaagcgcttgcaaccagacttgttggcggtgttccgccggtcttctgaccggttcact
caccgtctgcaggccagcatcatctggggccgccggataaaagcgaggggaatgtggctc
ccccgggagtgttatagcccctcgtgcaatacggcgagtctcgggtgaggtccgcgcttc
ggctaggatgctggcgtaatggtcgtaagcggcccgtcttgaaacacggaccaaggagtc
taacatctatgcgagtgttcgggtgtcaaacccctacgcgtaatgaaagtgaacggaggt
gggagcc--tttgggtgcaccatcgaccgatcctgatgtcttcggatggatttgagtaag
agcatagctgttgggacccgaaagatggtgaactatgcctggatagggtgaagccagagg
aaactctggtggaggctcgcagcggttctgacgtgcaaatcgatcgtcaaatttgggtat
aggggcg-----------------------------------------------------
------------------------------------------------------------
------------------------------------------------------------
------------------------------------------------------------
------------------------------------------------------------
------------------------------------------------------------
------------------------------------------------------------
------------------------------------------------------------
------------------------------------------------------------
------------------------------------------------------------
------------------------------------------------------------
------------------------------------------------------------
------------------------------------------------------------
------------------------------------------------------------
------------------------------------------------------------
------------------------------------------------------------
------------------------------------------------------------
------------------------------------------------------------
------------------------------------------------------------
------------------------------------------------------------
------------------------------------------------------------
------------------------------------------------------------
------------------------------------------------------------
------------------------------------------------------------
------------------------------------------------------------
------------------------------------------------------------
------------------------------------------------------------
------------------------------------------------------------
------------------------------------------------------------
------------------------------------------------------------
------------------------------------------------------------
------------------------------------------------------------
------------------------------------------------------------
------------------------------------------------------------
------------------------------------------------------------
------------------------------------------------------------
------------------------------------------------------------
------------------------------------------------------------
------------------------------------------------------------
------------------------------------------------------------
------------------------------------------------------------
------------------------------------------------------------
>Conidiocarpus_caucasicus_IFRDCC25_0006_HX_3
------------------------------------------------------------
---------------gattg-ccctagtaacggcgagtgaagcggcaacagctcagattt
gaaatctggcgtctttggcgt-ccgagttgtaatctgtagaggatgcttttgggtagcca
ccggtctaagtcccctggaacggggcgtcacagagggtgagaatcccgtatgtgaccgga
agggcgccctctacatagctccttcgacgagtcgagttgtttgggaatgcagctctaaat
gggaggtaaattccttctaaagctaaataccggccagagaccgatagcgcacaagtagag
tgatcgaaagatgaaaagcactttggaaagagagttaaaaagcacgtgaaattgttgaaa
gggaagcgcttgcaaccagacttgttggcggtgttccgccggtcttctgaccggtttact
caccgtctgcaggccagcatcatctggggccgctggataaaagcgaggggaatgtggctc
ccccgggagtgttatagcccctcgtgcaatacagcgagcctcgggtgaggtccgcgcttc
ggctaggatgctggcgtaatggtcgtaagcggcccgtcttgaaacacggaccaaggagtc
taacatctatgcgagtgttcgggtgtcaaacccctacgcgtaatgaaagtgaacggaggt
gggagcc--ttagggtgcaccatcgaccgatcctgatgtcttcggatggatttgagtaag
agcatagctgttgggacccgaaagatggtgaactatgcctggatagggtgaagccagagg
aaactctggtggaggctcgcagcggttctgacgtgcaaatcgatcgtcaaatttgggtat
aggggcg-----------------------------------------------------
------------------------------------------------------------
------------------------------------------------------------
------------------------------------------------------------
------------------------------------------------------------
------------------------------------------------------------
------------------------------------------------------------
------------------------------------------------------------
------------------------------------------------------------
------------------------------------------------------------
------------------------------------------------------------
------------------------------------------------------------
------------------------------------------------------------
------------------------------------------------------------
------------------------------------------------------------
------------------------------------------------------------
------------------------------------------------------------
------------------------------------------------------------
------------------------------------------------------------
------------------------------------------------------------
------------------------------------------------------------
------------------------------------------------------------
------------------------------------------------------------
------------------------------------------------------------
------------------------------------------------------------
------------------------------------------------------------
------------------------------------------------------------
------------------------------------------------------------
------------------------------------------------------------
------------------------------------------------------------
------------------------------------------------------------
------------------------------------------------------------
------------------------------------------------------------
------------------------------------------------------------
------------------------------------------------------------
------------------------------------------------------------
------------------------------------------------------------
------------------------------------------------------------
------------------------------------------------------------
------------------------------------------------------------
------------------------------------------------------------
------------------------------------------------------------
>Conidiocarpus_cinnamomi_IFRDCC_25_0005_HX_4
------------------------------------------------------------
-a-gaaaccaacagggattg-ccctagtaacggcgagtgaagcggcaacagctcagattt
gaaatctggcgcctttggcgt-ccgagttgtaatctgtagaggatgcttttgggtagcca
ccggtctaagtcccctggaacggggcgtcacagagggtgagaatcccgtatgtgaccgga
agggcgccctctacatagctccttcgacgagtcgagttgtttgggaatgcagctctaaat
gggaggtaaattccttctaaagctaaataccggccagagaccgatagcgcacaagtagag
tgatcgaaagatgaaaagcactttggaaagagagttaaaaagcacgtgaaattgttgaaa
gggaagcgcttgcaaccagacttgttggcggtgttccgccggtcttctgaccggtttact
caccgtctgcaggccagcatcatctggggccgctggataaaagcgaggggaatgtggctc
ccccgggagtgttatagcccctcgtgcaatacagcgagcctcgggtgaggtccgcgcttc
ggctaggatgctggcgtaatggtcgtaagcggcccgtcttgaaacacggaccaaggagtc
taacatctatgcgagtgttcgggtgtcaaacccctacgcgtaatgaaagtgaacggaggt
gggagcc--ttagggtgcaccatcgaccgatcctgatgtcttcggatggatttgagtaag
agcatagctgttgggacccgaaagatggtgaactatgcctggatagggtgaagccagagg
aaactctggtggaggctcgcagcggttctgacgtgcaaatcgatcgtcaaatttgggtat
aggggcgaaagac-taatcgaacatc----------------------------------
-------------------tag--------------------------------------
------------------------------------------------------------
------------------------------------------------------------
------------------------------------------------------------
------------------------------------------------------------
------------------------------------------------------------
------------------------------------------------------------
------------------------------------------------------------
------------------------------------------------------------
------------------------------------------------------------
------------------------------------------------------------
------------------------------------------------------------
------------------------------------------------------------
------------------------------------------------------------
------------------------------------------------------------
------------------------------------------------------------
------------------------------------------------------------
------------------------------------------------------------
------------------------------------------------------------
------------------------------------------------------------
------------------------------------------------------------
------------------------------------------------------------
------------------------------------------------------------
------------------------------------------------------------
------------------------------------------------------------
------------------------------------------------------------
------------------------------------------------------------
------------------------------------------------------------
------------------------------------------------------------
------------------------------------------------------------
------------------------------------------------------------
------------------------------------------------------------
------------------------------------------------------------
------------------------------------------------------------
------------------------------------------------------------
------------------------------------------------------------
------------------------------------------------------------
------------------------------------------------------------
------------------------------------------------------------
------------------------------------------------------------
------------------------------------------------------------
>Conidiocarpus_guilanensis_IFRDCC25_0007__ZY15
---------------------------------------------------gcggaggaa
aa-gaaaccaacagggattg-ccctagtaacggcgagtgaagcggcaacagctcagattt
gaaatctggcgcctctggcgt-ccgagttgtaatctgtagaggatgcttttgggtagcca
ccggtctaagtcccctggaacggggcgtcacagagggtgagaatcccgtatgtgaccgga
agggcaccctccacatagctccttcgacgagtcgagttgtttgggaatgcagctctaaat
gggaggtaaattccttctaaagctaaataccggccagagaccgatagcgcacaagtagag
tgatcgaaagatgaaaagcactttggaaagagagttaaaaagcacgtgaaattgttgaaa
gggaagcgcttgcaaccagacttgttggcggtgttccgccggtcttctgaccggtctact
caccgtctgcaggccagcatcatctggggccgccggataaaagcgaggggaatgtggctc
ccccgggagtgttatagcccctcgtgcaatacggcgagcctcgggtgaggtccgcgcttc
ggctaggatgctggcgtaatggtcgtaagcggcccgtcttgaaacacggaccaaggagtc
taacatctatgcgagtgttcgggtgtcaaacccctacgcgtaatgaaagtgaacggaggt
gggagcc--ttagggtgcaccatcgaccgatcctgatgtcttcggatggatttgagtaag
agcatagctgttgggacccgaaagatggtgaactatgcctggatagggtgaagccagagg
aaactctggtggaggctcgcagcggttctgacgtgcaaatcgatcgtcaaatttgggtat
aggggcgaaagac-taatcgaaccat----------------------------------
-------------------ctagtagctgggtcc--------------------------
------------------------------------------------------------
------------------------------------------------------------
------------------------------------------------------------
------------------------------------------------------------
------------------------------------------------------------
------------------------------------------------------------
------------------------------------------------------------
------------------------------------------------------------
------------------------------------------------------------
------------------------------------------------------------
------------------------------------------------------------
------------------------------------------------------------
------------------------------------------------------------
------------------------------------------------------------
------------------------------------------------------------
------------------------------------------------------------
------------------------------------------------------------
------------------------------------------------------------
------------------------------------------------------------
------------------------------------------------------------
------------------------------------------------------------
------------------------------------------------------------
------------------------------------------------------------
------------------------------------------------------------
------------------------------------------------------------
------------------------------------------------------------
------------------------------------------------------------
------------------------------------------------------------
------------------------------------------------------------
------------------------------------------------------------
------------------------------------------------------------
------------------------------------------------------------
------------------------------------------------------------
------------------------------------------------------------
------------------------------------------------------------
------------------------------------------------------------
------------------------------------------------------------
------------------------------------------------------------
------------------------------------------------------------
------------------------------------------------------------
>Polychaeton_cengongense_IFRDCC_25_0002_CG1_1
------------------------------------------------------------
-----------------------------------------------acagctcagattt
gaaatctggcgtcttcggcgt-ccgagttgtaatctgtagaggatgcttttgggtagcca
ccggtctaagtcccctggaacggggcgtcacagagggtgagaatcccgtatgtgaccgga
agggcaccctccacatagctccttcgacgagtcgagttgtttgggaatgcagctctaaat
gggaggtaaattccttctaaagctaaataccggccagagaccgatagcgcacaagtagag
tgatcgaaagatgaaaagcactttggaaagagagttaaaaagcacgtgaaattgttgaaa
gggaagcgcttgcaaccagacttgttggcggtgttccgccggtcttctgaccggtgtact
caccgtctgcaggccagcatcatctggggccgctggataaaagcggggggaatgtggctc
ctccgggagtgttatagcccctcgtgcaatacagcgagcctcgggtgaggtccgcgcttc
ggctaggatgctggcgtaatggtcgtaagcggcccgtcttgaaacacggaccaaggagtc
taacatctatgcgagtgttcgggtgtcaaacccctacgcgtaatgaaagtgaacggaggt
gggagcc--ttagggtgcaccatcgaccgatcctgatgtcttcggatggatttgagtaag
agcatagctgttgggacccgaaagatggtgaactatgcctggatagggtgaagccagagg
aaactctggtggaggctcgcagcggttctgacgtgcaaatcgatcgtcaaattt------
------------------------------------------------------------
------------------------------------------------------------
------------------------------------------------------------
------------------------------------------------------------
------------------------------------------------------------
------------------------------------------------------------
------------------------------------------------------------
------------------------------------------------------------
------------------------------------------------------------
------------------------------------------------------------
------------------------------------------------------------
------------------------------------------------------------
------------------------------------------------------------
------------------------------------------------------------
------------------------------------------------------------
------------------------------------------------------------
------------------------------------------------------------
------------------------------------------------------------
------------------------------------------------------------
------------------------------------------------------------
------------------------------------------------------------
------------------------------------------------------------
------------------------------------------------------------
------------------------------------------------------------
------------------------------------------------------------
------------------------------------------------------------
------------------------------------------------------------
------------------------------------------------------------
------------------------------------------------------------
------------------------------------------------------------
------------------------------------------------------------
------------------------------------------------------------
------------------------------------------------------------
------------------------------------------------------------
------------------------------------------------------------
------------------------------------------------------------
------------------------------------------------------------
------------------------------------------------------------
------------------------------------------------------------
------------------------------------------------------------
------------------------------------------------------------
------------------------------------------------------------
>Polychaeton_cengongense_IFRDCC25_0004_CG1_1
------------------------------------------------------------
-------------gggattg-ccctagtaacggcgagtgaagcggcaacagctcagattt
gaaatctggcgtcttcggcgt-ccgagttgtaatctgtagaggatgcttttgggtagcca
ccggtctaagtcccctggaacggggcgtcacagagggtgagaatcccgtatgtgaccgga
agggcaccctccacatagctccttcgacgagtcgagttgtttgggaatgcagctctaaat
gggaggtaaattccttctaaagctaaataccggccagagaccgatagcgcacaagtagag
tgatcgaaagatgaaaagcactttggaaagagagttaaaaagcacgtgaaattgttgaaa
gggaagcgcttgcaaccagacttgttggcggtgttccgccggtcttctgaccggtgtact
caccgtctgcaggccagcatcatctggggccgctggataaaagcggggggaatgtggctc
ctccgggagtgttatagcccctcgtgcaatacagcgagcctcgggtgaggtccgcgcttc
ggctaggatgctggcgtaatggtcgtaagcggcccgtcttgaaacacggaccaaggagtc
taacatctatgcgagtgttcgggtgtcaaacccctacgcgtaatgaaagtgaacggaggt
gggagcc--ttagggtgcaccatcgaccgatcctgatgtcttcggatggatttgagtaag
agcatagctgttgggacccgaaagatggtgaactatgcctggatagggtgaagccagagg
aaactctggtggaggctcgcagcggttctgacgtgcaaatcgatcgtcaaatttgggtat
aggggcgaaagac-taat------------------------------------------
------------------------------------------------------------
------------------------------------------------------------
------------------------------------------------------------
------------------------------------------------------------
------------------------------------------------------------
------------------------------------------------------------
------------------------------------------------------------
------------------------------------------------------------
------------------------------------------------------------
------------------------------------------------------------
------------------------------------------------------------
------------------------------------------------------------
------------------------------------------------------------
------------------------------------------------------------
------------------------------------------------------------
------------------------------------------------------------
------------------------------------------------------------
------------------------------------------------------------
------------------------------------------------------------
------------------------------------------------------------
------------------------------------------------------------
------------------------------------------------------------
------------------------------------------------------------
------------------------------------------------------------
------------------------------------------------------------
------------------------------------------------------------
------------------------------------------------------------
------------------------------------------------------------
------------------------------------------------------------
------------------------------------------------------------
------------------------------------------------------------
------------------------------------------------------------
------------------------------------------------------------
------------------------------------------------------------
------------------------------------------------------------
------------------------------------------------------------
------------------------------------------------------------
------------------------------------------------------------
------------------------------------------------------------
------------------------------------------------------------
------------------------------------------------------------
>_Conidiocarpus_nanshanense__IFRDCC_25_0001_20_NAN
--------------------------------------------tcaat-agcggaggaa
aa-gaaaccaacagggattg-ccctagtaacggcgagtgaagcggcaacagctcagattt
gaaatctggcgcctttggcgt-ccgagttgtaatctgtagaggatgcttttgggtagcca
ccggtctaagtcccctggaacggggcgtcacagagggtgagaatcccgtatgtgaccgga
agggcaccctctacatagctccttcgacgagtcgagttgtttgggaatgcagctctaaat
gggaggtaaattccttctaaagctaaataccggccagagaccgatagcgcacaagtagag
tgatcgaaagatgaaaagcactttggaaagagagttaaaaagcacgtgaaattgttgaaa
gggaagcgcttgcaaccagacttgttggcggtgttccgccggtcttctgaccggtttact
caccgtctgcaggccagcatcatctggggccgctggataaaagcgaggggaatgtggctc
ccccgggagtgttatagcccctcgtgcaatacagcgagcctcgggtgaggtccgcgcttc
ggctaggatgctggcgtaatggtcgtaagcggcccgtcttgaaacacggaccaaggagtc
taacatctatgcgagtgttcgggtgtcaaacccctacgcgtaatgaaagtgaacggaggt
gggagcc--ttagggtgcaccatcgaccgatcctgatgtcttcggatggatttgagtaag
agcatagctgttgggacccgaaagatggtgaactatgcctggatagggtgaagccagagg
aaactctggtggaggctcgcagcggttctgacgtgcaaatcgatcgtcaaatttgggtat
aggggcgaaagac-taatcgaaccat----------------------------------
-------------------ctagtagctggttc---------------------------
------------------------------------------------------------
------------------------------------------------------------
------------------------------------------------------------
------------------------------------------------------------
------------------------------------------------------------
------------------------------------------------------------
------------------------------------------------------------
------------------------------------------------------------
------------------------------------------------------------
------------------------------------------------------------
------------------------------------------------------------
------------------------------------------------------------
------------------------------------------------------------
------------------------------------------------------------
------------------------------------------------------------
------------------------------------------------------------
------------------------------------------------------------
------------------------------------------------------------
------------------------------------------------------------
------------------------------------------------------------
------------------------------------------------------------
------------------------------------------------------------
------------------------------------------------------------
------------------------------------------------------------
------------------------------------------------------------
------------------------------------------------------------
------------------------------------------------------------
------------------------------------------------------------
------------------------------------------------------------
------------------------------------------------------------
------------------------------------------------------------
------------------------------------------------------------
------------------------------------------------------------
------------------------------------------------------------
------------------------------------------------------------
------------------------------------------------------------
------------------------------------------------------------
------------------------------------------------------------
------------------------------------------------------------
------------------------------------------------------------
