# Supplementary material for: Morphology and multilocus phylogeny illuminate novel taxa in Capnodiaceae (Ascomycota, Dothideomycetes, Capnodiales)
Source: IMA Fungus. 2026 May 29;17:e188051. doi: 10.3897/imafungus.17.188051 (PMC13241920; doi:10.3897/imafungus.17.188051)
Supplement: Supplementary material 4 — Alignment file [file imafungus-17-e188051-s004.zip › Alignment file/RPB.aligned]

>Capnodium_alfenasii_CBS_146151_type
-------------------------------------------------------cgcag
atcttccgaatgaagtttgcacagctgaagaacgacatgcagcagtatcttgtcagggct
attgagtccggccgggacttcaatgtcaaccttgcttgtaaaagcaacatcataacatct
ggtctgcgctacagtcttgctactggtaattggggtgatcaaaagaaagccatgtcaaca
agagcgggtgtcagtcaggtgcttaaccgatttacctacgcttcaacgttgtcacatttg
cgtcgtaccaacactcccatcggcagagacggaaagatcgccaagcctagacaattgcac
aacactcattggggtttggtgtgcccagcagagacgcctgaaggacaagcttgtgggttg
gtcaagaatcttgcgctcatgtgctatgtgagtgttggtacaccaggcacacctttggtc
gagttcatgcaacaacgtgacatggaattgcttgaagagtatgaccctgtgaccaatccc
aacgccaccaagatcttcgtcaacggtgtttgggtgggtgttcacaaaaaccctactcag
ctgattgagactcttcgcgagattcgccgaagaggtaccgtcagtttcgaaatcactatc
atccgtgatgtccgagaccgagagatcaaggttttcacggatgctggcagagtctgcagg
ccgctattcgttgttgacaacaacccgcgctctgcaagaaaaggaaagctggcacttagg
cgtgagcacgttgagcacttgcaggaagaccgagaggtggacacatcgctactctcagag
gaagaacgtgacgagcagaccttcgggtggaagggcctggtcaaggagggtgtcgttgaa
tacttggacgctgaagaagaagagcaagccatgatcatcatgacgccagacgacctcgat
gaacacagacaggtgctgcagtatggctcgtcatttacagaccccaaggacgatcctcat
cgccgtatcaagccgaaacctaaccttgcagtgcggatgtgg-acgcattgtgagattca
ccctgccatgattctcggtatctgcgcttccattat------------------------
----------------------------------------------
>Capnodium_coartatum_CPC_17779
------------------------------------------------------------
atcttccgaatgaagtttgcacagctgaagaacgacatgcagcagtatcttgtcagggct
attgagtccggccgggacttcaatgtcaaccttgcttgtaaaagcaacatcattacatct
ggtctgcgctacagtcttgctactggtaattggggtgatcaaaagaaagccatgtcaaca
agagcgggtgtcagtcaggtgcttaaccgatttacttacgcttcaacattgtcacatttg
cgtcgtaccaacactcccatcggcagagacggaaagatcgccaagcctagacaattgcac
aacactcattggggtttggtgtgcccagcagagacgcctgaaggacaagcttgtgggtta
gtcaagaatcttgcgctcatgtgctatgtgagtgttggtacaccaggcacacctttggtc
gagtttatgcaacaacgtgacatggaattgcttgaagagtatgaccctgtgaccaatccc
aacgcaaccaagatcttcgtcaacggtgtttgggtgggtgttcacaagaacccgacccag
ctgatcgaaactcttcgagagatccgccgaagaggtactgtcagtttcgaaatcaccatc
atccgtgacgtccgagaccgagagatcaaggttttcacggatgctggcagagtctgcagg
ccgctatttgtcgttgacaacaacccgcgctctgcaagaaaaggaaagctggcgcttagg
cgtgagcacgttgagcacttgcaggaagaccgagaggtggacacatcactactctcagag
gaagaacgtgacgagcagaccttcgggtggaagggcctggtcaaggagggtgtcgttgaa
tacttggacgcggaagaagaggagcaagccatgatcatcatgacgccagacgacctcgat
gaacacagacaggtgctgcaatatggctcgtcatttacagaccccaaggacgatcctcat
cgccgtatcaagccgaaacctaaccttgcagtgcggatgtgg-acgcattgtgagattca
ccctgccatgattctcggtatctgcgcttccattattccgttccctgatcacaaccagt-
----------------------------------------------
>Capnodium_coffeae_CBS_147_52_type
gacgaccgagatcattttggaaagaagcgtctcgatctggccggaccactcatagcgcag
atcttccgaatgaagtttgcacagctgaagaacgacatgcaacagtatcttgtcagggct
attgagtccggccgggacttcaatgtcaaccttgcttgtaaaagcaacatcataacatct
ggtctgcgctacagtcttgctactggtaattggggtgatcaaaagaaagccatgtcaaca
agagcgggtgtcagtcaggtgcttaaccgatttacttacgcttcaacgttgtcacatttg
cgtcgtacgaacactcccatcggcagagacggaaagatcgctaagcctagacaattgcac
aacactcattggggtttggtgtgcccagcagagacgcctgaaggacaagcctgtggatta
gtcaagaatcttgcgctcatgtgctatgtgagtgttggtacaccaggcacacctttggtc
gagtttatgcaacaacgtgacatggaattgcttgaagagtgtgaccctgtgaccaatccc
aacgccaccaagatcttcgtcaacggtgtttgggtgggtgttcacaagaacccgacccag
ctgatcgaaactcttcgagagatccgccgaagaggtactgtcagtttcgaaatcaccatc
atccgtgacgtccgagaccgagagatcaaggttttcacggatgctggcagagtctgcagg
ccgctattcgtcgttgacaacaacccgcgctctgcaagaaaaggaaagctggcacttagg
cgtgagcacgttgagcacttgcaggaagaccgagaggtggacacatcgctactctcagag
gaagaacgtgacgagcagactttcgggtggaagggcctggtcaaggagggcgtcgttgaa
tacctggacgctgaagaagaggagcaagccatgatcatcatgacgccagacgacctcgat
gaacacagacaggtgctgcaatatggctcgtcatttacagaccccaaggacgatcctcat
cgccgtatcaagccgaaacctaaccttgcagtgcggatgtgg-acgcattgtgagattca
ccctgccatgattctcagtatctgcgcttccattattccgttccctgatcacaaccagtc
gcccagaaacacttaccagtctgccatgggtaaacaagccatggga
>Capnodium_gamsii_CBS_146153
------------------------------------------------------------
atcttccgaatgaagttcgcacagctgaagaacgacatgcagcaatatctcgtgagggct
attgagtccggcagagacttcaacgtcaaccttgcttgtaagagcaacatcatcacatct
ggtctgcgttacagtcttgctaccggtaattggggcgatcaaaagaaagcaatgtcaaca
agagcgggtgtcagccaagtgcttaatcgctttacttacgcttcaacattgtcacatttg
cgtcgtacgaatactcccatcggcagagacggcaagattgcgaagcctagacaattgcat
aacacccattggggtctggtgtgtccagcagagacacctgaaggacaagcttgtgggttg
gtcaagaatcttgcgctcatgtgctatgtaagcgttggcacgccaggcacacctctggtc
gagttcatgcagcaacgagacatggaactgcttgaagagtatgaccctgtgaccaacccc
aacgccacaaagatctttgtcaacggtgtttgggtgggtgttcacaagaacccaactcag
ctgattgaaactcttcgcgagattcgtcgaagaggtactgtcagtttcgaaatcactatc
atccgtgacgtccgagaccgagagatcaaggttttcacagatgctggcagagtctgcagg
ccgttgttcgttgttgacaacaatcctcgttccgcaagaaagggaaaattggcgcttagg
cgcgagcacgtcgagcatttgcaggaagaccgagaggtagacacatccctgctatcagag
gaagaacgtgacgagcagaccttcgggtggaagggcctggtcaaggagggcgtggttgaa
tacttggatgctgaagaagaagagcaagccatgatcatcatgacaccagacgacctcgac
gaacacagacaagtgctgcagtatggctcgtcattcacagatcccaaggacgatcctcat
cgccgtatcaagccgaaacctaaccttgcggtgcggatgtgg-acgcattgtgagattca
ccctgcaatgatcctcggtatctgtgcctccatcattccattcccagatcacaaccaatc
g---------------------------------------------
>Capnodium_neocoffeicola_CBS_139614_type
------------------------------------------------------------
----------------------agctgaagaacgacatgcagcagtatcttgtcagggct
attgagtccggccgggacttcaatgtcaaccttgcttgtaaaagcaacatcataacatct
ggtctgcgctacagtcttgctactggtaattggggtgatcaaaagaaagccatgtcaaca
agagcgggtgtcagtcaggtgcttaaccgatttacctacgcttcaacgttgtcacatttg
cgtcgtaccaacactcccatcggcagagacggaaagatcgccaagcctagacaattgcac
aacactcattggggtttggtgtgcccagcagagacgcctgaaggacaagcttgtgggttg
gtcaagaatcttgcgctcatgtgctatgtgagtgttggtacaccaggcacacctttggtc
gagttcatgcaacaacgtgacatggaattgcttgaagagtatgaccctgtgaccaatccc
aacgccaccaagatcttcgtcaacggtgtctgggtgggtgttcacaagaaccccactcag
ctgattgagactcttcgcgagattcgccgaagaggtactgtcagtttcgaaatcactatt
atccgtgatgtccgagaccgagagatcaaggttttcacggatgctggcagagtttgcagg
ccgctgtttgttgttgacaacaacccgcgctctgcaagaaaaggaaagctggcacttagg
cgtgagcacgttgagcacttgcaggaagaccgagaggtggacacatcgctactctcagag
gaagaacgtgacgagcagaccttcgggtggaagggcctggtcaaggagggtgtcgttgaa
tacttggacgctgaagaagaagagcaagccatgatcatcatgacgccagacgacctcgat
gaacacagacaggtgctgcagtatggctcgtcatttacagaccccaaggacgatcctcat
cgccgtatcaagccgaaacctaaccttgcagtgcggatgtgg-acgcattgtgagattca
ccctgccatgattctcggtatctgcgcttccattattccgttccctg-------------
----------------------------------------------
>Capnodium_paracoffeicola_CBS_139616_type
------------------------------------------------------------
-tcttccgaatgaagtttgcacagctgaagaacgacatgcagcagtatcttgtcagggct
attgagtccggccgggacttcaatgtcaaccttgcttgtaaaagcaacatcataacatct
ggtctgcgctacagtcttgctactggtaattggggtgatcaaaagaaagccatgtcaaca
agagcgggtgtcagtcaggtgcttaaccgatttacctacgcttcaacgttgtcacatttg
cgtcgtaccaacactcccatcggcagagacggaaagatcgccaagcctagacaattgcac
aacactcattggggtttggtgtgcccagcagagacgcctgaaggacaagcttgtgggtta
gtcaagaatcttgcgctcatgtgctatgtgagtgttggtacaccaggcacacctttggtc
gagtttatgcaacaacgtgacatggaattgcttgaagagtatgaccctgtgaccaatccc
aacgccaccaagatcttcgtcaacggtgtttgggtgggtgttcacaaaaaccctactcag
ctgattgagactcttcgcgagattcgccgaagaggtaccgtcagtttcgaaatcactatc
atccgtgatgtccgagaccgagagatcaaggttttcacggatgctggcagagtctgcagg
ccgctattcgttgttgacaacaacccgcgctctgcaagaaaaggaaagctggcacttagg
cgtgagcacgttgagcacttgcaggaagaccgagaggtggacacatcgctactctcagag
gaagaacgtgacgagcagacctttgggtggaagggcctggtcaaggagggtgtcgttgaa
tacttggacgcggaagaagaggagcaagccatgatcatcatgacgccagacgacctcgat
gaacacagacaggtgctgcaatatggctcgtcatttacagaccccaaggacgatcctcat
cgccgtatcaagccgaaacctaaccttgcagtgcggatgtgg-acgcattgtgagattca
ccctgccatgattctcggtatctgcgcttccattattccgttccctgatcac--------
----------------------------------------------
>Chaetocapnodium_magnum__CBS_153154T
------------------------------------------------------------
-----ccggatgaagtttgcgcagctgaagaacgacatgcaacagtatctggtcagagcc
attgagtccggcagagacttcaacgtgaatcttgcttgcaagagcaatatcatcacttca
ggtctccgctacagtcttgcaaccggtaattggggtgatcagaagaaggcaatgtctacg
agagctggtgtcagccaagtgttgaatcgcttcacttatgcttcgacattgtcgcatttg
cgacgtacgaacactcctattggtagagatggcaagattgcgaagcctcgacaattgcac
aacactcactggggtctggtatgtccagcagagacaccagaagggcaggcttgcggtctg
gtgaagaacttggctctcatgtgctatgtgagcgttggtacgcctggtacaccgctcgtc
gagttcatgcaacagcgagacatggagctgcttgaggagtacgaccctgtcaccaaccct
aatgccacgaaggtgttcgtcaacggtgtatgggtaggtgtacacaagaaccctacccaa
ctgatcgagacacttcgcgagatccgtcggagaggtactgtcagtttcgagattaccatc
atccgtgacgtaagagatcgagagatcaaggtattcacggacgctgggagagtttgccga
ccgctcttcgttgttgacaacaaccctcgttcgccaaggaagggcagattggcgctcaag
cgcgagcatgtcgaacacttgcaggatgacagagaagtggacacatccttactctctgaa
gaagagcgtgacgaacagaccttcggatggaaggggcttgtcaaggagggtgttgtcgaa
tatctcgatgcagaggaagaggagcaggcaatgattatcatgacaccggatgatcttgac
gagcacaggcaggtgcttcaatatggcacttcgttcgcggaccccaaggacgatccgcat
cgccgaatcaagcccaagcctaacctggctgtgaggatgtgg-acccactgtgagatcca
ccctgcgatgattctcggtatctgtgcttcg-----------------------------
----------------------------------------------
>Chaetocapnodium_polonicum_CBS_153156_TYPE
------------------------------------------------------------
------aggatgaagtttgcgcagctgaagaacgacatgcagcagtatctggtcagggcc
attgagtccggcagggacttcaacgtgaatcttgcttgcaagagcaatatcatcacttca
ggtctccgttacagtcttgcaaccggtaattggggcgatcagaagaaggcaatgtctacg
agagccggcgtcagccaagtgttgaaccgcttcacctatgcttcgactttgtcgcatttg
cggcgtacgaacactcccattggcagagatggcaagatcgcgaagcctagacaattgcac
aatactcactggggtctggtatgtccagcagagacaccagaagggcaagcttgcggtctg
gtgaagaacttggctctcatgtgctatgtgagtgtcggtacgcctggtacaccgcttgtc
gagttcatgcaacagcgagacatggagctgcttgaggagtacgaccctgtcacaaaccca
aatgccacgaaggtcttcgtcaacggtgtatgggtaggtgtacacaagaaccccacccaa
ctgatcgagacacttcgcgagatccgtcggagaggtaccgtcagtttcgagattaccatc
atccgtgacgtaagagatcgagagatcaaggtattcacggacgctgggagagtttgccga
ccgctcttcgttgttgacaacaacccccgttccccaaggaaggggagactggcgctcaag
cgcgagcacgtcgaacacttgcaggatgacagagaagtggacacttccttgctctctgaa
gaagagcgtgacgaacagaccttcggatggaaggggcttgtcaaggagggtgttgtcgaa
tatctcgatgcagaggaagaggagcaggcaatgattatcatgacgccggatgatcttgac
gagcataggcaggtgcttcaatatggcagttcgttcgcggacgccaaggacgatccgcat
cgccgaatcaagccaaagcccaaccttgctgtgaggatgtgg-acccactgcgagattca
ccctgcgatgattctcggtatctgtgc---------------------------------
----------------------------------------------
>Chaetocapnodium_tanzanicum_CBS_145_79_type
------------------------------------------------------------
-------ggatgaagtttgcgcaattgaagaacgacatgcagcagtatctggtcagggcc
attgagtcagggagagacttcaacgtgaatcttgcttgcaagagcaatatcatcacttca
ggtctccgttacagtcttgcgaccggtaattggggtgatcagaagaaggcatcgtctaca
agagccggtgtcagccaagtgttgaaccgcttcacttatgcttcgactttatcgcattta
cgacgtacgaacactcccatcggtagagatggcaagatcgcgaagcctagacaattgcac
aatacgcactggggtctggtatgtccagcagagacaccagaagggcaagcttgcggtctg
gtcaagaacttggctctcatgtgctatgtgagcgttggtacgcctggtacaccgcttgtc
gagttcatgcaacagcgagacatggagctgctcgaggagtacgaccctgtcaccaaccca
aatgccaccaaggtgttcgtcaacggtgtgtgggtgggtgtacacaagaaccccacccaa
ctgatcgaaacacttcgcgagatccgtcggagaggtaccgtcagtttcgagattaccatc
atccgtgacgtaagagatcgagagatcaaggtattcacggacgctgggagagtttgccga
ccgctcttcgtggttgacaacaaccctcgttcaccaaggaaggggagattggcgctcaag
cgcgagcatgtcgaacacttgcaggatgacagagaagtggacacttccttgctctctgaa
gaagagcgtgacgagcagatcttcggatggaaggggcttgtcaaggagggtgttgtcgaa
tacctcgatgctgaggaagaggaacaggcaatgattatcatgactccggatgatcttgac
gagcataggcaggtgcttcaatatggctcctcgttcgcggacgccaaggacgatccgcat
cgccgaatcaagcccaagcccaaccttgctgtgaggatgtgg-acccactgcgagattca
ccctgcgatgattctcggtatctgtgcttcgatcattcccttcccagatcacaa------
----------------------------------------------
>Chaetocapnodium_thailandense_CBS_139619_type
------------------------------------------------------------
------------------------------------------------------------
------------------------------------------------------------
-----------------------------------------gaagaaggcaatgtcaacg
agagccggtgtcagccaagtgttgaaccgcttcacttacgcttcgactttgtcgcatttg
cgacgtacgaacactcctattggtagagatggcaagattgcgaagcctagacaattgcac
aatactcactggggtttggtatgtccagcagagacaccagaagggcaggcttgcggtctg
gtgaagaacttggctctcatgtgctatgtgagcgttggtacgcctggtacaccgcttgtc
gagttcatgcaacagcgagatatggaactgcttgaggagtacgaccctgtcaccaaccca
aatgccacgaaggtgttcgtcaacggtgtgtgggtaggtgtacacaagaaccccacccaa
ctgatcgagacacttcgcgagatccgtcggagaggtaccgtcagcttcgagattaccatc
atccgtgacgtaagagatcgagagatcaaggtgttcacggacgctgggagagtgtgccga
cccctcttcgttgttgacaacaacccccgttcaccaaggaaggggagattggcgctcaag
cgtgagcatgtcgaacacttgcaggatgacagagaagtggacacttccttgctctctgaa
gaagagcgtgacgaacagaccttcggatggaaggggcttgtcaaggagggcgttgtcgaa
tacctcgatgcagaggaagaggagcaggcaatgattatcatgacgccggatgatcttgac
gagcataggcaggtgcttcaatatggctcctcgttcgcggacgccaaagacgatccgcat
cgccgaatcaagccgaagcccaaccttgctgtgaggatgtgg-acccactgcgagattca
ccctgcgatgattctcggtatctgtgcttcgattattcccttcccagaccacaaccagtc
gcccagaaacactta-------------------------------
>Conidiocarpus_cinnamomi___SICAU_23_0100_type
------------------------------------------------------------
-------------------------------------tgcaacaatacttggttagagcc
attgaatcaggcagggacttcaacgttaaccttgcttgtaagagcaatattatcacttca
ggtttacgttacagtcttgcaaccggtaattggggtgatcagaagaaggcaatgtctaca
agagctggtgtcagtcaagtgttgaatcgtttcacttatgcttcgactttatcccatttg
cgacgcacaaacacacctattggtagagatggcaagattgcaaagccaagacagttgcac
aatactcactggggtctggtatgtccagcagagacgcctgaaggacaagcttgtggtctg
gtcaagaacctagcactcatgtgctatgtgagtgtcggtacacctggcacaccgcttgtc
gagttcatgcaacaacgagatatggaattgcttgaggaatatgatcctgtcacgaacccg
aatgccacaaagattttcgtaaacggtgtgtgggttggtgtacataagaatcccacccaa
ctgattgagactcttcgcgagattcgtcgaagaggcaccgtcagtttcgagatcactatc
atccgtgacgtgagagacagagagatcaaggtcttcacggacgctggtagagtctgccga
ccgctctttgtagtcgataacaatcctcgctctgaaaggaaaggaaagttagcgctcagg
cgtgagcatgtcgaaagtttgcaggaagaccgagaagtagacacatccttactctctgaa
gaagagcgtgacgagcagatttttgggtggaaaggtctggtcaaggaaggtgttgtcgag
tatcttgatgccgaagaagaagagcaggctatgataataatgacgccagacgacctcgac
gagcataggcaggt----------------------------------------------
------------------------------------------------------------
------------------------------------------------------------
----------------------------------------------
>Conidiocarpus_caucasicus_UESTCC_23_0246
------------------------------------------------------------
-------------------------------------tgcaacaatacttggttagagcc
attgaatcaggcagggacttcaacgttaaccttgcttgtaagagcaatattatcacttca
ggtttacgttacagtcttgcaaccggtaattggggtgatcagaagaaggcaatgtctaca
agagctggtgtcagtcaagtgttgaatcgtttcacttatgcttcgactttatcccatttg
cgacgcacaaacacacctattggtagagatggcaagattgcaaagccaagacagttgcac
aatactcactggggtctggtatgtccagcagagacgcctgaaggacaagcttgtggtctg
gtcaagaacctagcactcatgtgctatgtgagtgtcggtacacctggcacaccgcttgtc
gagttcatgcaacaacgagatatggaattgcttgaggaatatgatcctgtcacgaacccg
aatgccacaaagattttcgtaaacggtgtgtgggttggtgtacataagaatcccacccaa
ctgattgagactcttcgcgagattcgtcgaagaggcaccgtcagtttcgagatcactatc
atccgtgacgtgagagacagagagatcaaggtcttcacggacgctggtagagtctgccga
ccgctctttgtagtcgataacaatcctcgctctgaaaggaaaggaaagttagcgctcagg
cgtgagcatgtcgaaagtttgcaggaagaccgagaagtagacacatccttactctctgaa
gaagagcgtgacgagcagatttttgggtggaaaggtctggtcaaggaaggtgttgtcgag
tatcttgatgccgaagaagaagagcaggctatgataataatgacgccagacgacctcgac
gagcataggcaggtgcttcagtatggttcatcgttccaagatccgaaggatgatgcgcat
cgccggattaaacctagacctaatcttgctgtcagaatgtgg-acgcattgcgagattca
tcctgc------------------------------------------------------
----------------------------------------------
>Hyphocapnodia_sichuanensis_CGMCC_3_23573_type
------------------------------------------------------------
------------------------------------------------------------
-----gtctggaagggacttcaatgtcaaccttgcctgcaagagcaacatcatcacctcc
ggtttgcgttactgtcttgctaccggtaattggggtgaccagaaaaaagcgatgagtaca
agggccggtgtcagccaagtgttgaaccgttttacctacgcctcgaccttgtcccatttg
cgacgtactaacacccccatcggcagagatggcaagatcgcgaagcccagacagttgcac
aacacccattggggtcttgtttgtccagcagagacacccgaaggacaggcttgtggactg
gtcaagaaccttgcgctcatgtgctatgtgagtgtcggcactccaggcacacctctagtt
gagttcatgcagcagcgcgacatggagctgcttgaggagtacgaccctgtcacaagtcca
aacgctaccaagatcttcgtcaatggagtctgggtgggcgtgcacaagaatcctacacag
ttgatcgaaacccttcgtgacatccgccgaaagggtaccgtcagttttgagatcaccatt
atccgcgatgtgcgagaccgtgagatcaaagtcttcactgatgcaggcagagtctgcaga
ccgctgttcgtcgtcgacaacaacccacgttcagaaaggaagggcaggttggcgatcaga
cgcgagcacatcgatctacttcaggacgaccgcgaggtggacacatctttgctttctgag
gaggaacgtgatgagcagacattcgggtggaagggccttgtcagggagggtgtcgtcgaa
tacctcgatgcagaagaggaagaacatgccatgattgtcatgaccccggaagacctcgaa
gagcacaggcaggtgctccagtacggcgcacccttcacagatccaaaggaggatgcccat
cgtcgtatca--------------------------------------------------
------------------------------------------------------------
----------------------------------------------
>Leptoxyphium_citri_CBS_451_66_type
------------------------------------------------------------
attttcagaatgaagtttgcccagttaaagaacgacatgcagcaatatctcgtgagagca
atcgagagcggcagagatttcaacgtcaatttagcttgcaaaagcaacatcatcacttcc
ggtcttcgctacagcttggctacaggaaattggggtgatcagaaaaaggcaatgtccaca
agggcaggtgttagtcaagtgttgaaccgcttcacatacgcatcaacattgtcacattta
cggcgtacaaatacgcccattggtcgagatggtaaaattgcgaaacccagacagctgcac
aatacgcactggggattggtctgcccagccgagacacccgagggacaaggctgtggttta
gtcaagaacctggctctgatgtgctacgtcagtgttggaacgccaggaacaccacttgtt
gaatttatgcaacaaagagacatggagctgttagaagagtacgatcctgtcactaatcct
aatgccaccaaagtcttcgtcaacggtgtctgggttggcgttcacaaaaacccaacccag
ctgattgagacactgcgcgagattcgacgaagaggaactgtcagtttcgaaatcacgatc
attcgcgatgtccgtgagagggagatcaaggtcttcaccgacgctggcagagtttgtcga
cctctctttgttgtcgacaacaatgcgcgatctgagcacaagggccagctggctctcaga
cgtgagcacgttgaaaggctccaggatgatcgcgaggttgacacaacattcctctctgaa
gaggaacgtgacgagagaatctttggatggaagggcttggtcaaggagggtgtcgttgaa
tacttggatgctgaagaagaggagcaagcgatgattacaatgtcaccagacgatcttgac
gagcacaccaagctgatgcaacacggccatgtggtccatgaaggtatcgaagatccacat
cgtcgtatcaaggcgaaaccaagttctgctgtgagcatgtat-acccattgtgaggttca
tccagccatgatcttgggcgtctgcgcatcgattatcccct-------------------
----------------------------------------------
>Leptoxyphium_fumago_CBS_123_26
----------------------------------------------------------at
atattcagaatgaaattcgcccagttgaagaacgacatgcagcaatatctcgtgagagca
attgagagcggtagggatttcaacgtcaacttggcttgcaaaagcaacatcattacttct
ggtctccgctacagcttggctacaggaaactggggtgatcagaaaaaagcaatgtctaca
agggcaggtgtcagtcaggtgttgaatcgcttcacatacgcctcaacgttgtcacattta
cggcgtacaaatactcccattggtcgagatggtaagattgccaaacctagacagttgcac
aacacgcactggggattggtctgcccagctgaaacacctgagggtcaagcctgcggtttg
gtcaagaacttggctctgatgtgttacgtaagcgttggaacaccaggaactcccctcgtg
gaattcatgcaacaaagagacatggagttgttggaagagtacgatcctgtcaccaatccg
aatgctaccaaagtcttcgtcaacggcgtctgggttggcgttcacaaaaacccgacacag
ttgatcgagacgctgcgcgaaattcgacgaagaggaactgtcagttttgaaatcacgatc
attcgtgacgttcgtgagagggagatcaaggtcttcaccgatgctggcagagtttgtcga
cctctctttgttgttgataacaacccacgatctgaacacaagggccaactggctctcaga
cgtgagcatgttgaaaggcttcaggatgatcgcgaggttgacacgacattcctctcggaa
gaagaacgcgatgaaagaatctttggatggaaaggcttggtcaaggaaggtgtcgttgag
tatttggacgccgaagaagaggagcaagccatgatcacaatgtcaccagacgatcttgat
gagcataccaaactgatgcaacacggcaatgtgattcatgaaggcatcgaagatccgcat
cgccgtatcaaggcaaaaccaagttctgccgtgagcatgtat-acccattgtgaggttca
tccggctatgatcttgggcgtctgcgcatcgatcattccct-------------------
----------------------------------------------
>Leptoxyphium_kurandae_CBS_129530
-----------------------------------------------------------g
attttcagaatgaagtttgcccagttaaagaacgacatgcagcaatatctcgtgagagca
atcgagagcggcagagatttcaatgtcaatttagcttgcaaaagcaacatcatcacttcc
ggtcttcgctacagcttggctacaggaaattggggtgatcagaaaaaggcaatgtccaca
agggcaggtgtcagtcaagtgttgaaccgcttcacatacgcatcaacattgtcacattta
cggcgtacaaatacgcccattggtcgagatggtaaaattgccaaacccagacagctgcac
aatacgcactggggattggtctgcccagccgagacacccgagggacaagcctgtggtttg
gtcaagaacttggctctgatgtgctacgtcagtgttggaacaccaggaaccccccttgtt
gaatttatgcaacaaagagacatggagctgttagaagagtacgatcctgtcactaatcct
aatgccaccaaagtcttcgtcaacggtgtctgggttggcgttcacaaaaacccaacccag
ctgattgagacactgcgcgagattcgacgaagaggaactgtcagtttcgaaatcacgatc
attcgcgatgtccgtgagagggagatcaaggtcttcaccgacgctggtagagtttgtcga
cctctctttgttgtcgacaacaatgcgcgatctgagcacaagggccagctggctctcaga
cgtgagcacgttgaaaggctccaggatgatcgcgaggtcgacacaacattcctctctgaa
gaggaacgtgacgagagaatctttggatggaagggcttggtcaaggagggtgtcgttgaa
tacttggatgctgaagaagaggagcaagcgatgattacaatgtcaccagacgatcttgac
gagcacaccaagctgatgcaacacggccatgtggtccatgaaggtatcgaagatccacat
cgtcgtatcaaggcgaaaccaagttctgctgtgagcatgtat-acccattgtgaggttca
tccagccatgatcttgggcgtctgcgcatcgattatccccttcccagatcacaa------
----------------------------------------------
>Leptoxyphium_madagascariense_CBS_124766_type
-----------------------------------------------------------g
atcttcagaatgaagtttgcgcagttgaagaatgacatgcagcaatacctcgtcagagcg
atcgagagcggtagagatttcaacgtcaatctggcttgcaagagcaacattatcacctct
ggtctacgttacagtttggctactggaaactggggtgatcagaaaaaggcaatgtcgacg
agagcaggtgtcagtcaagtgttgaaccgtttcacatacgcatcaacattgtcacattta
cgccgtacaaacacgccaattggtcgtgacggtaaaattgccaaacccagacagctccac
aacacacattggggattggtctgtccggctgagacacctgagggacaagcttgtggtttg
gtgaagaacttggctctgatgtgctacgtcagcgttggaactccaggaactcctctggtc
gaattcatgcagcaaagagatatggagttgctagaggagtacgatcctgtcacaaacccg
aatgccactaaagtcttcgtcaacggtgtttgggtcggtgttcacaagaacccaacccag
ctgattgagacacttcgcgagattcgacgaaggggaactgtcagcttcgaaatcacaatc
attcgtgatgtcagagagagagagattaaggtcttcaccgacgccggcagagtctgtcga
cctttattcgttgtggataacaacccacgatcagatcacaagggccagttggcgctcaga
cgtgaacacgtcgagaagctccaggatgatcgcgaagtggacacaacattcctttctgaa
gaggagcgtgatgagcaaatcttcggatggaagggtctggtcaaggagggtgtcgttgaa
tatctggatgccgaagaagaagagcaagccatgatcacaatgtcgccagacgatcttgac
gaacacaccaaactgatgcaacacggcaatgtggtccatgaaggtgttgaagacccacat
cgtcgtatcaaggcaaagccaagttctgccgtgagcatgtac-acccattgtgaggtcca
tcccgccatgattctgggtgtttgtgcatcgattatccccttcccagatcac--------
----------------------------------------------
>Phaeoxyphiella_australiana_CBS_146169_type
------------------------------------------------------------
-ttttccgcctcaaatttgcgcaactcaaaaacgatatgaagcagtatctcgaccgcgca
atggagcaagggagagagttcaacatcaacttagctgtgaaaagcaacatcattacttct
ggattgcggtacagtctggccacaggtaattggggcgatcagaagaaagcggcgagcgca
agagcaggcgtgagtcaggtgttgaaccgatacacatacgcgtcaacgctttcacatctg
aggcggacgaacacgcctatcggcagagatggcaagattgcgaagcctaggcagttgcat
aatactcattggggtctggtgtgccctgctgagacacctgaaggccaggcttgtggtttg
gtgaaaaaccttgcgctgatgtgttacgtcagcgttggaacacctggaacacctcttgtc
gacttcatgcaacaacgtgatatggaacttttggaagagtatgaccccgtcaccaatccg
aatgccacgaaggtgttcgtgaacggcgtctgggtaggtgtacacaaaaatccgagccag
ctgattgatatgctccacgatattcgtcgcaaaggcatcgttagcttcgagattactatt
attcgcgacgtgcgggatcgagaaatcaaggtcttcacagacgccggcagagtgtgcagg
ccactttttgtggttgacaatgatcctcgatctacgtctaaaggaggtttagtgctgaag
cgtgagcatattgacaagctgcagttggataaggagctcgacacgactgggttgtctgag
caagaacgtgaagaagaaacatttgggtggaagggcctggtgaagtcaggcatcgtcgaa
tacctggatgccgaggaggaggaacaggcgatgatcgtgatgacgcctcacgacctagaa
gaacacc---gcatggtcgtcaatggcacgccgttcgaagatgcgaaggatgaccctcac
cgtcgaattaagccgaaacctaacccagccgtcaggctatgg-actcactgtgagattca
tccagctatgatccttggcatctgcgcctccatcattcc---------------------
----------------------------------------------
>Phaeoxyphiella_phylicae_CBS_146170_type
------------------------------------------------------------
-ttttccgcctcaaatttgcgcaactcaaaaacgatatgaaacaatatctcgaccgcgcg
atggagcaagggagagagtttaacatcaacttagctgtgaagagcaacatcattacttct
ggattacggtacagtctggctacaggtaattggggcgatcagaagaaggcggcgagcgca
agagcaggcgtgagtcaggtgttgaaccgatacacatacgcgtcaactctttcacatttg
aggcggacaaacacgcccatcggcagagatggcaagattgcgaagcccaggcagttgcat
aatactcattggggtctggtgtgtcctgctgagacccccgaaggccaggcttgtgggttg
gtgaaaaatctcgcgttaatgtgttacgtcagcgttggaacacctggaacacctcttgtc
gacttcatgcaacaacgtgatatggaacttttggaagagtatgaccccgtcaccaatccg
aatgccacgaaggtgttcgtgaacggcgtttgggtaggcgtgcataaaaatccgagccag
ttgattgatatgctccacgatattcgtcgcaaaggtatcgttagtttcgagattaccatt
attcgcgacgtgcgggatcgagaaatcaaggtcttcacagacgccggcagggtgtgtagg
ccactttttgtggttgacaatgatcctcgatctacgtctaaaggaggtttagtgctgaag
cgtgaacatattgacaagctgcagttggataaggagctcgacacgactgggttgtctgag
caagaacgtgaagaggaaacatttgggtggaagggtctggtgaagtcaggcatcgtcgaa
tacctggatgctgaggaggaggaacaggcgccgatcgtgatgacgcctgacgatcttgaa
gaacacc---gcatggtcgtcaatggtacgccgttcgaagatgcgaaggatgaccctcac
cgtcgaatcaagccgaagcctaatccagccgtcaggttgtgg-actcactgtgagatcca
tccagctatgattcttggcatctgtgcctccatcattcc---------------------
----------------------------------------------
>Phragmocapnias_betle_CPC_17762
----------------------------------------------------------ag
atcttccgaatgaagtttgcgcagttgaagaatgacatgcaacagtatctggtcagagct
attgagtcaggcagggactttaacgtcaatcttgcttgcaagagcaatatcatcacttct
ggattgcgttacagtcttgctactggtaattggggtgatcagaagaaggcaatgtcaacc
agagctggtgtcagtcaggtgctgaatcgttttacgtatgcttccactctgtcgcatttg
cgacgtacaaacacacctatcggcagagacggcaagattgcaaagccaagacagttgcac
aatacgcactggggtctcgtttgcccagcagagacacccgaaggacaggcttgcggtttg
gtcaagaatctcgcgctgatgtgttatgtgagtgttggtacacctggcacacctctcgtg
gagttcatgcaacaacgagacatggagttgctcgaagagtacgaccctgtcaccaaccca
aacgccacgaagatattcgtaaacggtgtgtgggtgggtgtgcacaagaacccgacccag
cttatagagactcttcgtgagatccgtcgtagaggtactgtcagtttcgaaattaccatc
atccgtgatgtgcgagacagagaaatcaaggtctttacagatgctggcagagtctgccgg
cctctttttgttgtcgacaacaatcctagatcggaaaggaaaggaaagttggcactcagg
cgtgagcatgttgagagcttgcaggaagaccgagaaatagatacatctcttctttctgaa
gaagagcgtgatgaacagacattcggatggaaaggtttggtcaaagagggtgttgtcgag
tatctcgatgccgaagaggaagagcaggcaatgattaccatgacgccggatgaccttgac
gaacacaggcaagtgcttcaatttggctcgtcgttccaagatccaaaggatgacgcacat
cgccgtattaagccgaagcccaatcttgcagtgagaatgtgg-actcactgtgagattca
tcctgctatgattctgggcatttgcgcatccatcattcctttccctgaccataatcaatc
a---------------------------------------------
>Polychaeton_citri_CBS_116435
------------------------------------------------------------
-tcttccgaatgaagttcgcgcagttgaaaaacgacatgcaacagtatctaggcagagcc
attgagtctggcagagacttcaacgtcaaccttgcctgtaagagtaacatcatcacttcg
ggtctacgatacagtcttgccactggcaactggggcgatcagaagaaagcaatgtctacg
agagccggtgtcagtcaagtgttgaaccgctttacatacgcttcgaccttatcccatctg
cgacgtacgaacacacccatcggtagagatggcaagatcgccaagcctagacagttgcac
aacacccactggggtctggtttgtccagcagagacgccagaagggcaagcctgtgggttg
gtcaagaaccttgcactgatgtgttacgtgagtgttggtacacctggtactccacttgtc
gagttcatgcagcaacgagacatggagttactcgaagagtatgatcccgtcaccaacccg
aacgccacaaagatcttcgtcaatggtgtgtgggtcggtgtacataagaatccaactcaa
ctgattgagacccttcgtgagattcgtcggagaggtaccgtcagtttcgagattaccatc
atccgtgacgtacgagaccgagagatcaaggtcttcacagatgctggcagagtctgccgg
ccgctgtttgtcgttgacaacaaccctcgttctgaaaggaaagggaagttggcgctcaga
cgtgagcatgtcgagcatttgcaggaagatagagaagtagacacatccttactatccgaa
gaggagcgtgatgagcagactttcgggtggaagggtcttgtcaaggaaggagttgtcgaa
tatctcgacgccgaggaagaagagcaagccatgatcacgatgacaccagacgatctggat
gagcataggcaggtgcttcagtacggctcatcgttccaggaccccaaggacgacccacat
cgccgtatcaagcctaagcccaatcttgctgtaaggatgtgg-acgcactgcgagatcca
tcctgcaatgattctcggtatctgtgcatccattattccattcccaga------------
----------------------------------------------
>Scolecoxyphium_blechni_CBS_146174_type
------------------------------------------------------------
-tcttccgcttgaaattcactcagctgaagaacgacatgaagcaataccttgaccgagcc
ttggaacaaggcagggagttcaacatcaatttagctgtcaaaagtaacatcataagctct
ggattgagatacagtttggcaactggcaactggggagatcaaaagaaagcagccagtgcg
agagcaggcgtcagccaagtgctgaatcgctacacctacgcctcaacgctttcacatttg
cgtcgaaccaacacacctattggccgcgacggcaagattgccaaaccaagacagctacac
aatactcattggggcctggtgtgtcctgcagaaactcccgaaggccaggcatgcggcttg
gtgaagaatcttgctttgatgtgttacgtctcagttggaacacctggtactcccctgatc
gatttcatgcaacagcgagatatggagctgctagaagaatatgatccggtcaccaatccg
aacgcgaccaaggtcttcgtgaatggtgtctgggttggtgtacacaacaacccaggccag
ctgattgacatgcttcgtgacatccgaaggaaggatatcgttagtttcgaaatcactctc
atccgagatgtcagagacagggagatcaaggtctttacagacgctggaagagtatgtcgt
ccgttgttcgtggttgacaacagcccgcaatcagcgtccaagggtagcctggtgttgaaa
cgcgagcacatcgacaagctgtcgctagacaaagagctcgacacttccggcatgtccgag
caggaacgcgatgaggaagtcttcggctggaagggtcttgtgaagaatggcgttgtcgag
tatctcgacgccgaggaggaagagcaagcgatgatcgtgatgactccggacgacctcgaa
gagcaca---aaatggtcatcagcggcataccattcgaggatgcgaaggacgacccacat
cgtaggatcaagccaaagcccaatccagctgtgagaatgtgg-actcactgcgagatcca
ccctgcgatgatactgggaatttgtgcatccatcattcc---------------------
----------------------------------------------
>Scolecoxyphium_blechnicola_CBS_146175_type
------------------------------------------------------------
-tcttccgcttgaaattcactcagctgaagaacgacatgaagcaatatcttgaccgagcc
ttggaacaaggtagggagttcaacatcaatttagctgtcaaaagtaacatcataagctct
gggttgaggtacagtttggcaactggcaactggggagatcaaaagaaagcagccagtgcg
agagcaggcgtcagccaagtgctgaatcgctacacctacgcctcaacgctttcacatttg
cgtcgaaccaacacacctattggccgcgacggcaagattgccaaaccaagacagctacac
aatactcattggggcctggtgtgtcctgcagaaactcccgaaggtcaggcatgcggcttg
gtgaagaatcttgctttgatgtgttatgtctccgttggaacacctggtactcccctgatc
gatttcatgcaacagcgagatatggagctgctagaagaatacgacccggtaaccaatccg
aacgcgaccaaggtcttcgtgaatggtgtctgggttggtgtacacaacaacccaggccag
ttgattgacatgcttcgtgacatccggagaaaggatatcgttagtttcgaaatcactctc
atccgagatgtcagagacagggagatcaaggtctttacagacgctggaagagtgtgccgt
ccgttgttcgtggttgacaacagcccgcaatcagcgtccaagggtagcctggtgttgaaa
cgcgagcacatcgacaagctgtcgctagacaaagagctcgacacttccggcatgtccgag
caggaacgcgatgaggaagtcttcggctggaagggtcttgtgaagaatggcgttgtcgag
tatctcgacgccgaggaggaagagcaagcgatgatcgtgatgactccggacgacctcgaa
gagcaca---aaatggtcatcagcggcataccattcgaggatgcgaaggacgacccacat
cgtaggatcaagccgaagcccaacccagctgtgagaatgtgg-actcactgcgagatcca
ccctgcgatgatactgggaatttgtgcatccatcattcc---------------------
----------------------------------------------
>Scolecoxyphium_leucadendri_CBS_146176_type
------------------------------------------------------------
-----ccgcttgaaattcactcagctgaagaacgacatgaagcaatatctcgaccgagcc
ttggaacaaggcagggagttcaacatcaatttagctgtcaaaagtaacatcataagctct
ggattgaggtatagtttggcaactggcaactggggagatcaaaagaaagcagccagtgcg
agggcaggcgtcagccaggtgctgaatcgctacacctatgcctcaacgctttcacatttg
cgtcgaaccaatacacctattggccgagacggtaagattgccaaaccaagacagctacac
aacactcattggggcctggtgtgtcctgcagaaactcccgaaggtcaggcatgcggcttg
gtgaaaaaccttgctttgatgtgctacgtctccgttggaacacctggtactcccctgatc
gatttcatgcaacagcgagatatggagctgctagaggagtacgacccggtcaccaatccg
aacgcgaccaaggtcttcgtgaatggtgtctgggttggtgtacacaacaacccaggccag
ttgattgacatgcttcgtgacatccggagaaaggacatcgttagtttcgaaatcactctc
atccgagatgtcagagacagggagatcaaagtctttacagacgctggaagagtgtgtcgt
ccgttgttcgtggttgacaacagcccgcaatcagcgtccaagggtagcctggtgttgaaa
cgcgagcacatcgacaagctgtcgttagacaaagagctcgacacttcgggcatgtcggag
caggaacgcgatgaggaagtcttcggctggaagggtcttgtgaagaatggcgttgttgag
tatctcgacgccgaggaggaagagcaagcgatgatcgtgatgactccggacgatctcgaa
gagcaca---aaatggtcatcagcggcataccattcgaggatgcgaaggacgacccacat
cgtaggatcaagccgaagcccaatccagctgtgagaatgtgg-actcactgcgagatcca
ccctgcgatgatactgggaatttgtgcatccatcattcc---------------------
----------------------------------------------
>Scolecoxyphium_phylicae_CBS_146177_type
------------------------------------------------------------
-tcttccgaatgaaattcacacagctgaaaaacgacatgaagcaatatctggaccgagcc
ttggaacaaggtagggagttcaacatcaatctagcggtaaaaagcaacatcataagctct
gggttgaggtacagtttggcaactggcaactggggagatcagaagaaggccgctagtgcg
aaggcaggcgtcagtcaagtactgaatcgctacacctacgcatccacgctttcgcattta
cgtcgaaccaatacacctattggtcgagatggcaagatcgcgaaaccaagacagctacac
aacactcactggggcctggtgtgtcctgcggaaactcccgaaggtcaggcctgtggcttg
gtgaagaatcttgctttgatgtgttacgtttctgttggaacgcctggtactcccctgatc
gacttcatgcaacagcgagatatggagctactagaagagtatgacccagtcaccaatccg
aacgcgaccaaggtcttcgtgaatggtgtttgggttggcgtgcacaataatccaggccag
ttgatcgacatgcttcgcgacattcggagaaaggatatcgttagtttcgaaatcactctc
atccgagatgttcgagatcgggagatcaaggtcttcacagatgctggaagggtttgtcgt
ccgctatttgtggttgacaataacccgcagtctgcgtccaagggcagtctagtgttgaaa
cgcgagcacatcgacaagttgtcgctagataaagagctcgacacatccggcctctctgag
caggaacgagatgaggagatttttggctggaaaggtcttgtgaagaatggcgttgtcgag
tatctcgatgccgaggaggaagagcaagcaatgattgtaatgactcctgatgatctcgaa
gagcaca---aaatggtaatcagcggtataccattcgaggacgccaaggacgacccacat
cgtaggatcaagccgaagcctaatccagctgtaagaatgtgg-actcactgcgagatcca
tcctgcgatgatactgggaatttgtgcatccattattcc---------------------
----------------------------------------------
>Conidiodicarpus_sp__CBS_139818
------------------------------------------------------------
attttccgcatgaaatttgcacagttgaagaatgacatgcaacaatacttggttagagcc
attgaatcaggcagagacttcaacgttaatcttgcttgtaagagcaatattatcacttca
ggtttacgttacagtcttgcaaccggtaattggggtgatcagaagaaggcaatgtctaca
agagctggtgtcagtcaggtgttgaatcgtttcacttatgcttcgactttatcccatttg
cgacgcacaaatacacctattggtagagatggcaagattgcaaagccaagacagttgcac
aatactcactggggtctggtatgtccagcagagacgcctgaaggacaagcttgtggtctg
gtcaagaacctggcactcatgtgctatgtgagtgtcggtacacctggcacaccgcttgtc
gagttcatgcaacaacgagatatggaattgcttgaggaatatgatcctgtcacgaacccg
aatgccacaaagattttcgtaaacggagtgtgggttggagtacataagaatccgacccaa
ctgattgagactcttcgcgagattcgtcgaagaggcaccgtcagttttgagatcactatc
atccgtgacgtgagagacagagagatcaaggtcttcacggacgctggtagagtctgccga
ccgctctttgtagttgataacaatcctcgctctgaaaggaaaggaaagttagcactcagg
cgtgagcatgttgaaagtttgcaggaagaccgagaagtagacacatccttactctctgaa
gaagagcgtgacgagcaaatttttgggtggaaaggtctggtcaaggaaggtgttgtcgag
tatcttgatgctgaagaagaagagcaggctatgataataatgacgccagacgacctcgac
gagcataggcaggtgcttcagtatggttcatcgttccaagatccgaaggatgatgcgcat
cgccggattaaacctagacctaatcttgctgtcagaatgtgg-acgcattgcgagattca
tcctgctatgattctcggaatctgtgcgtccattattccgttcccagaccacaa------
----------------------------------------------
>Conidiodicarpus_sp__CBS_139821
------------------------------------------------------------
attttccgcatgaaatttgcacagttgaagaatgacatgcaacaatacttggttagagcc
attgaatcaggcagagacttcaacgttaatcttgcttgtaagagcaatattatcacttca
ggtttacgttacagtcttgcaaccggtaattggggtgatcagaagaaggcaatgtctaca
agagctggtgtcagtcaggtgttgaatcgtttcacttatgcttcgactttatcccatttg
cgacgcacaaatacacctattggtagagatggcaagattgcaaagccaagacagttgcac
aatactcactggggtctggtatgtccagcagagacgcctgaaggacaagcttgtggtctg
gtcaagaacctggcactcatgtgctatgtgagtgtcggtacacctggcacaccgcttgtc
gagttcatgcaacaacgagatatggaattgcttgaggattatgatcctgtcacgaacccg
aatgccacaaagattttcgtaaacggagtgtgggttggagtacataagaatccgacccaa
ctgattgagactcttcgcgagattcgtcgaagaggcaccgtcagttttgagatcactatc
atccgtgacgtgagagacagagagatcaaggtcttcacggacgctggtagagtctgccga
ccgctctttgtagttgataacaatcctcgctctgaaaggaaaggaaagttagcactcagg
cgtgagcatgttgaaagtttgcaggaagaccgagaagtagacacatccttactctctgaa
gaagagcgtgacgagcaaatttttgggtggaaaggtctggtcaaggaaggtgttgtcgag
tatcttgatgctgaagaagaagagcaggctatgataataatgacgccagacgacctcgac
gagcataggcaggtgcttcagtatggttcatcgttccaagatccgaaggatgatgcgcat
cgccggattaaacctagacctaatcttgctgtcagaatgtgg-acgcattgcgagattca
tcctgctatgattctcggaatctgtgcgtccattattccgttcccagaccacaa------
----------------------------------------------
>Conidiodicarpus_sp___CPC_20463
-------------------------------------------------------cgcag
attttccgcatgaaatttgcacagttgaagaatgacatgcaacaatacttggttagagcc
attgaatcaggcagagacttcaacgttaatcttgcttgtaagagcaatattatcacttca
ggtttacgttacagtcttgcaaccggtaattggggtgatcagaagaaggcaatgtctaca
agagctggtgtcagtcaggtgttgaatcgtttcacttatgcttcgactttatcccatttg
cgacgcacaaatacacctattggtagagatggcaagattgcaaagccaagacagttgcac
aatactcactggggtctggtatgtccagcagagacgcctgaaggacaagcttgtggtctg
gtcaagaacctggcactcatgtgctatgtgagtgtcggtacacctggcacaccgcttgtc
gagttcatgcaacaacgagatatggaattgcttgaggaatatgatcctgtcacgaacccg
aatgccacaaagattttcgtaaacggagtgtgggttggagtacataagaatccgacccaa
ctgattgagactcttcgcgagattcgtcgaagaggcaccgtcagttttgagatcactatc
atccgtgacgtgagagacagagagatcaaggtcttcacggacgctggtagagtctgccga
ccgctctttgtagttgataacaatcctcgctctgaaaggaaaggaaagttagcactcagg
cgtgagcatgttgaaagtttgcaggaagaccgagaagtagacacatccttactctctgaa
gaagagcgtgacgagcaaatttttgggtggaaaggtctggtcaaggaaggtgttgtcgag
tatcttgatgctgaagaagaagagcaggctatgataataatgacgccagacgacctcgac
gagcataggcaggtgcttcagtatggttcatcgttccaagatccgaaggatgatgcgcat
cgccggattaaacctagacctaatcttgctgtcagaatgtgg-acgcattgcgagattca
tcctgctatgattctcggaatctgtgcgtccattattccgttcccagaccacaaccaatc
g---------------------------------------------
>Conidiodicarpus_sp___CPC_20465
-------------------------------------------------------cgcag
attttccgcatgaaatttgcacagttgaagaatgacatgcaacaatacttggttagagcc
attgaatcaggcagagacttcaacgttaatcttgcttgtaagagcaatattatcacttca
ggtttacgttacagtcttgcaaccggtaattggggtgatcagaagaaggcaatgtctaca
agagctggtgtcagtcaggtgttgaatcgtttcacttatgcttcgactttatcccatttg
cgacgcacaaatacacctattggtagagatggcaagattgcaaagccaagacagttgcac
aatactcactggggtctggtatgtccagcagagacgcctgaaggacaagcttgtggtctg
gtcaagaacctggcactcatgtgctatgtgagtgtcggtacacctggcacaccgcttgtc
gagttcatgcaacaacgagatatggaattgcttgaggaatatgatcctgtcacgaacccg
aatgccacaaagattttcgtaaacggagtgtgggttggagtacataagaatccgacccaa
ctgattgagactcttcgcgagattcgtcgaagaggcaccgtcagttttgagatcactatc
atccgtgacgtgagagacagagagatcaaggtcttcacggacgctggtagagtctgccga
ccgctctttgtagttgataacaatcctcgctctgaaaggaaaggaaagttagcactcagg
cgtgagcatgttgaaagtttgcaggaagaccgagaagtagacacatccttactctctgaa
gaagagcgtgacgagcaaatttttgggtggaaaggtctggtcaaggaaggtgttgtcgag
tatcttgatgctgaagaagaagagcaggctatgataataatgacgccagacgacctcgac
gagcataggcaggtgcttcagtatggttcatcgttccaagatccgaaggatgatgcgcat
cgccggattaaacctagacctaatcttgctgtcagaatgtgg-acgcattgcgagattca
tcctgctatgattctcggaatctgtgcgtccattattccgttcccagaccacaa------
----------------------------------------------
>Conidiodicarpus_sp___CPC_20472
-------------------------------------------------------cgcag
attttccgcatgaaatttgcacagttgaagaatgacatgcaacaatacttggttagagcc
attgaatcaggcagagacttcaacgttaatcttgcttgtaagagcaatattatcacttca
ggtttacgttacagtcttgcaaccggtaattggggtgatcagaagaaggcaatgtctaca
agagctggtgtcagtcaggtgttgaatcgtttcacttatgcttcgactttatcccatttg
cgacgcacaaatacacctattggtagagatggcaagattgcaaagccaagacagttgcac
aatactcactggggtctggtatgtccagcagagacgcctgaaggacaagcttgtggtctg
gtcaagaacctggcactcatgtgctatgtgagtgtcggtacacctggcacaccgcttgtc
gagttcatgcaacaacgagatatggaattgcttgaggaatatgatcctgtcacgaacccg
aatgccacaaagattttcgtaaacggagtgtgggttggagtacataagaatccgacccaa
ctgattgagactcttcgcgagattcgtcgaagaggcaccgtcagttttgagatcactatc
atccgtgacgtgagagacagagagatcaaggtcttcacggacgctggtagagtctgccga
ccgctctttgtagttgataacaatcctcgctctgaaaggaaaggaaagttagcactcagg
cgtgagcatgttgaaagtttgcaggaagaccgagaagtagacacatccttactctctgaa
gaagagcgtgacgagcaaatttttgggtggaaaggtctggtcaaggaaggtgttgtcgag
tatcttgatgctgaagaagaagagcaggctatgataataatgacgccagacgacctcgac
gagcataggcaggtgcttcagtatggttcatcgttccaagatccgaaggatgatgcgcat
cgccggattaaacctagacctaatcttgctgtcagaatgtgg-acgcattgcgagattca
tcctgctatgattctcggaatctgtgcgtccattattccgttcccagaccacaa------
----------------------------------------------
>Conidiodicarpus_sp___CPC_17778
-------------------------------------------------------cgcag
attttccgcatgaaatttgcacagttgaagaatgacatgcaacaatacttggttagagcc
attgaatcaggcagagacttcaacgttaatcttgcttgtaagagcaatattatcacttca
ggtttacgttacagtcttgcaaccggtaattggggtgatcagaagaaggcaatgtctaca
agagctggtgtcagtcaggtgttgaatcgtttcacttatgcttcgactttatcccatttg
cgacgcacaaatacacctattggtagagatggcaagattgcaaagccaagacagttgcac
aatactcactggggtctggtatgtccagcagagacgcctgaaggacaagcttgtggtctg
gtcaagaacctggcactcatgtgctatgtgagtgtcggtacacctggcacaccgcttgtc
gagttcatgcaacaacgagatatggaattgcttgaggaatatgatcctgtcacgaacccg
aatgccacaaagattttcgtaaacggagtgtgggttggagtacataagaatccgacccaa
ctgattgagactcttcgcgagattcgtcgaagaggcaccgtcagttttgagatcactatc
atccgtgacgtgagagacagagagatcaaggtcttcacggacgctggtagagtctgccga
ccgctctttgtagttgataacaatcctcgctctgaaaggaaaggaaagttagcactcagg
cgtgagcatgttgaaagtttgcaggaagaccgagaagtagacacatccttactctctgaa
gaagagcgtgacgagcaaatttttgggtggaaaggtctggtcaaggaaggtgttgtcgag
tatcttgatgctgaagaagaagagcaggctatgataataatgacgccagacgacctcgac
gagcataggcaggtgcttcagtatggttcatcgttccaagatccgaaggatgatgcgcat
cgccggattaaacctagacctaatcttgctgtcagaatgtgg-acgcattgcgagattca
tcctgctatgattctcggaatctgtgcgtccattattccgttcccagaccacaaccaatc
g---------------------------------------------
>Conidiodicarpus_sp___CPC_21380
------------------------------------------------------------
attttccgcatgaaatttgcacagttgaagaatgacatgcaacaatacttggttagagcc
attgaatcaggcagagacttcaacgttaatcttgcttgtaagagcaatattatcacttca
ggtttacgttacagtcttgcaaccggtaattggggtgatcagaagaaggcaatgtctaca
agagctggtgtcagtcaggtgttgaatcgtttcacttatgcttcgactttatcccatttg
cgacgcacaaatacacctattggtagagatggcaagattgcaaagccaagacagttgcac
aatactcactggggtctggtatgtccagcagagacgcctgaaggacaagcttgtggtctg
gtcaagaacctggcactcatgtgctatgtgagtgtcggtacacctggcacaccgcttgtc
gagttcatgcaacaacgagatatggaattgcttgaggaatatgatcctgtcacgaacccg
aatgccacaaagattttcgtaaacggagtgtgggttggagtacataagaatccgacccaa
ctgattgagactcttcgcgagattcgtcgaagaggcaccgtcagttttgagatcactatc
atccgtgacgtgagagacagagagatcaaggtcttcacggacgctggtagagtctgccga
ccgctctttgtagttgataacaatcctcgctctgaaaggaaaggaaagttagcactcagg
cgtgagcatgttgaaagtttgcaggaagaccgagaagtagacacatccttactctctgaa
gaagagcgtgacgagcaaatttttgggtggaaaggtctggtcaaggaaggtgttgtcgag
tatcttgatgctgaagaagaagagcaggctatgataataatgacgccagacgacctcgac
gagcataggcaggtgcttcagtatggttcatcgttccaagatccgaaggatgatgcgcat
cgccggattaaacctagacctaatcttgctgtcagaatgtgg-acgcattgcgagattca
tcctgctatgattctcggaatctgtgcgtccattattccgttcccagaccacaa------
----------------------------------------------
>Conidiodicarpus_sp___CBS_139819
------------------------------------------------------------
attttccgcatgaaatttgcacagttgaagaatgacatgcaacaatacttggttagagcc
attgaatcaggcagagacttcaacgttaatcttgcttgtaagagcaatattatcacttca
ggtttacgttacagtcttgcaaccggtaattggggtgatcagaagaaggcaatgtctaca
agagctggtgtcagtcaggtgttgaatcgtttcacttatgcttcgactttatcccatttg
cgacgcacaaatacacctattggtagagatggcaagattgcaaagccaagacagttgcac
aatactcactggggtctggtatgtccagcagagacgcctgaaggacaagcttgtggtctg
gtcaagaacctggcactcatgtgctatgtgagtgtcggtacacctggcacaccgcttgtc
gagttcatgcaacaacgagatatggaattgcttgaggaatatgatcctgtcacgaacccg
aatgccacaaagattttcgtaaacggagtgtgggttggagtacataagaatccgacccaa
ctgattgagactcttcgcgagattcgtcgaagaggcaccgtcagttttgagatcactatc
atccgtgacgtgagagacagagagatcaaggtcttcacggacgctggtagagtctgccga
ccgctctttgtagttgataacaatcctcgctctgaaaggaaaggaaagttagcactcagg
cgtgagcatgttgaaagtttgcaggaagaccgagaagtagacacatccttactctctgaa
gaagagcgtgacgagcaaatttttgggtggaaaggtctggtcaaggaaggtgttgtcgag
tatcttgatgctgaagaagaagagcaggctatgataataatgacgccagacgacctcgac
gagcataggcaggtgcttcagtatggttcatcgttccaagatccgaaggatgatgcgcat
cgccggattaaacctagacctaatcttgctgtcagaatgtgg-acgcattgcgagattca
tcctgctatgattctcggaatctgtgcgtccattattccgttcccagaccacaa------
----------------------------------------------
>Conidiodicarpus_sp__CBS_139820
------------------------------------------------------------
-ttttccgcatgaaatttgcacagttgaagaatgacatgcaacaatacttggttagagcc
attgaatcaggcagagacttcaacgttaatcttgcttgtaagagcaatattatcacttca
ggtttacgttacagtcttgcaaccggtaattggggtgatcagaagaaggcaatgtctaca
agagctggtgtcagtcaggtgttgaatcgtttcacttatgcttcgactttatcccatttg
cgacgcacaaatacacctattggtagagatggcaagattgcaaagccaagacagttgcac
aatactcactggggtctggtatgtccagcagagacgcctgaaggacaagcttgtggtctg
gtcaagaacctggcactcatgtgctatgtgagtgtcggtacacctggcacaccgcttgtc
gagttcatgcaacaacgagatatggaattgcttgaggaatatgatcctgtcacgaacccg
aatgccacaaagattttcgtaaacggagtgtgggttggagtacataagaatccgacccaa
ctgattgagactcttcgcgagattcgtcgaagaggcaccgtcagttttgagatcactatc
atccgtgacgtgagagacagagagatcaaggtcttcacggacgctggtagagtctgccga
ccgctctttgtagttgataacaatcctcgctctgaaaggaaaggaaagttagcactcagg
cgtgagcatgttgaaagtttgcaggaagaccgagaagtagacacatccttactctctgaa
gaagagcgtgacgagcaaatttttgggtggaaaggtctggtcaaggaaggtgttgtcgag
tatcttgatgctgaagaagaagagcaggctatgataataatgacgccagacgacctcgac
gagcataggcaggtgcttcagtatggttcatcgttccaagatccgaaggatgatgcgcat
cgccggattaaacctagacctaatcttgctgtcagaatgtgg-acgcattgcgagattca
acctgctatgattctcggaatctgtgcgtccattatt-----------------------
----------------------------------------------
>Leptoxyphium_sp__CBS_135836
------------------------------------------------------------
-----cagaatgaaattcgcccagttgaagaacgacatgcagcaatatctcgtgagagca
attgagagcggtagggatttcaacgtcaacttggcttgcaaaagcaacatcattacttct
ggtctccgctacagcttggctacaggaaactggggtgatcagaaaaaagcaatgtctaca
agggcaggtgtcagtcaggtgttgaatcgcttcacatacgcctcgacgttgtcacattta
cggcgtacaaatactcccattggtcgagatggtaagattgccaaacctagacagttgcac
aacacgcactggggattggtctgccccgctgaaacacctgagggtcaagcctgcggtttg
gtcaagaacttggctctgatgtgctacgtaagcgttggaacaccaggaactcccctcgtg
gaattcatgcaacaaagagacatggagttgttggaagagtacgatcctgtcactaatccg
aatgctaccaaagtcttcgtcaacggcgtctgggttggcgttcacaaaaacccgacacag
ttgattgagacgctgcgcgaaattcgacgaagaggaactgtcagttttgaaatcacgatc
attcgtgacgttcgtgagagggagatcaaggtcttcaccgatgctggcagagtttgtcga
cctctctttgttgttgataacaacccacgatctgaacacaagggccaactggctctcaga
cgtgagcatgttgaaaggctccaggatgatcgtgaggttgacacgacattcctctcggaa
gaagaacgcgatgaaagaatctttggatggaaaggcttggtcaaggaaggtgtcgttgag
tatttggacgccgaagaagaggagcaagccatgatcacaatgtcaccagacgatcttgat
gagcataccaaactgatgcaacacggcaatgtgattcatgaaggtatcgaagatccgcat
cgccgtatcaaggcaaaaccaagttctgccgtgagcatgtat-acccattgtgaggttca
tccggctatgatcttgggcgtctgcgcatcgatcattcccttcccaga------------
----------------------------------------------
>Leptoxyphium_sp__CBS_139620
----------------------------------------------------------ag
attttcagaatgaaattcgcccagttgaagaacgacatgcagcaatatctcgtgagagca
attgagagcggtagggatttcaacgtcaacttggcttgcaaaagcaacatcattacttct
ggtctccgctacagcttggctacaggaaactggggtgatcagaaaaaagcaatgtctaca
agggcaggtgtcagtcaggtgttgaatcgcttcacatacgcctcgacgttgtcacattta
cggcgtacaaatactcccattggtcgagatggtaagattgccaaacctagacagttgcac
aacacgcactggggattggtctgccccgctgaaacacctgagggtcaagcctgcggtttg
gtcaagaacttggctctgatgtgctacgtaagcgttggaacaccaggaactcccctcgtg
gaattcatgcaacaaagagacatggagttgttggaagagtacgatcctgtcactaatccg
aatgctaccaaagtcttcgtcaacggcgtctgggttggcgttcacaaaaacccgacacag
ttgattgagacgctgcgcgaaattcgacgaagaggaactgtcagttttgaaatcacgatc
attcgtgacgttcgtgagagggagatcaaggtcttcaccgatgctggcagagtttgtcga
cctctctttgttgttgataacaacccacgatctgaacacaagggccaactggctctcaga
cgtgagcatgttgaaaggctccaggatgatcgtgaggttgacacgacattcctctcggaa
gaagaacgcgatgaaagaatctttggatggaaaggcttggtcaaggaaggtgtcgttgag
tatttggacgccgaagaagaggagcaagccatgatcacaatgtcaccagacgatcttgat
gagcataccaaactgatgcaacacggcaatgtgattcatgaaggtatcgaagatccgcat
cgccgtatcaaggcaaaaccaagttctgccgtgagcatgtat-acccattgtgaggttca
tccggctatgatcttgggcgtctgcgcatcgatcattcccttcccagatcac--------
----------------------------------------------
>Leptoxyphium_sp__CBS_139618
----------------------------------------------------------ag
attttcagaatgaaattcgcccagttgaagaacgacatgcagcaatatctcgtgagagca
attgagagcggtagggatttcaacgtcaacttggcttgcaagagcaacatcattacttct
ggtctccgctacagcttggctacaggaaactggggtgatcagaaaaaagcaatgtctaca
agggcaggtgtcagtcaggtgttgaatcgcttcacatacgcctcaacgttgtcacattta
cggcgtacaaatactcccattggtcgagatggtaagattgccaaacctagacagttgcac
aacacgcactggggattggtctgcccagctgaaacgcctgagggtcaagcctgtggtttg
gtcaagaatttggctctgatgtgttacgtaagcgttggaacaccaggaactcccctcgtg
gaattcatgcaacaaagagacatggagttgttggaagagtacgatcctgtcactaatccg
aatgctaccaaagtcttcgtcaacggcgtctgggttggcgtccacaaaaacccgacacag
ttgattgagacgctgcgcgaaattcgacgaagaggaactgtcagttttgaaatcacgatc
attcgtgacgttcgtgagagggagatcaaggtcttcaccgatgctggcagagtttgtcga
cctctctttgttgttgataacaacccacgatctgaacacaagggccaactggctctcaga
cgtgagcatgttgaaaggctccaggatgatcgtgaggttgacacgacattcctgtcggaa
gaagaacgcgatgaaagaatctttggatggaaaggcttggtcaaggaaggtgtcgttgag
tatttggacgccgaagaagaagagcaagccatgatcacaatgtcgccagacgatcttgat
gagcataccaaactgatgcaacacggcaatgtgattcatgaaggtatcgaagatccgcat
cgccgcatcaaggcaaaaccaagttctgccgtgagcatgtat-acccattgtgaggttca
tccggctatgatcttgggtgtctgcgcatcgatcattcccttcccagatc----------
----------------------------------------------
>Leptoxyphium_sp___CPC_17767
--------------------------------------------------------tcag
attttcagaatgaaattcgcccagttgaagaacgacatgcagcaatatctcgtgagagca
attgagagcggtagggatttcaacgtcaacttggcttgcaagagcaacatcattacttct
ggtctccgctacagcttggctacaggaaactggggtgatcagaaaaaagcaatgtctaca
agggcaggtgtcagtcaggtgttgaatcgcttcacatacgcctcaacgttgtcacattta
cggcgtacaaatactcccattggtcgagatggtaagattgccaaacctagacagttgcac
aacacgcactggggattggtctgcccagctgaaacgcctgagggtcaagcctgtggtttg
gtcaagaatttggctctgatgtgttacgtaagcgttggaacaccaggaactcccctcgtg
gaattcatgcaacaaagagacatggagttgttggaagagtacgatcctgtcactaatccg
aatgctaccaaagtcttcgtcaacggcgtctgggttggcgtccacaaaaacccgacacag
ttgattgagacgctgcgcgaaattcgacgaagaggaactgtcagttttgaaatcacgatc
attcgtgacgttcgtgagagggagatcaaggtcttcaccgatgctggcagagtttgtcga
cctctctttgttgttgataacaacccacgatctgaacacaagggccaactggctctcaga
cgtgagcatgttgaaaggctccaggatgatcgtgaggttgacacgacattcctgtcggaa
gaagaacgcgatgaaagaatctttggatggaaaggcttggtcaaggaaggtgtcgttgag
tatttggacgccgaagaagaagagcaagccatgatcacaatgtcgccagacgatcttgat
gagcataccaaactgatgcaacacggcaatgtgattcatgaaggtatcgaagatccgcat
cgccgcatcaaggcaaaaccaagttctgccgtgagcatgtat-acccattgtgaggttca
tccggctatgatcttgggtgtctgcgcatcgatcattcccttcccagatcacaaccaat-
----------------------------------------------
>Conidiocarpus_cinnamomi_IFRDCC19_1150_AS1
------------------------------------------------------------
----tccgcatgaaatttgcacaattaaagaacgacatgcaacaatacttggttagagcc
attgaatcaggcagggacttcaacgttaaccttgcttgtaagagcaatattatcacttca
ggtttacgttacagtcttgcaaccggtaattggggtgatcagaagaaggcaatgtctaca
agagctggtgtcagtcaagtgttgaatcgtttcacttatgcttcgactttatcccatttg
cgacgcacaaacacacctattggtagagatggcaagattgcaaagccaagacagttgcac
aatactcactggggtctggtatgtccagcagagacgcctgaaggacaagcttgtggtctg
gtcaagaacctagcactcatgtgctatgtgagtgtcggtacacctggcacaccgcttgtc
gagttcatgcaacaacgagatatggaattgcttgaggaatatgatcctgtcacgaacccg
aatgccacaaagattttcgtaaacggtgtgtgggttggtgtacataagaatcccacccaa
ctgattgagactcttcgcgagattcgtcgaagaggcaccgtcagtttcgagatcactatc
atccgtgacgtgagagacagagagatcaaggtcttcacggacgctggtagagtctgccga
ccgctctttgtagtcgataacaatcctcgctctgaaaggaaaggaaagttagcgctcagg
cgtgagcatgtcgaaagtttgcaggaagaccgagaagtagacacatccttactctctgaa
gaagagcgtgacgagcagatttttgggtggaaaggtctggtcaaggaaggtgttgtcgag
tatcttgatgccgaagaagaagagcaggctatgataataatgacgccagacgacctcgac
gagcataggcaggtgcttcagtatggttcatcgttccaagatccgaaggatgatgcgcat
cgccggattaaacctagacctaatcttgctgtcagaatgtgg-acgcattgcgagattca
tcctgctatgattctcggaatctgtgcgtccattattccgtt------------------
----------------------------------------------
>Conidiocarpus_luodianense_IFRDCC19_1153_QLS4
------------------------------------------------------------
------------------------------------------------------------
--------------------------------------------------------cttc
aggttacgttcca-ttctgcaaccggtaatt-gggtgatcagaagaaggcaatgtcttca
agagctggtgtcagtcaagtgttgaatcgtttcacttatgcttcgactttatcccatttg
cgacgcacaaacacacctattggtagagatggcaagattgcaaagccaagacagttgcac
aatactcactggggtctggtatgtccagcagagacgcctgaaggacaagcttgtggtctg
gtcaagaacctagcactcatgtgctatgtgagtgtcggtacacctggcacaccgcttgtc
gagttcatgcaacaacgagatatggaattgcttgaggaatatgatcctgtcacgaacccg
aatgccacaaagattttcgtaaacggtgtgtgggttggtgtacataagaatcccacccaa
ctgattgagactcttcgcgagattcgtcgaagaggcaccgtcagtttcgagatcactatc
atccgtgacgtgagagacagagagatcaaggtcttcacggacgctggtagagtctgccga
ccgctctttgtagtcgataacaatcctcgctctgaaaggaaaggaaagttagcgctcagg
cgtgagcatgtcgaaagtttgcaggaagaccgagaagtagacacatccttactctctgaa
gaagagcgtgacgagcagatttttgggtggaaaggtctggtcaaggaaggtgttgtcgag
tatcttgatgccgaagaagaagagcaggctatgataataatgacgccagacgacctcgac
gagcataggcaggtgcttcagtatggttcatcgttccaagatccgaaggatgatgcgcat
cgccggattaaacctagacctaatcttgctgtcagaatgtgg-acgcattgcgagattca
tcctgctatgattctcggaatctgtgcgtcc-----------------------------
----------------------------------------------
>Conidiocarpus_caucasicus_IFRDCC19_1159_BJ4
------------------------------------------------------------
-----ccgcatgaaatttgcacaattaaagaacgacatgcaacaatacttggttagagcc
attgaatcaggcagggacttcaacgttaaccttgcttgtaagagcaatattatcacttca
ggtttacgttacagtcttgcaaccggtaattggggtgatcagaagaaggcaatgtctaca
agagctggtgtcagtcaagtgttgaatcgtttcacttatgcttcgactttatcccatttg
cgacgcacaaacacacctattggtagagatggcaagattgcaaagccaagacagttgcac
aatactcactggggtctggtatgtccagcagagacgcctgaaggacaagcttgtggtctg
gtcaagaacctggcactcatgtgctatgtgagtgtcggtacacctggcacaccgcttgtc
gagttcatgcaacaacgagatatggaattgcttgaggaatatgatcctgtcacgaacccg
aatgccacaaagattttcgtaaacggtgtgtgggttggtgtacataagaatcccacccaa
ctgattgagactcttcgcgagattcgtcgaagaggcaccgtcagtttcgagatcactatc
atccgtgacgtgagagacagagagatcaaggtcttcacggacgctggtagagtctgccga
ccgctctttgtagtcgataacaatcctcgctctgaaaggaaaggaaagttagcgctcagg
cgtgagcatgtcgaaagtttgcaggaagaccgagaagtagacacatccttactctctgaa
gaagagcgtgacgagcagatttttgggtggaaaggtctggtcaaggaaggtgttgtcgag
tatcttgatgctgaagaagaagagcaggctatgataataatgacgccagacgacctcgac
gagcataggcaggtgcttcagtatggttcatcgttccaagatccga--------------
------------------------------------------------------------
------------------------------------------------------------
----------------------------------------------
>Conidiocarpus_cinnamomi_IFRDCC19_1165_QLS2
------------------------------------------------------------
----------------------aattaaagaacgacatgcaacaatacttgattagagcc
attgaatcaggcagggacttcaacgttaaccttgcttgtaagagcaatattatcacttca
ggtttacgttacagtcttgcaaccggtaattggggtgatcagaagaaggcaatgtctaca
agagctggtgtcagtcaagtgttgaatcgtttcacttatgcttcgactttatcccatttg
cgacgcacaaacacacctattggtagagatggcaagattgcaaagccaagacagttgcac
aatactcactggggtctggtatgtccagcagagacgcctgaaggacaagcttgtggtctg
gtcaagaacctggcactcatgtgctatgtgagtgtcggtacacctggcacaccgcttgtc
gagttcatgcaacaacgagatatggaattgcttgaggaatatgatcctgtcacgaacccg
aatgccacaaagattttcgtaaacggtgtgtgggttggtgtacataagaatcccacccaa
ctgattgagactcttcgcgagattcgtcgaagaggcaccgtcagtttcgagatcactatc
atccgtgacgtgagagacagagagatcaaggtcttcacggacgctggtagagtctgccga
ccgctctttgtagtcgataacaatcctcgctctgaaaggaaaggaaagttagcgctcagg
cgtgagcatgtcgaaagtttgcaggaagaccgagaagtagacacatccttactctctgaa
gaagagcgtgacgagcagatttttgggtggaaaggtctggtcaaggaaggtgttgtcgag
tatcttgatgccgaagaagaagagcaggctatgataataatgacgccagacgacctcgac
gagcataggcaggtgcttcagtatggttcatcgttccaagatccgaaggatgatgcgcat
cgccggattaaacctagacctaatcttgctgtcagaatgtgg-acgcattgcgagattca
tcctgctatgattctcggaatctgtgcg--------------------------------
----------------------------------------------
>Conidiocarpus_cinnamomi_IFRDCC19_1168_CS2
------------------------------------------------------------
---ttccgcatgaaatttgcacaattaaagaacgacatgcaacaatacttggttagagcc
attgaatcaggcagggacttcaacgttaaccttgcttgtaagagcaatattatcacttca
ggtttacgttacagtcttgcaaccggtaattggggtgatcagaagaaggcaatgtctaca
agagctggtgtcagtcaagtgttgaatcgtttcacttatgcttcgactttatcccatttg
cgacgcacaaacacacctattggtagagatggcaagattgcaaagccaagacagttgcac
aatactcactggggtctggtatgtccagcagagacgcctgaaggacaagcttgtggtctg
gtcaagaacctagcactcatgtgctatgtgagtgtcggtacacctggcacaccgcttgtc
gagttcatgcaacaacgagatatggaattgcttgaggaatatgatcctgtcacgaacccg
aatgccacaaagattttcgtaaacggtgtgtgggttggtgtacataagaatcccacccaa
ctgattgagactcttcgcgagattcgtcgaagaggcaccgtcagtttcgagatcactatc
atccgtgacgtgagagacagagagatcaaggtcttcacggacgctggtagagtctgccga
ccgctctttgtagtcgataacaatcctcgctctgaaaggaaaggaaagttagcgctcagg
cgtgagcatgtcgaaagtttgcaggaagaccgagaagtagacacatccttactctctgaa
gaagagcgtgacgagcagatttttgggtggaaaggtctggtcaaggaaggtgttgtcgag
tatcttgatgccgaagaagaagagcaggctatgataataatgacgccagacgacctcgac
gagcataggcaggtgcttcagtatggttcatcgttccaagatccgaaggatgatgcgcat
cgccggattaaacctagacctaatcttgctgtcagaatgtgg-acgcattgcgagattca
tcctgctatgattctcggaatctgtgcgtc------------------------------
----------------------------------------------
>Conidiocarpus_cinnamomi_IFRDCC19_1171_QLS_3
------------------------------------------------------------
-----------gaaatttgcacaattaaagaacgacatgcaacaatacttggttagagcc
attgaatcaggcagggacttcaacgttaaccttgcttgtaagagcaatattatcacttca
ggtttacgttacagtcttgcaaccggtaattggggtgatcagaagaaggcaatgtctaca
agagctggtgtcagtcaagtgttgaatcgtttcacttatgcttcgactttatcccatttg
cgacgcacaaacacacctattggtagagatggcaagattgcaaagccaagacagttgcac
aatactcactggggtctggtatgtccagcagagacgcctgaaggacaagcttgtggtctg
gtcaagaacctagcactcatgtgctatgtgagtgtcggtacacctggcacaccgcttgtc
gagttcatgcaacaacgagatatggaattgcttgaggaatatgatcctgtcacgaacccg
aatgccacaaagattttcgtaaacggtgtgtgggttggtgtacataagaatcccacccaa
ctgattgagactcttcgcgagattcgtcgaagaggcaccgtcagtttcgagatcactatc
atccgtgacgtgagagacagagagatcaaggtcttcacggacgctggtagagtctgccga
ccgctctttgtagtcgataacaatcctcgctctgaaaggaaaggaaagttagcgctcagg
cgtgagcatgtcgaaagtttgcaggaagaccgagaagtagacacatccttactctctgaa
gaagagcgtgacgagcagatttttgggtggaaaggtctggtcaaggaaggtgttgtcgag
tatcttgatgccgaagaagaagagcaggctatgataataatgacgccagacgacctcgac
gagcataggcaggtgcttcagtatggttcatcgttccaagatccgaaggatgatgcgcat
cgccggattaaacctagacctaatcttgctgtcagaatgtgg-acgcattgcgagattca
tcctgctatgattctcggaatctgtgc---------------------------------
----------------------------------------------
>Conidiocarpus_luodianense_IFRDCC19_1183_BY5_1_TYPE
-acg--------------------------------------------------------
------------------------------------------------------------
--------------------------ttaccttgctgt--agggca--atatatcccttc
aggtttcgttaca-ttctgcaaccggtaatt-gggtgatcagaagaaggcaatgtcttca
agagctggtgtcagtcaagtgttgaatcgtttcacttatgcttcgactttatcccatttg
cgacgcacaaacacacctattggtagagatggcaagattgcaaagccaagacagttgcac
aatactcactggggtctggtatgtccagcagagacgcctgaaggacaagcttgtggtctg
gtcaagaacctggcactcatgtgctatgtgagtgtcggtacacctggcacaccgcttgtc
gagttcatgcaacaacgagatatggaattgcttgaggaatatgatcctgtcacgaacccg
aatgccacaaagattttcgtaaacggtgtgtgggttggtgtacataagaatcccacccaa
ctgattgagactcttcgcgagattcgtcgaagaggcaccgtcagtttcgagatcactatc
atccgtgacgtgagagacagagagatcaaggtcttcacggacgctggtagagtctgccga
ccgctctttgtagtcgataacaatcctcgctctgaaaggaaaggaaagttagcgctcagg
cgtgagcatgtcgaaagtttgcaggaagaccgagaagtagacacatccttactctctgaa
gaagagcgtgacgagcagatttttgggtggaaaggtctggtcaaggaaggtgttgtcgag
tatcttgatgctgaagaagaagagcaggctatgataataatgacgccagacgacctcgac
gagcataggcaggtgcttcagtatggttcatcgttccaagatccgaaggatgatgcgcat
cgccggattaaacctagacctaatcttgctgtcagaatgtgg-acgcattgcgagattca
tcctgctatgattctcggaatctgtgcgtcc-----------------------------
----------------------------------------------
>Conidiocarpus_caucasicus_IFRDCC19_1192_JK16_1
------------------------------------------------------------
---ttccgcatgaaatttgcacaattaaagaacgacatgcaacaatacttggttagagcc
attgaatcaggcagggacttcaacgttaaccttgcttgtaagagcaatattatcacttca
ggtttacgttacagtcttgcaaccggtaattggggtgatcagaagaaggcaatgtctaca
agagctggtgtcagtcaagtgttgaatcgtttcacttatgcttcgactttatcccatttg
cgacgcacaaacacacctattggtagagatggcaagattgcaaagccaagacagttgcac
aatactcactggggtctggtatgtccagcagagacgcctgaaggacaagcttgtggtctg
gtcaagaacctggcactcatgtgctatgtgagtgtcggtacacctggcacaccgcttgtc
gagttcatgcaacaacgagatatggaattgcttgaggaatatgatcctgtcacgaacccg
aatgccacaaagattttcgtaaacggtgtgtgggttggtgtacataagaatcccacccaa
ctgattgagactcttcgcgagattcgtcgaagaggcaccgtcagtttcgagatcactatc
atccgtgacgtgagagacagagagatcaaggtcttcacggacgctggtagagtctgccga
ccgctctttgtagtcgataacaatcctcgctctgaaaggaaaggaaagttagcgctcagg
cgtgagcatgtcgaaagtttgcaggaagaccgagaagtagacacatccttactctctgaa
gaagagcgtgacgagcagatttttgggtggaaaggtctggtcaaggaaggtgttgtcgag
tatcttgatgctgaaraaraagagcaggctatgataataatgacgccagacgacctcgac
gagcataggcaggtgcttcagtatggttcatcgttccaagatccgaaggatgatgcgcat
cgccggattaaacctagacctaatcttgctgtcagaatgtgg-acgcattgcgagattca
tcctgctatgattctcggaatctgtgcgtcc-----------------------------
----------------------------------------------
>Conidiocarpus_bijieense_IFRDCC19_1186_MLH1_TYPE
------------------------------------------------------------
------------------gcacaattaaagaacgacatgcaacaatacttggttagagcc
attgaatcaggcagggacttcaacgttaaccttgcttgtaagagcaatattatcacttca
ggtttacgttacagtcttgcaaccggtaattggggtgatcagaagaaggcaatgtctaca
agagctggtgtcagtcaagtgttgaatcgtttcacttatgcttcgactttatcccatttg
cgacgcacaaacacacctattggtagagatggcaagattgcaaagccaagacagttgcac
aatactcactggggtctggtatgtccagcagagacgcctgaaggacaagcttgtggtctg
gtcaagaacctggcactcatgtgctatgtgagtgtcggtacacctggcacaccgcttgtc
gagttcatgcaacaacgagatatggaattgcttgaggaatatgatcctgtcacgaacccg
aatgccacaaagattttcgtaaacggtgtgtgggttggtgtacataagaatcccacccaa
ctgattgagactcttcgcgagattcgtcgaagaggcaccgtcagtttcgagatcactatc
atccgtgacgtgagagacagagagatcaaggtcttcacggacgctggtagagtctgccga
ccgctctttgtagtcgataacaatcctcgctctgaaaggaaaggaaagttagcgctcagg
cgtgagcatgtcgaaagtttgcaggaagaccgagaagtagacacatccttactctctgaa
gaagagcgtgacgagcagatttttgggtggaaaggtctggtcaaggaaggtgttgtcgag
tatcttgatgctgaagaagaagagcaggctatgataataatgacgccagacgacctcgac
gagcataggcaggtgcttcagtatggttcatcgttccaagatccgaaggatgatgcgcat
cgccggattaaacctagacctaatcttgctgtcagaatgtgg-acgcattgcgagattca
tcctgctatgattctcggaatctgtgcgtccattat------------------------
----------------------------------------------
>Capnodium_neocoffeicola_IFRDCC19_1201_MLH5
------------------------------------------------------------
-----ccgaatgaagtttgcacagctgaagaacgacatgcagcagtatcttgtcagggct
attgagtccggccgggacttcaatgtcaaccttgcttgtaaaagcaacatcataacatct
ggtctgcgctacagtcttgctactggtaattggggtgatcaaaagaaagccatgtcaaca
agagcgggtgtcagtcaggtgcttaaccgatttacctacgcttcaacgttgtcacatttg
cgtcgtaccaacactcccatcggcagagacggaaagatcgccaagcctagacaattgcac
aacactcattggggtttggtgtgcccagcagagacgcctgaaggacaagcttgtgggttg
gtcaagaatcttgcgctcatgtgctatgtgagtgttggtacaccaggcacacctttggtc
gagttcatgcaacaacgtgacatggaattgcttgaagagtatgaccctgtgaccaatccc
aacgccaccaagatcttcgtcaacggtgtctgggtgggtgttcacaagaaccccactcag
ctgattgagactcttcgcgagattcgccgaagaggtactgtcagtttcgaaatcactatt
atccgtgatgtccgagaccgagagatcaaggttttcacggatgctggcagagtttgcagg
ccgctgtttgttgttgacaacaacccgcgctctgcaagaaaaggaaagctggcacttagg
cgtgagcacgttgagcacttgcaggaagaccgagaggtggacacatcgctactctcagag
gaagaacgtgacgagcagaccttcgggtggaagggcctggtcaaggagggtgtcgttgaa
tacttggacgctgaagaagaagagcaagccatgatcatcatgacgccagacgacctcgat
gaacacagacaggtgctgcagtatggctcgtcatttacrgaccccaaggacgatcctcat
cgccgtatcaagccgaaacctaaccttgcagtgcggatgtgg-acgcattgtgagattca
ccctgccatgattctcggtatctgcgcttccattattccgttcc----------------
----------------------------------------------
>Conidiocarpus_tainingense_IFRDCC19_1198_TN10_TYPE
------------------------------------------------------------
------------------------------------------------------------
------------------ttcaacgttaatcttgcttgtaagagcaatattatcacttca
ggtttacgttacagtcttgcaaccggtaattggggtgatcagaagaaggcaatgtctaca
agagctggtgtcagtcaggtgttgaatcgtttcacttatgcttcgactttatcccatttg
cgacgcacaaatacacctattggtagagatggcaagattgcaaagccaagacagttgcac
aatactcactggggtctggtatgtccagcagagacgcctgaaggacaagcttgtggtctg
gtcaagaacctggcactcatgtgctatgtgagtgtcggtacacctggcacaccgcttgtc
gagttcatgcaacaacgagatatggaattgcttgaggaatatgatcctgtcacgaacccg
aatgccacaaagattttcgtaaacggagtgtgggttggagtacataagaatccgacccaa
ctgattgagactcttcgcgagattcgtcgaagaggcaccgtcagttttgagatcactatc
atccgtgatgtgagagacagagagatcaaggtcttcacggacgctggtagagtctgccga
ccgctctttgtagttgataacaatcctcgctccgaaaggaaaggaaagttagcactcagg
cgtgagcatgttgaaagtttgcaggaagaccgagaagtagacacatccttactctctgaa
gaagagcgtgacgagcaaatttttgggtggaaaggtctggtcaaggaaggtgttgtcgag
tatcttgatgctgaagaagaagagcaggctatgataataatgacgccagacgacctcgac
gagcataggcaggtgcttcagtatggttcatcgttccaagatccgaaggatgatgcgcat
cgccggattaaacctagacctaatcttgctgtcagaatgtgg-acgcattgcgagattca
tcctgctatgattctcggaatct-------------------------------------
----------------------------------------------
>Leptoxyphium_fumago_IFRDCC19_1219_CS1
------------------------------------------------------------
-ttttcagaatgaaattcgcccagttgaagaacgacatgcagcaatatctcgtgagagca
attgagagcggtagggatttcaatgtcaacttggcttgcaaaagcaacatcattacttct
ggtctccgctacagcttggctacaggaaactggggtgatcagaaaaaagcaatgtctaca
agggcaggtgtcagtcaggtgttgaatcgcttcacatacgcctcaacgttgtcacattta
cggcgtacaaatactcccattggtcgagatggtaagattgccaaacctagacagttgcac
aacacgcactggggattggtctgcccagctgaaacgcctgagggtcaagcctgtggtttg
gtcaagaacttggctctgatgtgttacgtaagcgttggaacaccaggaactcccctcgtg
gaattcatgcaacaaagagacatggagttgttggaagagtacgatcctgtcactaatccg
aatgctaccaaagtcttcgtcaacggcgtctgggttggcgtccacaaaaacccgacacag
ttgattgagacgctgcgcgaaattcgacgaagaggaactgtcagttttgaaatcacgatc
attcgtgacgttcgtgagagggagatcaaggtcttcaccgatgctggcagagtctgtcga
cctctttttgttgttgataacaacccacgatctgaacacaagggccaactggctctcaga
cgtgagcatgttgaaaggcttcaggatgatcgcgaggttgacacgacattcctctcggaa
gaagaacgcgatgaaagaatctttggatggaaaggcttggtcaaggaaggtgtcgttgag
tatttggacgccgaagaagaagagcaagccatgatcacaatgtcaccagacgatcttgat
gagcataccaaactgatgcaacacggcaatgtgattcatgaaggtatcgaagatccgcat
cgccgtatcaaggcaaaaccaagttctgccgtgagcatgtat-acccattgtgaggttca
tccggctatgatcttgggtgtctgcgcatcgatcattccc--------------------
----------------------------------------------
>Leptoxyphium_chishuiense_IFRDCC19_1222_CS4_TYPE
------------------------------------------------------------
------------------------------------------------------------
----------------------------------cttgc-aaaacaacatcatt-cttct
ggtctccgctacagcttggctacaggaaactggggtgatcagaaaaaagcaatgtctaca
agggcaggtgtcagtcaggtgttgaatcgcttcacatacgcctcgacgttgtcacattta
cggcgtacaaatactcccattggtcgagatggtaagattgccaaacctagacagttgcac
aacacgcactggggattggtctgccccgctgaaacacctgagggtcaagcctgcggtttg
gtcaagaacttggctctgatgtgctacgtaagcgttggaacaccaggaactcccctcgtg
gaattcatgcaacaaagagacatggagttgttggaagagtacgatcctgtcactaatccg
aatgctaccaaagtcttcgtcaacggcgtctgggttggcgttcacaaaaacccgacacag
ttgattgagacgctgcgcgaaattcgacgaagaggaactgtcagttttgaaatcacgatc
attcgtgacgttcgtgagagggagatcaaggtcttcaccgatgctggcagagtttgtcga
cctctctttgttgttgataacaacccacgatctgaacacaagggccaactggctctcaga
cgtgagcatgttgaaaggctccaggatgatcgtgaggttgacacgacattcctctcggaa
gaagaacgcgatgaaagaatctttggatggaaaggcttggtcaaggaaggtgtcgttgag
tatttggacgccgaagaagaggagcaagccatgatcacaatgtcaccagacgatcttgat
gagcataccaaactgatgcaacacggcaatgtgattcatgaaggtatcgaagatccgcat
cgccgtatcaaggcaaaaccaagttctgccgtgagcatgtat-acccattgtgaggttca
tccggctatgatcttgggcgtctgcgcatcg-----------------------------
----------------------------------------------
>Conidiocarpus_caucasicus_IFRDCC19_1195_QLS5_TYPE
------------------------------------------------------------
------------------------------------------------------------
-----------------------------------------------------tcccttc
aggtttcgttaca-ttttgcaaccggtaatg-gggtgatcagaagaaggcaatgtctaca
agagctggtgtcagtcaagtgttgaatcgtttcacttatgcttcgactttatcccatttg
cgacgcacaaacacacctattggtagagatggcaagattgcaaagccaagacagttgcac
aatactcactggggtctggtatgtccagcagagacgcctgaaggacaagcttgtggtctg
gtcaagaacctggcactcatgtgctatgtgagtgtcggtacacctggcacaccgcttgtc
gagttcatgcaacaacgagatatggaattgcttgaggaatatgatcctgtcacgaacccg
aatgccacaaagattttcgtaaacggtgtgtgggttggtgtacataagaatcccacccaa
ctgattgagactcttcgcgagattcgtcgaagaggcaccgtcagtttcgagatcactatc
atccgtgacgtgagagacagagagatcaaggtcttcacggacgctggtagagtctgccga
ccgctctttgtagtcgataacaatcctcgctctgaaaggaaaggaaagttagcgctcagg
cgtgagcatgtcgaaagtttgcaggaagaccgagaagtagacacatccttactctctgaa
gaagagcgtgacgagcagatttttgggtggaaaggtctggtcaaggaaggtgttgtcgag
tatcttgatgctgaagaagaagagcaggctatgataataatgacgccagacgacctcgac
gagcataggcaggtgcttcagtatggttcatcgttccaagatccgaaggatgatgcgcat
cgccggattaaacctagacctaatcttgctgtcagaatgtgg-acgcattgcgagattca
tcctgctatgattctcggaatctgtgcgt-------------------------------
----------------------------------------------
>Leptoxyphium_chishuiense_IFRDCC19_1225_ZJ1
------------------------------------------------------------
--tttcagaatgaaattcgcccagttgaagaacgacatgcagcaatatctcgtgagagca
attgagagcggtagggatttcaacgtcaacttggcttgcaaaagcaacatcattacttct
ggtctccgctacagcttggctacaggaaactggggtgatcagaaaaaagcaatgtctaca
agggcaggtgtcagtcaggtgttgaatcgcttcacatacgcctcaacgttgtcacattta
cggcgtacaaatactcccattggtcgagatggtaagattgccaaacctagacagttgcac
aacacgcactggggattggtctgccccgctgaaacacctgagggtcaagcctgcggtttg
gtcaagaacttggctctgatgtgctacgtaagcgttggaacaccaggaactcccctcgtg
gaattcatgcaacaaagagacatggagttgttggaagagtacgatcctgtcactaatccg
aatgctaccaaagtcttcgtcaacggcgtctgggttggcgttcacaaaaacccgacacag
ttgattgagacgctgcgcgaaattcgacgaagaggaactgtcagttttgaaatcacgatc
attcgtgacgttcgtgagagggagatcaaggtcttcaccgatgctggcagagtttgtcga
cctctctttgttgttgataacaacccacgatctgaacacaagggccaactggctctcaga
cgtgagcatgttgaaaggctccaggatgatcgtgaggttgacacgacattcctctcggaa
gaaraacgcgatgaaagaatctttggatggaaaggcttggtcaaggaaggtgtcgttgag
tatttggacgccgaagaagaggagcaagccatgatcacaatgtcaccagacgatcttgat
gagcataccaaactgatgcaacacggcaatgtgattcatgaaggtatcgaagatccgcat
cgccgtatcaaggcaaaaccaagttctgccgtgagcatgtat-acccattgtgaggttca
tccggctatgatcttgggcgtctgcgcatcgat---------------------------
----------------------------------------------
>Conidiocarpus_luodianense_IFRDCC19_1177_GSH3
------------------------------------------------------------
------------------------------------------------------------
-----------------------------------------gagca--atttttcccttc
aggttacgttaca-ttttgcaaccggtaatt-gggtgatcagaagaaggcaatgtctaca
agagctggtgtcagtcaagtgttgaatcgtttcacttatgcttcgactttatcccatttg
cgacgcacaaacacacctattggtagagatggcaagattgcaaagccaagacagttgcac
aatactcactggggtctggtatgtccagcagagacgcctgaaggacaagcttgtggtctg
gtcaagaacctggcactcatgtgctatgtgagtgtcggtacacctggcacaccgcttgtc
gagttcatgcaacaacgagatatggaattgcttgaggaatatgatcctgtcacgaacccg
aatgccacaaagattttcgtaaacggtgtgtgggttggtgtacataagaatcccacccaa
ctgattgagactcttcgcgagattcgtcgaagaggcaccgtcagtttcgagatcactatc
atccgtgacgtgagagacagagagatcaaggtcttcacggacgctggtagagtctgccga
ccgctctttgtagtcgataacaatcctcgctctgaaaggaaaggaaagttagcgctcagg
cgtgagcatgtcgaaagtttgcaggaagaccgagaagtagacacatccttactctctgaa
gaagagcgtgacgagcagatttttgggtggaaaggtctggtcaaggaaggtgttgtcgag
tatcttgatgctgaagaagaagagcaggctatgataataatgacgccagacgacctcgac
gagcataggcaggtgcttcagtatggttcatcgttccaagatccgaaggatgatgcgcat
cgccggattaaacctagacctaatcttgctgtcagaatgtgg-acgcattgcgagattca
tcctgctatgattctcggaatctgtgcgtccattattc----------------------
----------------------------------------------
>Conidiocarpus_cinnamomi_IFRDCC19_1174_BJ1
------------------------------------------------------------
----tccgcatgaaatttgcacaattaaagaacgacatgcaacaatacttggttagagcc
attgaatcaggcagggacttcaacgttaaccttgcttgtaagagcaatattatcacttca
ggtttacgttacagtcttgcaaccggtaattggggtgatcagaagaaggcaatgtctaca
agagctggtgtcagtcaagtgttgaatcgtttcacttatgcttcgactttatcccatttg
cgacgcacaaacacacctattggtagagatggcaagattgcaaagccaagacagttgcac
aatactcactggggtctggtatgtccagcagagacgcctgaaggacaagcttgtggtctg
gtcaagaacctagcactcatgtgctatgtgagtgtcggtacacctggcacaccgcttgtc
gagttcatgcaacaacgagatatggaattgcttgaggaatatgatcctgtcacgaacccg
aatgccacaaagattttcgtaaacggtgtgtgggttggtgtacataagaatcccacccaa
ctgattgagactcttcgcgagattcgtcgaagaggcaccgtcagtttcgagatcactatc
atccgtgacgtgagagacagagagatcaaggtcttcacggacgctggtagagtctgccga
ccgctctttgtagtcgataacaatcctcgctctgaaaggaaaggaaagttagcgctcagg
cgtgagcatgtcgaaagtttgcaggaagaccgagaagtagacacatccttactctctgaa
gaagagcgtgacgagcagatttttgggtggaaaggtctggtccaggaaggtgttgtcgag
tatcttgatgccgaaaaaaaagagcaggctatgataataatgacgccggacgacctcgac
gagcataggcaggggcttc-----------------------------------------
------------------------------------------------------------
------------------------------------------------------------
----------------------------------------------
>Hyphopolychaeton_cengongense_IFRDCC25_0017_10_HONG
------------------------------------------------------------
------------------------------------------------------------
--------------------------------------------------------ctca
ggtctgcgctacagtcttgctactggcaatt-gggggatcagaagaaggcaatgtctacc
agagctggtgtcagtcaagtgttgaatcgtttcacatatgcatcgaccttatctcatttg
cggcgaacgaatacgcccattggtagagatggcaagattgcgaagcccagacagttgcac
aacactcactggggtctggtctgtccagcagagacgcctgaagggcaagcttgtggtctg
gtcaagaatcttgcactgatgtgctacgtgagtgtcggtacgcctggtacgccgcttgtc
gagttcatgcagcaacgagacatggagctgcttgaagagtacgatccggtcaccaacccg
aatgccaccaagatcttcgtcaacggcgtctgggtgggtgtacacaagaacccaactcaa
ctgatcgagactcttcgtgagatccgtcggagaggtacggtcagtttcgagatcaccatc
atccgtgacgtccgagaccgagagatcaaggtcttcacagatgctggtagagtttgccga
cccctgtttgtagtcgacaacaatcctcgctctgaaaggaaggggaagttggctctcaga
cgtgagcatgttgagcgtctgcaagaagaccgagaagtagacacgtccttgctctcggaa
gaagagcgtgacgaacagactttcgggtggaaaggtctcgtcaaggaaggtgttgtcgaa
tatcttgacgctgaggaagaagagcaagccatgatcatcatgacgccggatgatctggac
gagcataggcaggtgcttcagtatggctcatcgttccaagatccaaaggacgatccccac
cgccgtatcaagcccaagcccaatcttgctgtgaggatgtgg-acgcactgtgagattca
tcctgccatgatcctcggtatttgtgcatccatcatcccattcc----------------
----------------------------------------------
>Hyphopolychaeton_duyunense__IFRDCC25_0016_M6
------------------------------------------------------------
------------------------------------------------------------
------------------------------------------------------------
------------------------------------------------------------
--------------------------tcgtttcacatatgcatcgaccttatctcatttg
cggcgaacgaatacgcccattggtagagatggcaagattgcgaagcccagacagttgcac
aacactcactggggtctggtctgtccagcagagacgcctgaaggacaagcttgcggtctg
gtcaagaatcttgcactgatgtgctacgtgagtgtcggtacgcctggtacgccgcttgtc
gagttcatgcagcaacgagacatggagttgcttgaagagtacgatccggtcaccaacccg
aatgccaccaagatcttcgtcaacggcgtctgggtgggtgtacacaagaacccaactcaa
ctgatcgagactcttcgtgagatccgtcggagaggtacggtcagtttcgagatcaccatc
atccgtgacgtccgagaccgagagatcaaggtcttcacagatgcaggtagagtttgccga
cccctgtttgtagtcgacaacaatcctcgctctgaaaggaaggggaagttggctctcaga
cgtgagcatgttgagcgtctgcaagaagaccgagaagtagacacgtccttgctctcggaa
gaagagcgtgacgaacagactttcgggtggaaaggtctcgtcaaggaaggtgttgtcgaa
tatcttgacgctgaggaagaagagcaagccatgatcatcatgacgccggatgatctggac
gagcataggcaggtgcttcagtatggctcatcgttccaagatccaaaggacgatccccac
cgccgtatcaagcccaagcccaatcttgctgtgaggatgtgg-acgcactgtgagattca
tcctgccatgatcctcggtatttgtgcatccatcatcccattcccagatcac--------
----------------------------------------------
>Hyphopolychaeton_maolanense_IFRDCC25_0021_M11
------------------------------------------------------------
attttccgaatgaaattcgcacagctcaagaacgacatgcagcagtacctggtcagggct
atcgagtcaggcagagacttcaacgtcaatcttgcctgtaagagcaatatcataacctcg
ggtctgcgctatagtcttgctactggcaattggggtgatcagaagaaggcaatgtctacc
agagctggtgtcagccaagtgctgaatcgtttcacatatgcatcgaccttatctcatttg
cggcggacgaatacgcccattggtagagatggcaagattgcgaagcccagacagttgcac
aacactcactggggtctggtctgcccagcagagacgcctgaaggacaagcttgcggtctg
gtcaagaatcttgcactgatgtgctacgtgagtgtcggtacgcctggtacgccgcttgtc
gagttcatgcagcaacgagacatggagctgcttgaagaatacgatccggtcaccaacccg
aatgccaccaagatctttgtcaacggcgtctgggtcggtgttcacaagaacccaactcaa
ttgatcgagactcttcgtgagatccgtcggagaggtacggtcagtttcgagatcaccatc
atccgtgacgtccgagaccgagagatcaaggtcttcacagatgctggtagagtttgccga
ccgctgtttgtagtcgacaacaatcctcgctctgaaaggaaggggaagttggctctcaga
cgtgagcatgttgagcgtctgcaagaagaccgagaagtagacacgtccttgctctcggaa
gaagagcgtgacgaacagacttttgggtggaaaggtctcgtcaaggaaggtgttgtcgaa
tatcttgacgctgaggaagaagagcaagccatgatcatcatgacgccggatgatctggac
gagcataggcaggtgcttcaatatggctcatcgttccaagatccgaaggacgatccccac
cgccgtatcaagcccaaacctaatcttgctgtgaggatgtgg-acgcactgtgagattca
tcctgccatgatcctcggtatttgtgcatccatcatcccatccc----------------
----------------------------------------------
>Hyphopolychaeton_duyunense_IFRDCC25_0008_Du16_1
------------------------------------------------------------
------------------------------------------------------------
------------------------------------------------------------
----------------------ctggcaatt-gggggatcagaagaaggcaatgtctacc
agagctggtgtcagtcaagtgttgaatcgtttcacatatgcatcgaccttatctcatttg
cggcgaacgaatacgcccattggtagagatggcaagattgcgaagcccagacagttgcac
aacactcactggggtctggtctgtccagcagagacgcctgaaggacaagcttgcggtctg
gtcaagaatcttgcactgatgtgctacgtgagtgtcggtacgcctggtacgccgctcgtc
gagttcatgcagcaacgagacatggagttgcttgaagagtacgatccggtcaccaacccg
aatgccaccaagatcttcgtcaacggcgtctgggtgggtgtacacaagaacccaactcaa
ctgatcgagactcttcgtgagatccgtcggagaggtacggtcagtttcgagatcaccatc
atccgtgacgtccgagaccgagagatcaaggtcttcacagatgcaggtagagtttgccga
cccctgtttgtagtcgacaacaatcctcgctctgaaaggaaggggaagttggctctcaga
cgtgagcatgttgagcgtctgcaagaagaccgagaagtagacacgtccttgctctcggaa
gaagagcgtgacgaacagactttcgggtggaaaggtctcgtcaaggaaggtgttgtcgaa
tatcttgacgctgaggaagaagagcaagccatgatcatcatgacgccggatgatctggac
gagcataggcaggtgcttcagtatggctcatcgttccaagatccaaaggacgatccccac
cgccgtatcaagcccaagcccaatcttgctgtgaggatgtgg-acgcactgtgagattca
tcctgccatgatcctcggtatttgtgca--------------------------------
----------------------------------------------
>Hyphopolychaeton_duyunense_IFRDCC25_0009_Du_16_2
------------------------------------------------------------
attttccgaatgaaattcgcacagctcaagaacgacatgcagcagtacctggtcagggct
atcgagtygggcagagacttcaacgtcaatcttgcttgtaagagcaatattatcacctca
ggtctgcgctacagtcttgctactggcaattggggggatcagaagaaggcaatgtctacc
agagctggtgtcagtcaagtgttgaatcgtttcacatatgcatcgaccttatctcatttg
cggcgaacgaatacgcccattggtagagatggcaagattgcgaagcccagacagttgcac
aacactcactggggtctggtctgtccagcagagacgcctgaaggacaagcttgcggtctg
gtcaagaatcttgcactgatgtgctacgtgagtgtcggtacgcctggtacgccgctcgtc
gagttcatgcagcaacgagacatggagttgcttgaagagtacgatccggtcaccaacccg
aatgccaccaagatcttcgtcaacggcgtctgggtgggtgtacacaagaacccaactcaa
ctgatcgagactcttcgtgagatccgtcggagaggtacggtcagtttcgagatcaccatc
atccgtgacgtccgagaccgagagatcaaggtcttcacagatgcaggtagagtttgccga
cccctgtttgtagtcgacaacaatcctcgctctgaaaggaaggggaagttggctctcaga
cgtgagcatgttgagcgtctgcaagaagaccgagaagtagacacgtccttgctctcggaa
gaagagcgtgacgaacagactttcgggtggaaaggtctcgtcaaggaaggtgttgtcgaa
tatcttgacgctgaggaagaagagcaagccatgatcatcatgacgccggatgatctggac
gagcataggcaggtgcttcagtatggctcatcgttccaagatccaaaggacgatccccac
cgccgtatcaagcccaagcccaatcttgctgtgaggatgtggaacgcactgkgaratyca
tcctgccatgatcctcggtatttgkgcatccwtcatcccattcccagatc----------
----------------------------------------------
>Hyphopolychaeton_duyunense_IFRDCC25_0010_Du17
------------------------------------------------------------
------------------------------------------------------------
------------------------------------------------------------
-----------------tgctactggcaattggggggatcagaagaaggcaatgtctacc
agagctggtgtcagtcaagtgttgaatcgtttcacatatgcatcgaccttatctcatttg
cggcgaacgaatacgcccattggtagagatggcaagattgcgaagcccagacagttgcac
aacactcactggggtctggtctgtccagcagagacgcctgaaggacaagcttgcggtctg
gtcaagaatcttgcactgatgtgctacgtgagtgtcggtacgcctggtacgccgctcgtc
gagttcatgcagcaacgagacatggagttgcttgaagagtacgatccggtcaccaacccg
aatgccaccaagatcttcgtcaacggcgtctgggtgggtgtacacaagaacccaactcaa
ctgatcgagactcttcgtgagatccgtcggagaggtacggtcagtttcgagatcaccatc
atccgtgacgtccgagaccgagagatcaaggtcttcacagatgcaggtagagtttgccga
cccctgtttgtagtcgacaacaatcctcgctctgaaaggaaggggaagttggctctcaga
cgtgagcatgttgagcgtctgcaagaagaccgagaagtagacacgtccttgctctcggaa
gaagagcgtgacgaacagactttcgggtggaaaggtctcgtcaaggaaggtgttgtcgaa
tatcttgacgctgaggaagaagagcaagccatgatcatcatgacgccggatgatctggac
gagcataggcaggtgcttcagtatggctcatcgttccaagatccaaaggacgatccccac
cgccgtatcaagcccaagcccaatcttgctgtgaggatgtgg-acgcactgtgagattca
tcctgccatgatcctcggtatttgtgcatccatcatcccattccc---------------
----------------------------------------------
>Hyphopolychaeton_duyunense_IFRDCC25_0011_Du18_1
------------------------------------------------------------
------------------------------------------------------------
------------------------------------------------------------
------------------gctactggcaattggggggatcagaagaaggcaatgtctacc
agagctggtgtcagtcaagtgttgaatcgtttcacatatgcatcgaccttatctcatttg
cggcgaacgaatacgcccattggtagagatggcaagattgcgaagcccagacagttgcac
aacactcactggggtctggtctgtccagcagagacgcctgaaggacaagcttgcggtctg
gtcaagaatcttgcactgatgtgctacgtgagtgtcggtacgcctggtacgccgctcgtc
gagttcatgcagcaacgagacatggagttgcttgaagagtacgatccggtcaccaacccg
aatgccaccaagatcttcgtcaacggcgtctgggtgggtgtacacaagaacccaactcaa
ctgatcgagactcttcgtgagatccgtcggagaggtacggtcagtttcgagatcaccatc
atccgtgacgtccgagaccgagagatcaaggtcttcacagatgcaggtagagtttgccga
cccctgtttgtagtcgacaacaatcctcgctctgaaaggaaggggaagttggctctcaga
cgtgagcatgttgagcgtctgcaagaagaccgagaagtagacacgtccttgctctcggaa
gaagagcgtgacgaacagactttcgggtggaaaggtctcgtcaaggaaggtgttgtcgaa
tatcttgacgctgaggaagaagagcaagccatgatcatcatgacgccggatgatctggac
gagcataggcaggtgcttcagtatggctcatcgttccaagatccaaaggacgatccccac
cgccgtatcaagcccaagcccaatcttgctgtgaggatgtgg-acgcactgtgagattca
tcctgccatgatcctcggtatttgtgcatccatcatcccatccc----------------
----------------------------------------------
>Hyphopolychaeton_duyunense_IFRDCC25_0012_Du_19_2
------------------------------------------------------------
attttccgaatgaaattcgcacagctcaagaacgacatgcagcagtacctggtcagggct
atcgagtcgggcagagacttcaacgtcaatcttgcttgtaagagcaatattatcacctca
ggtctgcgctacagtcttgctactggcaattggggggatcagaagaaggcaatgtctacc
agagctggtgtcagtcaagtgttgaatcgtttcacatatgcatcgaccttatctcatttg
cggcgaacgaatacgcccattggtagagatggcaagattgcgaagcccagacagttgcac
aacactcactggggtctggtctgtccagcagagacgcctgaaggacaagcttgcggtctg
gtcaagaatcttgcactgatgtgctacgtgagtgtcggtacgcctggtacgccgctcgtc
gagttcatgcagcaacgagacatggagttgcttgaagagtacgatccggtcaccaacccg
aatgccaccaagatcttcgtcaacggcgtctgggtgggtgtacacaagaacccaactcaa
ctgatcgagactcttcgtgagatccgtcggagaggtacggtcagtttcgagatcaccatc
atccgtgacgtccgagaccgagagatcaaggtcttcacagatgcaggtagagtttgccga
cccctgtttgtagtcgacaacaatcctcgctctgaaaggaaggggaagttggctctcaga
cgtgagcatgttgagcgtctgcaagaagaccgagaagtagacacgtccttgctctcggaa
gaagagcgtgacgaacagactttcgggtggaaaggtctcgtcaaggaaggtgttgtcgaa
tatcttgacgctgaggaagaagagcaagccatgatcatcatgacgccggatgatctggac
gagcataggcaggtgcttcagtatggctcatcgttccaagatccaaaggacgatccccac
cgccgtatcaagsccaagcccaatcttgctgkgaggatgkgg-acgcactgtgagattca
tcctgccatgatcctcggtatttgtgcatccatcatcccattcccagat-----------
----------------------------------------------
>Hyphopolychaeton_duyunense_IFRDCC25_0013_Du20_1
------------------------------------------------------------
------------------------------------------------------------
------------------------------------------------------------
--------------------------------gggggatcagaagaaggcaatgtctacc
agagctggtgtcagtcaagtgttgaatcgtttcacatatgcatcgaccttatctcatttg
cggcgaacgaatacgcccattggtagagatggcaagattgcgaagcccagacagttgcac
aacactcactggggtctggtctgtccagcagagacgcctgaaggacaagcttgcggtctg
gtcaagaatcttgcactgatgtgctacgtgagtgtcggtacgcctggtacgccgctcgtc
gagttcatgcagcaacgagacatggagttgcttgaagagtacgatccggtcaccaacccg
aatgccaccaagatcttcgtcaacggcgtctgggtgggtgtacacaagaacccaactcaa
ctgatcgagactcttcgtgagatccgtcggagaggtacggtcagtttcgagatcaccatc
atccgtgacgtccgagaccgagagatcaaggtcttcacagatgcaggtagagtttgccga
cccctgtttgtagtcgacaacaatcctcgctctgaaaggaaggggaagttggctctcaga
cgtgagcatgttgagcgtctgcaagaagaccgagaagtagacacgtccttgctctcggaa
gaagagcgtgacgaacagactttcgggtggaaaggtctcgtcaaggaaggtgttgtcgaa
tatcttgacgctgaggaagaagagcaagccatgatcatcatgacgccggatgatctggac
gagcataggcaggtgcttcagtatggctcatcgttccaagatccaaaggacgatccccac
cgccgtatcaagcccaagcccaatcttgctgtgaggatgtgg-acgcactgtgagattca
tcctgccatgatcctcggtatttgtgcatccatcatc-----------------------
----------------------------------------------
>Hyphopolychaeton_duyunense_IFRDCC25_0014_Du21_1
------------------------------------------------------------
------------------------------------------------------------
-----------------------------------ttgtaagagcaata-tatcccctca
ggtctgcgctacagtcttgctactggcaatt-gggggatcagaagaaggcaatgtctacc
agagctggtgtcagtcaagtgttgaatcgtttcacatatgcatcgaccttatctcatttg
cggcgaacgaatacgcccattggtagagatggcaagattgcgaagcccagacagttgcac
aacactcactggggtctggtctgtccagcagagacgcctgaaggacaagcttgcggtctg
gtcaagaatcttgcactgatgtgctacgtgagtgtcggtacgcctggtacgccgctcgtc
gagttcatgcagcaacgagacatggagttgcttgaagagtacgatccggtcaccaacccg
aatgccaccaagatcttcgtcaacggcgtctgggtgggtgtacacaagaacccaactcaa
ctgatcgagactcttcgtgagatccgtcggagaggtacggtcagtttcgagatcaccatc
atccgtgacgtccgagaccgagagatcaaggtcttcacagatgcaggtagagtttgccga
cccctgtttgtagtcgacaacaatcctcgctctgaaaggaaggggaagttggctctcaga
cgtgagcatgttgagcgtctgcaagaagaccgagaagtagacacgtccttgctctcggaa
gaagagcgtgacgaacagactttcgggtggaaaggtctcgtcaaggaaggtgttgtcgaa
tatcttgacgctgaggaagaagagcaagccatgatcatcatgacgccggatgatctggac
gagcataggcaggtgcttcagtatggctcatcgttccaagatccaaaggacgatccccac
cgccgtatcaagcccaagcccaatcttgctgtgaggatgtgg-acgcactgtgagattca
tcctgccatgatcctcggtatttgtgcatccatcatcccatt------------------
----------------------------------------------
>Hyphopolychaeton_duyunense_IFRDCC25_0015_Du24
------------------------------------------------------------
------------------------------------------------------------
----------------------------------------------------------ca
ggtctgcgctacagtcttgctactggcaatt-gggggatcagaagaaggcaatgtctacc
agagctggtgtcagtcaagtgttgaatcgtttcacatatgcatcgaccttatctcatttg
cggcgaacgaatacgcccattggtagagatggcaagattgcgaagcccagacagttgcac
aacactcactggggtctggtctgtccagcagagacgcctgaaggacaagcttgcggtctg
gtcaagaatcttgcactgatgtgctacgtgagtgtcggtacgcctggtacgccgctcgtc
gagttcatgcagcaacgagacatggagttgcttgaagagtacgatccggtcaccaacccg
aatgccaccaagatcttcgtcaacggcgtctgggtgggtgtacacaagaacccaactcaa
ctgatcgagactcttcgtgagatccgtcggagaggtacggtcagtttcgagatcaccatc
atccgtgacgtccgagaccgagagatcaaggtcttcacagatgcaggtagagtttgccga
cccctgtttgtagtcgacaacaatcctcgctctgaaaggaaggggaagttggctctcaga
cgtgagcatgttgagcgtctgcaagaagaccgagaagtagacacgtccttgctctcggaa
gaagagcgtgacgaacagactttcgggtggaaaggtctcgtcaaggaaggtgttgtcgaa
tatcttgacgctgaggaagaagagcaagccatgatcatcatgacgccggatgatctggac
gagcataggcaggtgcttcagtatggctcatcgttccaagatccaaaggacgatccccac
cgccgtatcaagcccaagcccaatcttgctgtgaggatgtgg-acgcactgtgagattca
tcctgccatgatcctcggtatttgtgca--------------------------------
----------------------------------------------
>Hyphopolychaeton_cengongense_IFRDCC25_0018_Cg1_2
------------------------------------------------------------
------------------------------------------------------------
------------------------------------------------------------
------------------------------------------------------------
-----------------------------------------atcgaccttatctcatttg
cggcgaacgaatacgcccattggtagagatggcaagattgcgaagcccagacagttgcac
aacactcactggggtctggtctgtccagcagagacgcctgaagggcaagcttgtggtctg
gtcaagaatcttgcactgatgtgctacgtgagtgtcggtacgcctggtacgccgcttgtc
gagttcatgcagcaacgagacatggagctgcttgaagagtacgatccggtcaccaacccg
aatgccaccaagatcttcgtcaacggcgtctgggtgggtgtacacaagaacccaactcaa
ctgatcgagactcttcgtgagatccgtcggagaggtacggtcagtttcgagatcaccatc
atccgtgacgtccgagaccgagagatcaaggtcttcacagatgctggtagagtttgccga
cccctgtttgtagtcgacaacaatcctcgctctgaaaggaaggggaagttggctctcaga
cgtgagcatgttgagcgtctgcaagaagaccgagaagtagacacgtccttgctctcggaa
gaagagcgtgacgaacagactttcgggtggaaaggtctcgtcaaggaaggtgttgtcgaa
tatcttgacgctgaggaagaagagcaagccatgatcatcatgacgccggatgatctggac
gagcataggcaggtgcttcagtatggctcatcgttccaagatccaaaggacgatccccac
cgccgtatcaaacccaagcccaatcttgctgtgaggatgtgg-acgcactgtgagattca
tcctgccatgatcctcggtatttgtgcatccatcatcccattccc---------------
----------------------------------------------
>Hyphopolychaeton_cengongense_IFRDCC25_0019_Cg2_2
------------------------------------------------------------
------------------------------------------------------------
------------------------------------------------------------
------------------------------------------------------------
----------------------tgaatcgtttcacatatgcatcgaccttatctcatttg
cggcgaacgaatacgcccattggtagagatggcaagattgcgaagcccagacagttgcac
aacactcactggggtctggtctgtccagcagagacgcctgaagggcaagcttgtggtctg
gtcaagaatcttgcactgatgtgctacgtgagtgtcggtacgcctggtacgccgcttgtc
gagttcatgcagcaacgagacatggagctgcttgaagagtacgatccggtcaccaacccg
aatgccaccaagatcttcgtcaacggcgtctgggtgggtgtacacaagaacccaactcaa
ctgatcgagactcttcgtgagatccgtcggagaggtacggtcagtttcgagatcaccatc
atccgtgacgtccgagaccgagagatcaaggtcttcacagatgctggtagagtttgccga
cccctgtttgtagtcgacaacaatcctcgctctgaaaggaaggggaagttggctctcaga
cgtgagcatgttgagcgtctgcaagaagaccgagaagtagacacgtccttgctctcggaa
gaagagcgtgacgaacagactttcgggtggaaaggtctcgtcaaggaaggtgttgtcgaa
tatcttgacgctgaggaagaagagcaagccatgatcatcatgacgccggatgatctggac
gagcataggcaggtgcttcagtatggctcatcgttccaagatccaaaggacgatccccac
cgccgtatcaaacccaagcccaatcttgctgtgaggatgtgg-acgcactgtgagattca
tcctgccatgatcctcggtatttgtgcatccatcatcccattccc---------------
----------------------------------------------
>Hyphopolychaeton_cengongense_IFRDCC25_0020_Cg2_3
------------------------------------------------------------
------------------------------------------------------------
------------------------------------------------------------
------------------------------------------------------------
------------------gtgttgaatcgtttcacatatgcatcgaccttatctcatttg
cggcgaacgaatacgcccattggtagagatggcaagattgcgaagcccagacagttgcac
aacactcactggggtctggtctgtccagcagagacgcctgaagggcaagcttgtggtctg
gtcaagaatcttgcactgatgtgctacgtgagtgtcggtacgcctggtacgccgcttgtc
gagttcatgcagcaacgagacatggagctgcttgaagagtacgatccggtcaccaacccg
aatgccaccaagatcttcgtcaacggcgtctgggtgggtgtacacaagaacccaactcaa
ctgatcgagactcttcgtgagatccgtcggagaggtacggtcagtttcgagatcaccatc
atccgtgacgtccgagaccgagagatcaaggtcttcacagatgctggtagagtttgccga
cccctgtttgtagtcgacaacaatcctcgctctgaaaggaaggggaagttggctctcaga
cgtgagcatgttgagcgtctgcaagaagaccgagaagtagacacgtccttgctctcggaa
gaagagcgtgacgaacagactttcgggtggaaaggtctcgtcaaggaaggtgttgtcgaa
tatcttgacgctgaggaagaagagcaagccatgatcatcatgacgccggatgatctggac
gagcataggcaggtgcttcagtatggctcatcgttccaagatccaaaggacgatccccac
cgccgtatcaaacccaagcccaatcttgctgtgaggatgtgg-acgcactgtgagattca
tcctgccatgatcctcggtatttgtgcatccatcatcccattcccagatcac--------
----------------------------------------------
>Conidiocarpus_caucasicus_IFRDCC25_0006_HX_3
------------------------------------------------------------
------------------------------------------------------------
-----------------------------------------------------------a
ggtttacgttacagtcttgcaaccggtaattggggtgatcagaagaaggcaatgtctaca
agagctggtgtcagtcaagtgttgaatcgtttcacttatgcttcgactttatcccatttg
cgacgcacaaacacacctattggtagagatggcaagattgcaaagccaagacagttgcac
aatactcactggggtctggtatgtccagcagagacgcctgaaggacaagcttgtggtctg
gtcaagaacctagcactcatgtgctatgtgagtgtcggtacacctggcacaccgcttgtc
gagttcatgcaacaacgagatatggaattgcttgaggaatatgatcctgtcacgaacccg
aatgccacaaagattttcgtaaacggtgtgtgggttggtgtacataagaatcccacccaa
ctgattgagactcttcgcgagattcgtcgaagaggcaccgtcagtttcgagatcactatc
atccgtgacgtgagagacagagagatcaaggtcttcacggacgctggtagagtctgccga
ccgctctttgtagtcgataacaatcctcgctctgaaaggaaaggaaagttagcgctcagg
cgtgagcatgtcgaaagtttgcaggaagaccgagaagtagacacatccttactctctgaa
gaagagcgtgacgagcagatttttgggtggaaaggtctggtcaaggaaggtgttgtcgag
tatcttgatgccgaagaagaagagcaggctatgataataatgacgccagacgacctcgac
gagcataggcaggtgcttcagtatggttcatcgttccaagatccgaaggatgatgcgcat
cgccggattaaacctagacctaatcttgctgtcagaatgtgg-acgcattgcgagattca
tcctgctatgattctcggaatctgtgcgtc------------------------------
----------------------------------------------
>Conidiocarpus_cinnamomi_IFRDCC_25_0005_HX_4
------------------------------------------------------------
------------------------------------------------------------
------------------------------------------------------------
---------------cttgcaaccggtaattggggtgatcagaagaaggcaatgtctaca
agagctggtgtcagtcaagtgttgaatcgtttcacttatgcttcgactttatcccatttg
cgacgcacaaacacacctattggtagagatggcaaaattgcaaagccaagacagttgcac
aatactcactggggtctggtatgtccagcagagacgcctgaaggacaagcttgtggtctg
gtcaagaacctagcactcatgtgctatgtgagtgtcggtacacctggcacaccgcttgtc
gagttcatgcaacaacgagatatggaattgcttgaggaatatgatcctgtcacgaacccg
aatgccacaaagattttcgtaaacggtgtgtgggttggtgtacataagaatcccacccaa
ctgattgagactcttcgcgagattcgtcgaagaggcaccgtcagtttcgagatcactatc
atccgtgacgtgagagacagagagatcaaggtcttcacggacgctggtagagtctgccga
ccgctctttgtagtcgataacaatcctcgctctgaaaggaaaggaaagttagcgctcagg
cgtgagcatgtcgaaagtttgcaggaagaccgagaagtagacacatccttactctctgaa
gaagagcgtgacgagcagatttttgggtggaaaggtctggtcaaggaaggtgttgtcgag
tatcttgatgccgaagaagaagagcaggctatgataataatgacgccagacgacctcgac
gagcataggcaggtgcttcagtatggttcatcgttccaagatccgaaggatgatgcgcat
cgccggattaaacctagacctaatcttgctgtcagaatgtgg-acgcattgcgagattca
tcctgctatgattctcggaatctgtgcgtccatta-------------------------
----------------------------------------------
>Conidiocarpus_guilanensis_IFRDCC25_0007__ZY15
------------------------------------------------------------
----tccgaatgaaatttgcacagctgaagaacgacatgcaacagtacttggtcagggcc
attgaatcaggcagagactttaacgtcaatcttgcttgtaagagcaatatcatcacgtcg
ggtctacgttacagtcttgccaccggtaactggggtgatcagaagaaggcaatgtctacc
agagctggtgtcagtcaagtgttaaatcgtttcacttacgcctcgaccttatctcacttg
cgacgcacgaacacacctatcggcagagatggcaagattgcaaagcccagacagctgcac
aatacccattggggactagtttgtccagcagaaacccccgaagggcaagcttgtggtctg
gtgaagaaccttgcgctcatgtgctatgtgagtgtcggtacacctggtacaccacttgta
gagttcatgcagcagcgagatatggagctgcttgaagagtacgacccggtcaccaaccct
aacgccacgaagattttcgtcaacggtgtgtgggttggtgttcacaagaacccgacccag
ctgattgaaactcttcgcgagattcgtcggagaggtaccgtcagtttcgagattaccatt
attcgtgacgtgcgagaccgtgagatcaaggtgttcacagatgccggcagagtctgccga
ccgctgtttgtagtcgacaacaaccctcgctctgaaaggaaaggaaagttggctcttagg
cgtgagcatgtcgaaagtctgcaggaagatcgagaagtagacacatccttactctctgaa
gaagagcgtgacgagcagatctttggctggaaaggtctcgtcaaggaaggtgttgtcgaa
tatctcgatgctgaggaagaagagcaggctatgattgttatgacgccagacgatctagac
gagcataggcaggtgcttcagtacggctcatcgtttcaagatccgaaagacgacgcacat
cgccgtatcaagcctaagcctaaccttgctgtgagaatgtgg-acgcactgtgagatcca
tcctgctatgattcttggtatttgtgcatccatcattccgtt------------------
----------------------------------------------
>Polychaeton_cengongense_IFRDCC_25_0002_CG1_1
------------------------------------------------------------
------------------------------------------------------------
------------------------------------------------------------
------------------------------------------------------------
------------------------------------------------------catctg
cgacgtacaaacacgcctattggtagagatggcaaaattgcaaagcccagacaactgcac
aacacccactggggtctggtatgtccggcagagacgcctgaagggcaagcatgtgggttg
gtcaagaatcttgcattgatgtgctatgtgagtgttggtacacccggtacgccactggtc
gaattcatgcagcaacgagacatggagctgctcgaagagtatgaccctgtcaccaacccg
aacgccaccaagatcttcgtcaatggtgtctgggtaggcgtacacaagaatcctacccaa
cttatcgagaccctccgtgagattcggcggagaggtaccgtcagtttcgagatcaccatt
atccgcgacgtgcgagaccgggagatcaaggtcttcacagacgccggtagagtctgccgg
ccgctgtttgtagttgacaacaaccctcgttccgaaaggaaagggaagttggcgctcaga
cgtgagcatgtcgaacatttgcaagaagacagagaggtagacacatctttactctccgaa
gaggagcgtgacgagcagacttttgggtggaagggtctcgtcaaggaaggtgttgttgaa
tacctggatgccgaggaagaggagcaagccatgatcgtaatgacaccagatgatctggac
gagcataggcaggtgcttcagtatggttcctcgttcacggaccccaaggacgacccacat
cgtcgtatcaaacccaagcccaatcttgctgtgaggatgtgg-acgcactgtgaaattca
ccctgcaatgatcctgggtatctgcgcctccatcattc----------------------
----------------------------------------------
>Polychaeton_cengongense_IFRDCC25_0004_CG1_1
------------------------------------------------------------
------------------------ttgaagaatgacatgcaacaatacctcgtccgggct
attgaatctggcagggacttcaatgtcaaccttgcctgtaagagcaacatcatcacgtcg
ggtctacgctatagtcttgccactggtaattggggagatcaaaagaaggcaatgtctact
agagctggtgtcagccaagtgttgaaccgcttcacttacgcttcgaccttgtctcatctg
cgacgtacaaacacgcctattggtagagatggcaaaattgcaaagcccagacaactgcac
aacacccactggggtctggtatgtccggcagagacgcctgaagggcaagcatgtgggttg
gtcaagaatcttgcattgatgtgctatgtgagtgttggtacacccggtacgccactggtc
gaattcatgcagcaacgagacatggagctgctcgaagagtatgaccctgtcaccaacccg
aacgccaccaagatcttcgtcaatggtgtctgggtaggcgtacacaagaatcctacccaa
cttatcgagaccctccgtgagattcggcggagaggtaccgtcagtttcgagatcaccatt
atccgcgacgtgcgagaccgggagatcaaggtcttcacagacgccggtagagtctgccgg
ccgctgtttgtagttgacaacaaccctcgttccgaaaggaaagggaagttggcgctcaga
cgtgagcatgtcgaacatttgcaagaagacagagaggtagacacatctttactctccgaa
gaggagcgtgacgagcagacttttgggtggaagggtctcgtcaaggaaggtgttgttgaa
tacctggatgccgaggaagaggagcaagccatgatcgtaatgacaccagatgatctggac
gagcataggcaggtgcttcagtatggttcctcgttcacggaccccaaggacgacccacat
cgtcgtatcaaacccaagcccaatcttgctgkgaggatgtgg-acgcactgtgaaattca
ccctgcaatgatcctgggtatctgcgc---------------------------------
----------------------------------------------
>_Conidiocarpus_nanshanense__IFRDCC_25_0001_20_NAN
------------------------------------------------------------
--tttccgcatgaaatttgcacaattaaagaacgacatgcaacaatacttggttagagcc
attgaatcaggcagggacttcaacgttaaccttgcttgtaagagcaatattatcacttca
ggtttmcgttmcaktcttgcaaccggtaattggggtgatcagaagaaggcaatgtctaca
agagctggtgtcagtcaagtgttgaatcgtttcacttatgcttcgactttatcccatttg
cgacgcacaaacacacctattggtagagatggcaagattgcaaagccaagacagttgcac
aatactcactggggtctggtatgtccagcagagacgcctgaaggacaagcttgtggtctg
gtcaagaacctggcactcatgtgctatgtgagtgtcggtacacctggcacaccgcttgtc
gagttcatgcaacaacgagatatggaattgcttgaggaatatgatcctgtcacgaacccg
aatgccacaaagattttcgtaaacggtgtgtgggttggtgtacataagaatcccacccaa
ctgattgagactcttcgcgagattcgtcgaagaggcaccgtcagtttcgagatcactatc
atccgtgacgtgagagacagagagatcaaggtcttcacggacgctggtagagtctgccga
ccgctctttgtagtcgataacaatcctcgctctgaaaggaaaggaaagttagcgctcagg
cgtgagcatgtcgaaagtttgcaggaagaccgagaagtagacacatccttactctctgaa
gaagagcgtgacgagcagatttttgggtggaaaggtctggtcaaggaaggkgttgtcgag
tatcttgatgctgaagaagaaragcaggctatgataataatgacgccagacgacctcgac
gagcataggcaggtgcttcagtatggttcatcgttccaagatccgaaggatgatgcgcat
cgccggattaaacctagacctaatcttgctgtcagaatgtgg-acgcattgcgagattca
tcctgctatgattctcggaatctgtgcgtccattattccgttccc---------------
----------------------------------------------
