# Supplementary material for: Morphology and multilocus phylogeny illuminate novel taxa in Capnodiaceae (Ascomycota, Dothideomycetes, Capnodiales)
Source: IMA Fungus. 2026 May 29;17:e188051. doi: 10.3897/imafungus.17.188051 (PMC13241920; doi:10.3897/imafungus.17.188051)
Supplement: Supplementary material 4 — Alignment file [file imafungus-17-e188051-s004.zip › Alignment file/TEF.aligned]

>Capnodium__coartatum_SDBR_CMU477
-----------aagaacatgatcactggtacttcccaggctgactgcgctgtcctcatca
tcgctgccggcactggtgagttcgaggctggtatctccaaggatggccagactcgtgagc
acgccctgctcgcctacaccctcggtgtcaagcagctcatcgttgccatcaacaagatgg
acaccaccaagtggtctgaggagcgctacaacgagatcatcaaggagacctccaccttca
tcaagaaggtcggctacaacccaaagcacgtcccattcgtgccaatctccggcttcaacg
gtgacaacatgattgagccttctaccaactgcccatggtacaagggatgggaaaaggaga
ccaagaccaagtccactggcaagaccctcctcgaggccatcgacgccatcgacaccccat
cccgtccagtcgacaagccactccgtctgcctctccaggatgtgtacaagattggcggta
tcggaactgttccagtcggccgtgtcgagaccggtgccatcaaggccggcatggtcgtca
ccttcgccccagctggtgtgaccactgaggtcaagtccgttgagatgcaccacgagcagc
tcgccgagggtctgccaggtgacaacgttggtttcaacgtcaagaacgtctccgtcaagg
agatccgtcgtggcaacgttgccggtgactccaagaacgacccaccaaagggctgcgaca
gcttcaacgcccaggtcatcgtcctgaaccaccctggccaggttggtgctggttacgctc
cagtccttgactgccacactgcccacattgcctgcaagttcgccgagctcctcgagaaga
tcgaccgccgtaccggcaagtccattgagaacgctcctaagttcatcaagtcaggtgacg
ctgccatcgtcaagatgatcccatccaagccaatgt-gcgttgaggccttcactgagtac
ccacctctcggccgtttcgccgtccgtgacatgaga-----------------------
>Capnodium_aciculiforme_CBS_892_73
----------------------------------------tgactgcgctgtcctcatca
tcgctgccggcactggtgagtttgaggctggtatctccaaggatggccagactcgtgagc
acgccctgctcgcctacaccctcggtgtgaagcagctcatcgtcgccatcaacaagatgg
acaccaccaagtggtctgaggagcgttacaacgagatcatcaaggagacctccaccttca
tcaagaaggtcggctacaacccaaagcacgtcccattcgtgccaatctccggcttcaacg
gtgacaacatgatcgagccttccaccaactgcccatggtacaagggctgggagaaggaga
ccaagaccaagtccaccggcaagaccctcctcgaggccattgacgccatcgacaccccat
cccgcccagtcgacaagccactccgtctgcccctccaggatgtgtacaagattggcggta
ttggaactgtcccagtcggccgtgtcgagaccggtgccatcaaggccggcatggtcgtca
cattcgccccagctggtgtcaccactgaggtcaagtccgttgagatgcaccacgagcagc
tcgccgagggtcttccaggtgacaacgttggcttcaacgtcaagaacgtctctgtcaagg
agatccgtcgtggcaacgtcgccggtgactccaagaatgacccaccaaagggctgcgaca
gcttcaacgcccaggtcatcgtcctgaaccaccctggccaggttggtgctggttacgctc
cagtcctcgactgccacactgcccacattgcctgcaagttctctgagctcctcgagaaga
ttgaccgccgtactggcaagtccatcgagaactctcctaagttcatcaagtctggtgatg
ccgccatcgtcaagatgattccatccaagccaatgt-gtgttgaggctttcaccgagtac
ccacc------------------------------------------------------
>Capnodium_alfenasii_CBS_146151_type
--------------------------------------------tgcgctgtcctcatca
tcgctgccggcactggtgagttcgaggctggtatctccaaggatggccagactcgtgagc
acgccctgctcgcctacaccctcggtgtcaagcagctcatcgttgccatcaacaagatgg
acaccaccaagtggtctgaggagcgctacaacgagatcatcaaggagacctccaccttca
tcaagaaggtcggctacaacccaaagcacgtcccattcgtgccaatctccggcttcaacg
gtgacaacatgattgagccttccaccaactgcccatggtacaagggatgggagaaggaga
ccaagaccaagtccactggcaagaccctcctcgaggccatcgacgccatcgacaccccgt
ctcgtccagtcgacaagccactccgtctgcctctccaggatgtgtacaagattggcggta
tcggaactgttccagtcggccgtgtcgagaccggtgccatcaaggccggcatggtcgtca
ccttcgccccagctggtgtcaccactgaggtcaagtccgtcgagatgcaccacgagcagc
tcaccgagggtctgccaggtgacaacgttggtttcaacgtcaagaacgtctccgtcaagg
agatccgtcgtggcaatgttgccggtgactccaagaacgacccaccaaagggctgcgaca
gcttcaacgcccaggtcatcgtcctgaaccaccctggccaggttggtgctggttacgctc
cagtccttgactgccacactgcccacattgcctgcaagttcgccgagcttctcgagaaga
tcgaccgccgtaccggcaagtccattgagaacgctcctaagttcatcaagtccggtgacg
ctgccatcgtcaagatgatcccatccaagccaatgt-gcgttgaggccttcactgagtac
cca--------------------------------------------------------
>Capnodium_coartatum_CPC_17779
--------------------------------------gctgactgcgctgtcctcatca
tcgctgccggcactggtgagttcgaggctggtatctccaaggatggccagactcgtgagc
acgccctgctcgcctacaccctcggtgtcaagcagctcatcgttgccatcaacaagatgg
acaccaccaagtggtctgaggagcgctacaacgagatcatcaaggagacctccaccttca
tcaagaaggtcggctacaacccaaagcacgtcccattcgtgccaatctccggcttcaacg
gtgacaacatgattgagccttctaccaactgcccatggtacaagggatgggaaaaggaga
ccaagaccaagtccactggcaagaccctcctcgaggccatcgacgccatcgacaccccat
cccgtccagtcgacaagccactccgtctgcctctccaggatgtgtacaagattggcggta
tcggaactgttccagtcggccgtgtcgagaccggtgccatcaaggccggcatggtcgtca
ccttcgccccagctggtgtgaccactgaggtcaagtccgttgagatgcaccacgagcagc
tcgccgagggtctgccaggtgacaacgttggtttcaacgtcaagaacgtctccgtcaagg
agatccgtcgtggcaacgttgccggtgactccaagaacgacccaccaaagggctgcgaca
gcttcaacgcccaggtcatcgtcctgaaccaccctggccaggttggtgctggttacgctc
cagtccttgactgccacactgcccacattgcctgcaagttcgccgagctcctcgagaaga
tcgaccgccgtaccggcaagtccattgagaacgctcctaagttcatcaagtcaggtgacg
ctgccatcgtcaagatgatcccatccaagccaatgt-gcgttgaggccttcactgagtac
cca--------------------------------------------------------
>Capnodium_coffeae_CBS_147_52_type
--------------------------------------gctgactgcgctgtcctcatca
tcgctgctggcactggtgagttcgaggctggtatctccaaggatggccagactcgtgagc
acgccctgctcgcctacaccctcggtgtcaagcagctcatcgttgccatcaacaagatgg
acaccaccaagtggtctgaggagcgctacaacgagatcatcaaggagacctccaccttca
tcaagaaggtcggctacaacccaaagcacgtcccattcgtgccaatctccggcttcaacg
gtgacaacatgattgaaccttccaccaactgcccatggtacaagggatgggagaaggaga
ccaagaccaagtccactggcaagaccctcctcgaggccatcgacgccatcgacaccccgt
ctcgtccagtcgacaagccacttcgtctgcctctccaggatgtgtacaagattggcggta
tcggaactgttccagtcggccgtgtcgagaccggtgccatcaaggccggcatggtcgtca
ccttcgccccagctggtgtcaccactgaggtcaagtccgtcgagatgcaccacgagcagc
tcgccgagggtctgccaggtgacaacgttggtttcaacgtcaagaacgtctccgtcaagg
agatccgtcgtggcaacgttgccggtgactccaagaacgacccaccaaagggctgcgaca
gcttcaacgcccaggtcatcgtcctgaaccaccctggccaggttggtgctggttacgctc
cagtccttgactgccacactgcccacattgcctgcaagttcgccgagctcctcgagaaga
tcgaccgccgtaccggcaagtccattgagaacgctcctaagttcatcaagtctggtgacg
ctgccatcgtcaagatgatcccatccaagccaatgt-gcgttgaggccttcactgagtac
ccacctctcggccgtttcgccgtccgtgacatgagacaaaccgtcgccgtcggtgtcat
>Capnodium_gamsii_CBS_146153
-------------------------------------------ctgcgctgtcctcatca
tcgctgccggcactggtgagtttgaggctggtatctccaaggatggccagactcgtgagc
acgccctgctcgcctacaccctcggtgtgaagcagctcatcgtcgccatcaacaagatgg
acaccaccaagtggtctgaggagcgttacaacgagatcatcaaggagacctccaccttca
tcaagaaggtcggctacaacccaaagcacgtcccattcgtgccaatctccggcttcaacg
gtgacaacatgatcgagccttccaccaactgcccatggtacaagggctgggagaaggaga
ccaagaccaagtccaccggcaagaccctcctcgaggccattgacgccatcgacaccccat
cccgcccagtcgacaagccactccgtctgcccctccaggatgtgtacaagattggcggta
ttggaactgtcccagtcggccgtgtcgagaccggtgccatcaaggccggcatggtcgtca
cattcgccccagctggtgtcaccactgaggtcaagtccgttgagatgcaccacgagcagc
tcgccgagggtcttccaggtgacaacgttggcttcaatgtcaagaacgtctctgtcaagg
agatccgtcgtggcaacgtcgccggtgactccaagaatgacccaccaaagggctgcgaca
gcttcaacgcccaggtcatcgtcctgaaccaccctggccaggttggtgctggttacgctc
cagtcctcgactgccacactgcccacattgcctgcaagttctctgagctcctcgagaaga
ttgaccgccgtactggcaagtccattgagaactctcctaagttcatcaagtctggtgatg
ccgccatcgtcaagatgattccatccaagccaatgt-gtgttgaggctttcaccgagtac
cca--------------------------------------------------------
>Capnodium_gardeniarum_CPC_14327
-----------------------------------------gactgcgctgtcctcatca
tcgctgccggcactggtgagttcgaggctggtatctccaaggatggccagactcgtgagc
acgccctgctcgcctacaccctcggtgtgaagcagctcatcgttgccatcaacaagatgg
acaccaccaagtggtccgaggagcgtttcaacgagatcatcaaggagacctccaccttca
tcaagaaggtcggctacaacccaaagcacgttccatttgtgccaatctccggcttcaacg
gtgacaacatgatcgagccttcctccaactgcccatggtacaagggttgggagaaggaga
ccaagtccaagtccactggcaagaccctcctcgaggctattgacgccatcgaccccccat
cccgcccagtcgacaagccactccgtctgcccctccaggatgtgtacaagattggcggta
tcggaactgtcccagtcggccgtgtcgagaccggtgccatcaaggccggcatggtcgtca
ccttcgccccagctggtgtcaccactgaggtcaagtccgttgagatgcaccacgagcagc
tcgccgagggtctcccaggtgacaacgttggcttcaacgtcaagaacgtctctgtcaagg
agatccgtcgtggcaacgtcgccggtgactccaagaatgacccaccaaagggctgcgaca
gcttcaacgcccaggtcatcgtcctgaaccaccctggccaggtcggtgctggttacgctc
cagtcctcgactgccacactgcccacattgcctgcaagttctctgagctcctcgagaaga
ttgaccgccgtaccggcaagtccatcgagaactctcctaagttcatcaagtctggtgatg
ccgccatcgtcaagatgattccatccaagccaatgt-gcgttgaggccttcaccgagtac
ccacc------------------------------------------------------
>Capnodium_neocoffeicola_CBS_139614_type
--------------------------------------------tgcgctgtcctcatca
tcgctgctggcactggtgagttcgaggctggtatctccaaggatggccagactcgtgagc
acgccctgctcgcctacaccctcggtgtcaagcagctcatcgttgctatcaacaagatgg
acaccaccaagtggtctgaggagcgctacaacgagatcatcaaggagacctccaccttca
tcaagaaggtcggctacaacccaaagcacgtcccattcgtgccaatctccggcttcaacg
gtgacaacatgattgaaccttccaccaactgcccatggtacaagggatgggagaaggaga
ccaagaccaagtccactggcaagaccctcctcgaggccatcgacgccatcgacaccccgt
ctcgtccagtcgacaagccacttcgtctgcctctccaggatgtgtacaagattggcggta
tcggaactgttccagtcggccgtgtcgagaccggtgccatcaaggccggcatggtcgtca
ccttcgccccagctggtgtcaccactgaggtcaagtccgtcgagatgcaccacgagcagc
tcgccgagggtctgccaggtgacaacgttggtttcaacgtcaagaacgtctccgtcaagg
agatccgtcgtggcaacgttgccggtgactccaagaacgacccaccaaagggctgcgaca
gcttcaacgcccaggtcatcgtcctgaaccaccctggccaggttggtgctggttacgctc
cagtccttgactgccacactgcccacattgcctgcaagttcgccgagctcctcgagaaga
tcgaccgccgtaccggcaagtccattgagaacgctcctaagttcatcaagtctggtgacg
ctgccatcgtcaagatgatcccatccaagccaatgt-gcgttgaggccttcactgagta-
-----------------------------------------------------------
>Capnodium_paracoffeicola_CBS_139616_type
--------------------------------------------tgcgctgtcctcatca
tcgctgctggcactggtgagttcgaggctggtatctccaaggatggccagactcgtgagc
acgccctgctcgcctacaccctcggtgtcaagcagctcatcgttgctatcaacaagatgg
acaccaccaagtggtctgaggagcgctacaacgagatcatcaaggagacctccaccttca
tcaagaaggtcggctacaacccaaagcacgtcccattcgtgccaatctccggcttcaacg
gtgacaacatgattgaaccttccaccaactgcccatggtacaagggatgggagaaggaga
ccaagaccaagtccactggcaagaccctcctcgaggccatcgacgccatcgacaccccgt
ctcgtccagtcgacaagccacttcgtctgcctctccaggatgtgtacaagattggcggta
tcggaactgttccagtcggccgtgtcgagaccggtgccatcaaggccggcatggtcgtca
ccttcgccccagctggtgtcaccactgaggtcaagtccgtcgagatgcaccacgagcagc
tcgccgagggtctgccaggtgacaacgttggtttcaacgtcaagaacgtctccgtcaagg
agatccgtcgtggcaacgttgccggtgactccaagaacgacccaccaaagggctgcgaca
gcttcaacgcccaggtcatcgtcctgaaccaccctggccaggttggtgctggttacgctc
cagtccttgactgccacactgcccacattgcctgcaagttcgccgagctcctcgagaaga
tcgaccgccgtaccggcaagtccattgagaacgctcctaagttcatcaagtctggtgacg
ctgccatcgtcaagatgatcccatccaagccaatgt-gcgttgaggccttcactgagta-
-----------------------------------------------------------
>Chaetocapnodium_magnum__CBS_153154T
---------------------------------------------gcgctatcctcatca
ttgccgctggtactggtgagttcgaggctggtatctccaaggatggccagactcgtgagc
acgccctgctcgctttcaccctcggtgtgaggcagctcatcgtcgccatcaacaagatgg
acaccaccaagtggtccgaggaccgtttcaacgagatcatcaaggagacctctgccttca
tcaagaaggtcggctacaacccaaagcacgtcccattcgtgccaatctccggtttcaacg
gtgacaacatgattgagccatcctccaactgcccatggtacaagggttgggagaaggaga
ccaagtccaaggtcactggcaagaccctcctcgaggccatcgacgccattgacccacctt
cccgcccaactgacaagcctctccgtctccctcttcaggatgtgtacaagattggcggca
ttggcacggttcctgtcggccgtgtcgagaccggttccatcaaggccggcatggtcgtca
ccttcgccccagctggtgttaccactgaggtcaagtccgttgagatgcaccacgagcagc
tcgttgagggtctgccaggtgacaacgttggcttcaacgtcaagaacgtctccgtcaagg
agatccgtcgtggcaacgttgccggtgactccaagaacgacccaccaaagggctgcgaca
gcttcaacgcccaggtcatcgtcctgaaccaccctggccaggttggcgctggttacgccc
ctgtcctcgattgccacactgctcacattgcctgcaagttctctgagcttctggagaaga
ttgaccgtcgtaccggcaagtccattgagaacgcccccaagttcatcaagtccggtgatg
ccgccatcgtcaagatgattccatccaagccaatgt-gcgttgaggctttcactcactac
-----------------------------------------------------------
>Chaetocapnodium_polonicum_CBS_153156_TYPE
----------------------------------ccaggccgattgcgctatcctcatca
ttgccgctggtactggtgagttcgaggctggtatctccaaggatggccagactcgtgagc
acgccctgctcgctttcaccctcggtgtgaggcagctcatcgttgccatcaacaagatgg
acaccaccaagtggtccgaggaccgttacaacgagatcatcaaggagacctctgccttca
tcaagaaggtcggctacaacccaaagcacgtcccattcgtgccaatctccggtttcaacg
gtgacaacatgatcgagccatccaccaactgcccatggtacaagggttgggagaaggaga
ccaaggccaaggttactggcaagaccctcctcgaggccatcgacgccatcgacccacctt
cccgcccaactgacaagcctctccgtcttcctcttcaggatgtgtacaagattggcggca
ttggcacggtcccagtcggccgtgtcgagaccggtaccatcaaggccggcatggtcgtca
ccttcgccccagctggtgttaccactgaggtcaagtccgttgagatgcaccacgagcagc
tcgttgagggtctgccaggtgacaacgtcggcttcaacgtcaagaacgtctccgtcaagg
agatccgtcgtggcaacgttgccggtgactccaagaacgacccaccaaagggctgcgaca
gcttcaacgcccaggtcatcgtcctgaaccaccctggccaggttggcgctggttacgccc
ctgtcctcgattgccacactgcccacattgcctgcaagttctctgagcttctggagaaga
ttgaccgtcgtaccggcaagtccatcgaggccgcccccaagttcatcaagtccggtgatg
ccgccatcgtcaagatgattccatccaagccaatgt-gcgttgaggctttcaccaacta-
-----------------------------------------------------------
>Chaetocapnodium_tanzanicum_CBS_145_79_type
------------------------------------------attgcgctatcctcatca
ttgccgctggcactggtgagttcgaggctggtatctccaaggatggccagactcgtgagc
acgccctcctcgctttcaccctcggtgtgaggcagctcatcgtcgccatcaacaagatgg
acaccaccaagtggtccgaggaccgttacaacgagatcatcaaggagacctctgccttca
tcaagaaggtcggctacaacccaaagcacgtcccattcgtgccaatctccggtttcaacg
gtgacaacatgatcgagccatccaccaactgcccatggtacaagggttgggagaaggaga
ccaaggccaaggttactggcaagaccctcctcgaggccatcgacgccatcgacccacctt
cccgcccaactgacaagcctctccgtcttcctcttcaggatgtgtacaagattggcggca
ttggcacggtcccagtcggccgtgtcgagaccggtaccatcaaggccggcatggtcgtca
ccttcgccccagctggtgttaccactgaggtcaagtccgtcgagatgcaccacgagcagc
tcaccgagggtctcccaggtgacaacgttggcttcaacgtcaagaacgtctccgtcaagg
agatccgtcgtggcaacgttgccggtgactccaagaacgacccaccaaagggctgcgaca
gcttcaacgcccaggtcatcgtcctgaaccaccctggccaggttggcgctggttacgctc
cagtcctcgattgccacactgcccacattgcctgcaagttctccgagctcctcgagaaga
ttgaccgtcgtaccggcaagtccattgaggccgcccccaagttcatcaagtctggtgatg
ccgccatcgtcaagatgattccatccaagccaatgt-gcgttgaggctttcaccaa----
-----------------------------------------------------------
>Chaetocapnodium_thailandense_CBS_139619_type
---------------------------------------------gcgctatcctcatca
ttgccgctggtactggtgagttcgaggctggtatctccaaggatggccagacccgtgagc
acgctctcctcgctttcaccctcggtgtgaggcagctcatcgtcgccatcaacaagatgg
acaccaccaagtggtccgaggatcgttacaacgagatcatcaaggagacctctgccttca
tcaagaaggtcggctacaacccaaagcacgtcccattcgtgccaatctccggtttcaacg
gtgacaacatgatcgagccatccaccaactgcccatggtacaagggctgggagaaggaga
ccaaggccaaggttactggcaagaccctcctcgaggccatcgacgccatcgacccaccaa
cccgcccaactgacaagcccctccgtcttcctcttcaggatgtgtacaagattggcggca
ttggcacggtcccagtcggccgtgtcgagaccggtaccatcaaggccggcatggtcgtca
ccttcgccccagctggtgttaccacggaggtcaagtccgttgagatgcaccacgagcagc
tcgccgagggtctgccaggtgacaacgtcggcttcaacgtcaagaacgtctccgtcaagg
agatccgtcgtggcaacgttgccggtgactccaagaacgacccaccaaagggctgcgaca
gcttcaacgcccaggtcatcgtcctgaaccaccctggccaggttggcgctggttacgccc
ctgtcctcgactgccacactgcccacattgcctgcaagttctctgagctcctcgagaaga
ttgaccgtcgtaccggcaagtccattgaggccgcccccaagttcatcaagtctggtgatg
ccgccatcgtcaagatgattccatccaagccaatgt-gcgttgaggctttcaccaacta-
-----------------------------------------------------------
>Conidiocarpus_cinnamomi___SICAU_23_0100_type
------------------------------------------------------------
------------------------------------------------------------
-------------ttacaccctcggtgtcaagcagctcatcgttgcaatcaacaagatgg
acactaccaagtggtcacaggagcgttaccaggagatcatcaaggagacctccaccttca
ttaagaaggtcggttacaacccaaagcacgtcccattcgtgccaatctccggtttcaacg
gtgataacatgattgagccatcctccaactgcccatggtacaagggttgggagaaggaga
ccaaggccaaggtcactggcaagaccctcctcgaggctattgacgccatcgacacaccag
tccgtccatctgacaagcctctccgtctacctctccaggatgtgtacaagattggtggta
ttggcacggtccctgtcggccgtgtcgaaaccggcgccatcaaggccggtatggtcgtca
ccttcgccccagctggtgtcaccactgaagttaagtccgttgagatgcaccacgagcagc
tcgccgagggtcttccaggtgacaacgtcggcttcaacgtcaagaacgtttctgttaagg
agattcgtcgtggcaacgttgccggtgactccaagaacgacccaccaaagggctgtgaca
gcttcaacgcccaggtcatcgtcctgaaccaccctggccaggttggcgctggttacgccc
cagtcctggattgccacactgctcacattgcctgcaagttctctgagctgttggagaaga
ttgaccgccgtactggcaagtccattgagaactctcccaagttcatcaagtctggtgatg
ccgccatcgtcaaga---------------------------------------------
-----------------------------------------------------------
>Conidiocarpus_caucasicus_UESTCC_23_0246
------------------------------------------------------------
-cgctgccggtactggtgagttcgaggctggtatctccaaggatggccagactcgtgagc
acgccctgcttgcttacacccttggtgtcaagcagctcatcgttgcaatcaacaagatgg
ataccaccaagtggtcacaggagcgttaccaggagatcatcaaggagacctccaccttca
tcaagaaggtcggctacaacccaaagcacgtcccattcgtgccaatctccggtttcaacg
gtgataacatgattgagccatcctccaactgcccgtggtacaagggttgggagaaggaga
ccaaggccaaggtcactggcaagaccctgctcgaggctattgatgccatcgacacaccag
tccgtccatctgacaagcctctccgtctacctctccaggatgtgtacaagattggtggta
ttggcacggtccctgtcggccgtgtcgaaaccggcgccatcaaggccggtatggtcgtca
ccttcgccccagctggtgtcaccactgaagtcaagtccgttgagatgcaccacgagcagc
tcgccgagggtcttccaggtgacaacgtcggcttcaacgtcaagaacgtctctgtcaagg
agatccgtcgtggcaacgttgccggtgactccaagaacgacccaccaaagggctgtgaca
gcttcaacgcccaggtcatcgtcctgaaccaccctggccaggttggcgctggttacgccc
cagtcctggattgccacactgctcacattgcctgcaagttctctgagctgttggagaaga
ttgaccgccgtactggcaagtccattgagaactctcccaagttcatcaaatctggtgatg
ccgccatcgtcaagatgatt----------------------------------------
-----------------------------------------------------------
>Hyphocapnodia_sichuanensis_CGMCC_3_23573_type
------------------------------------------------------------
tcgctgctggcactggtgagttcgaggctggtatctccaaggatggccagactcgtgagc
acgccctgctcgcctacaccctcggtgtcaagcagctcatcgttgccatcaacaagatgg
acaccaccaagtggtctgaggatcgtttcaacgagatcatcaaggagacctccaccttca
tcaagaaggtcggctacaacccaaagcacgtcccattcgtgccaatctccggtttcaacg
gtgacaacatgattgagccctcctccaactgcccatggtacaagggttgggagaaggaga
ccaagtccaagtccaccggcaagactctgctcgaggccattgacgctatcgacacaccat
cgcgtccagtcgacaagcctctccgtcttcctctccaggatgtctacaagattggcggta
ttggcacagtcccagtcggccgtgtcgagaccggtgccatcaaggccggcatggtcgtta
ccttcgccccagctggtgttaccactgaagtcaagtccgtcgagatgcaccacgaacagc
ttgtcgagggtctcccaggtgacaatgtcggcttcaacgtcaagaacgtctctgtcaagg
agatccgtcgtggcaacgttgctggtgactccaagaccgacccaccaaagggttgcgaca
gcttcaacgcccaggtcatcgtcctcaaccaccctggccaggtcggtgctggctacgctc
cagttctggactgccacactgcccacattgcctgcaagttctctgagcttctggagaaga
tcgaccgccgtaccggcaagtccattgagaactctcccaagttcatcaagtccggtgacg
ctgccatcgtcaagatggttccatccaagccaatgt-gcgttgaggctttcact------
-----------------------------------------------------------
>Leptoxyphium_citri_CBS_146162
-----------------------------------------gattgcgctatcctcatca
ttgccgccggtactggtgagttcgaggctggtatctccaaggatggccagactcgtgagc
acgccctgctcgccttcaccctcggtgttaagcagctcatcgttgccatcaacaagatgg
acaccaccaagtggtctgaggagcgttacaacgagatcatcaaggagacctccaccttca
tcaagaaggtcggctacaacccaaagcacgtcccattcgtgccaatctccggtttcaacg
gtgacaacatgatcgagccatccaccaactgcccatggtacaagggttgggagaaggaga
ccaagtctaaggccaccggcaagaccctcctcgaggctattgatgccatcgacactcctc
agcgtccaagtgacaagcccctccgtcttcctcttcaggatgtctacaagatcggtggta
ttggcacggttcctgtcggtcgtgtcgagaccggtgtcatcaaggctggtatggtcgtta
ccttcgccccagctggtgttaccactgaagtcaagtccgtcgagatgcaccacgagcagc
tcgtcgagggtcttcccggtgacaacgtcggcttcaacgtcaagaacgtctccgtcaagg
agatccgtcgtggcaacgttgccggtgactccaagcaggacccacctaagggctgtgaca
gcttcaacgcccaggttatcgtcctcaaccaccctggtcagattggcgctggttacgctc
cagttctcgactgccacactgctcacattgcttgcaagttctctgagctccttgagaaga
ttgaccgccgtaccggcaagtccatcgaggccagccccaagttcgtcaagtctggtgacg
ccgccattgtcaagatgattccatccaagccaatgt-gtgttgaggctttcactgagtac
cca--------------------------------------------------------
>Leptoxyphium_citri_CBS_451_66_type
----------------------------------------------cgctatcctcatca
ttgccgccggtactggtgagttcgaggctggtatctccaaggatggccagactcgtgagc
acgccctgctcgccttcaccctcggtgttaagcagctcatcgttgccatcaacaagatgg
acaccaccaagtggtctgaggagcgttacaacgagatcatcaaggagacctccaccttca
tcaagaaggtcggctacaacccaaagcacgtcccattcgtgccaatctccggtttcaacg
gtgacaacatgatcgagccatccaccaactgcccatggtacaagggttgggagaaggaga
ccaagtctaaggccaccggcaagaccctcctcgaggctattgatgccatcgacactcctc
agcgtccaagtgacaagcccctccgtcttcctcttcaggatgtctacaagatcggtggta
ttggcacggttcctgtcggtcgtgtcgagaccggtgtcatcaaggctggtatggtcgtta
ccttcgccccagctggtgttaccactgaagtcaagtccgtcgagatgcaccacgagcagc
tcgtcgagggtcttcccggtgacaacgtcggcttcaacgtcaagaacgtctccgtcaagg
agatccgtcgtggcaacgttgccggtgactccaagcaggacccacctaagggctgtgaca
gcttcaacgcccaggttatcgtcctcaaccaccctggtcagattggcgctggttacgctc
cagttctcgactgccacactgctcacattgcttgcaagttctctgagctccttgagaaga
ttgaccgccgtaccggcaagtccatcgaggccagccccaagttcgtcaagtctggtgacg
ccgccattgtcaagatgattccatccaagccaatgt-gtgttgaggctttcacgtg----
-----------------------------------------------------------
>Leptoxyphium_fumago_CBS_123_26
-----------------------------------------gattgcgctatcctcatca
ttgccgccggtaccggtgagttcgaggctggtatctccaaggatggccagacccgtgagc
acgccctgctcgccttcaccctcggtgtgaagcagctcatcgttgccatcaacaagatgg
acaccaccaagtggtctgaggaccgttacaacgagatcatcaaggagacctccaccttca
tcaagaaggtcggtttcaacccaaagcacgtcccattcgtgccaatctccggtttcaacg
gtgacaacatgatcgagccatccaccaactgcccatggtacaagggttgggagaaggaga
ccaaggccaaggccactggcaagaccctcctcgaggccatcgatgccatcgacccacctc
agcgtccaagtgacaagcctctccgtcttcctctccaggatgtgtacaagattggtggta
ttggcacggttcctgtcggtcgtgtcgagaccggtgtcatcaaggccggtatggtcgtca
ccttcgccccagctggtgtcaccactgaagtcaagtccgtcgagatgcaccacgagcagc
tcgccgagggtctccccggtgacaacgtcggcttcaacgtcaagaacgtctccgtcaagg
agatccgtcgtggcaacgtcgccggtgactccaagcaggacccaccaaagggctgtgaca
gcttcaacgcccaggttatcgtccttaaccaccctggtcagattggcgctggttacgctc
cagtcctcgactgccacactgctcacattgcttgcaagttctctgagctcctcgagaaga
ttgaccgccgtaccggcaagtccattgaggccagccccaagttcgtcaagtctggtgacg
ccgccattgtcaagatgattccatccaagccaatgt-gcgttgaggctttcactgagtac
cc---------------------------------------------------------
>Leptoxyphium_kurandae_CBS_129530
-----------------------------------------gattgcgctatcctcatca
ttgccgccggtactggtgagttcgaggctggtatctccaaggatggccagactcgtgagc
acgccctgctcgctttcaccctcggtgttaagcagctcatcgttgccatcaacaagatgg
acaccaccaagtggtctgaggagcgttacaacgagatcatcaaggagacctccaccttca
tcaagaaggtcggctacaacccaaagcacgtcccattcgtgccaatctccggtttcaacg
gtgacaacatgatcgagccatccaccaactgcccatggtacaagggttgggagaaggaga
ccaagtctaaggccaccggcaagaccctcctcgaggctattgatgccatcgacactcctc
agcgtccaagtgacaagcccctccgtcttcctcttcaggatgtgtacaagatcggtggta
ttggcacggttcctgtcggtcgtgtcgagaccggtgtcatcaaggctggtatggtcgtta
ccttcgccccagctggtgtcaccactgaagtcaagtccgtcgagatgcaccacgagcagc
tcgccgagggtcttcccggtgacaacgtcggcttcaacgtcaagaacgtctccgtcaagg
agatccgtcgtggcaacgttgccggtgactccaagcaggacccacctaagggctgtgaca
gcttcaacgcccaggttatcgtcctcaaccaccctggtcagattggcgctggttacgctc
cagttctcgactgccacactgctcacattgcttgcaagttctctgagctccttgagaaga
ttgaccgccgtaccggcaagtccatcgaggccagccccaagttcgtcaagtctggtgacg
ccgccattgtcaagatgattccatccaagccaatgt-gtgttgaggctttcactgagtac
cca--------------------------------------------------------
>Leptoxyphium_madagascariense_CBS_124766_type
--------------------------------------------tgcgctatcctcatca
ttgccgccggtactggtgagttcgaggctggtatctccaaggatggccagacccgtgagc
acgccctgctcgcctacaccctcggtgtcaagcagctcatcgtcgccatcaacaagatgg
acaccaccaagtggtctgaggagcgttacggcgagatcatcaaggagacctccaccttca
tcaagaaggtcggttacaacccaaagcacgtcccattcgtgccaatctccggtttcaacg
gtgacaacatgatcgaggcttccaccaactgcccatggtacaagggttgggagaaggaga
ccaaggccaaggccactggcaagacccttctcgaggccattgacgccatcgacccacctc
agcgtccatctgacaagcctctccgtcttcccctccaggatgtttacaagatcggtggta
ttggcacggttccagtcggtcgtgtcgagaccggtgtcatcaaggccggtatggtcgtca
ccttcgccccagctggtgtcaccactgaagtcaagtccgtcgagatgcaccacgagcagc
tcgccgagggtcttccaggtgacaacgtcggcttcaacgtcaagaacgtctccgtcaagg
agatccgtcgtggcaacgttgccggtgactccaaggcggacccaccaaagggctgtgaca
gcttcaacgcccaggtcatcgtcctcaaccaccctggtcaggttggcgctggttacgctc
cagtcctcgactgccacactgctcacattgcttgcaagttctctgagctccttgagaaga
ttgaccgccgtaccggaaagtctatcgagagcggccctaagttcatcaagtctggtgacg
ccgccatcgtcaagatgattccatccaagccaatgt-gcgttgaggctttcactgagta-
-----------------------------------------------------------
>Phaeoxyphiella_australiana_CBS_146169_type
--------------------------------------------tgcgccgtcctcatca
tcgctgccggcactggtgagttcgaggctggtatctccaaggacggccaaacccgtgagc
acgccctgcttgcctacaccctcggtgtcaagcagctcatcgttgccatcaacaagatgg
acaccaccaagtggtccgaggaccgcttcaacgagatcatcaaggagacctctgccttca
tcaagaaggtcggctacaacccaaagcacgtccccttcgtgcccatctccggcttcaacg
gcgacaacatgattgattcctcccccaactgcccatggtacaagggctgggagaaggaga
ccaagaccaaatccactggcaagaccctactcgaggctatcgatgctatcgacccaccat
cgcgcccgaccgacaagcctctccgtctccctcttcaggacgtctacaagatcggcggta
ttgggacggtcccggtcggccgtgtcgagaccggtgctatcaaggccggcatggtcgtta
cttttgcccccgccggtgtcaccactgaagtcaagtctgttgagatgcatcacgagcagc
tcgtcgagggtctgcccggtgacaacgtcgggttcaatgtcaagaacgtgtccgtcaagg
agatccgtcgtggcaacgtcgctggtgactccaagaacgacccaccaaagggctgtgaaa
gcttcaacgcacaggtcatcgtcctgaaccacccgggtcaggttggtgccggctacgcac
ctgtcctcgactgccacactgcccatattgcctgcaagttctccgagctcctcgagaaga
tcgatcgtcgtaccggcaagtcaattgagaactcacccaagttcatcaagtctggcgatg
ctgccatcgtcaagatggttccatccaagccaatgt-gcgtagaggccttcacagagta-
-----------------------------------------------------------
>Phaeoxyphiella_phylicae_CBS_146170_type
----------------------------------------------cgccgtcctcatca
tcgctgccggcactggtgagttcgaggctggtatttccaaggacggccaaacccgtgagc
acgccctgcttgcctacaccctcggtgtcaagcagctcatcgttgccatcaacaagatgg
acaccaccaagtggtccgaggaccgcttcaacgagatcatcaaggagacctctgccttca
tcaagaaggtcggctacaacccaaagcacgtccccttcgtgcccatctccggcttcaacg
gcgacaacatgattgacgcctcccccaactgcccatggtacaagggctgggagaaggaga
ccaagaccaaatccactggcaagaccctactcgaggctatcgatgctatcgacccaccat
cgcgcccgaccgacaagcctctccgtctccctcttcaggacgtctacaagatcggtggta
ttgggacggtcccggtcggccgtgtcgagaccggcgctatcaaggccggcatggtcgtta
cttttgcccccgctggtgtcaccactgaagttaagtctgttgagatgcatcacgagcagc
tcgtcgagggtctgcccggtgacaacgtcgggttcaacgtcaagaacgtctccgtcaagg
agatccgtcgtggcaacgtcgctggtgactccaagaacgacccaccaaagggctgtgaaa
gcttcaacgcccaggtcatcgtcctgaaccacccgggtcaggtcggtgccggctacgcac
ctgtcctcgactgccacaccgcccatattgcctgcaagttctctgagctcctcgagaaga
tcgatcgtcgtaccggcaagtcaattgagaactcacccaagttcatcaagtctggcgatg
ctgccatcgtcaagatggttccatccaagccaatgt-gcgttgaggccttcacagagtac
cc---------------------------------------------------------
>Phragmocapnias_betle_CPC_17762
--------------------------------------------tgcgctgtcctcatca
ttgctgccggtactggtgagttcgaggctggtatctcaaaggatggccagactcgtgagc
acgccctgcttgcctacaccctcggtgtcaagcagctcatcgttgccattaataagatgg
ataccaccaagtggtcccaggagcgttaccaggagatcatcaaggagacctccaccttca
tcaagaaggtcggctataacccaaagcacgtcccattcgtaccaatttccggcttcaacg
gtgacaacatgattgagccatccaccaactgcccatggtacaagggctgggagaaggaga
ccaaggctaaggttactggcaagaccctcctcgaggccattgacgccatcgacccaccat
ctcgtccagttgacaagcctctccgtcttcctcttcaggatgtttacaagattggtggta
ttggcacggtccctgtcggtcgtgtcgagaccggtgccatcaaggccggtatggtcgtca
cttttgccccagctggtgtcaccactgaagtcaagtctgttgagatgcatcacgagcagc
tcgccgagggtctgccaggtgacaacgttggcttcaacgtcaagaacgtctctgtcaagg
agattcgtcgtggcaacgttgccggtgactccaagaacgacccaccaaagggctgcgaca
gcttcaacgcccaggtcatcgtcctgaaccaccctggccaggttggtgctggttacgccc
cagtcctggactgccacactgcccacattgcctgcaagttcgctgagcttttggagaaga
ttgaccgtcgtaccggcaagtccatcgagaacgctcctaagttcatcaagtctggtgacg
ctgccatcgtcaagatgattccatccaagccaatgt-gcgttgagtccttcactgagta-
-----------------------------------------------------------
>Polychaeton_citri_CBS_116435
------------------------------------------------ctattttgatta
tcgctgccggtactggtgagttcgaggctggtatctccaaggatggccagactcgtgagc
acgccctgctcgcctacacccttggtgtcaagcagctcatcgttgccatcaacaagatgg
acaccaccaagtggtctgaggagcgtttcaaggagatcatcaaggagacctccaccttca
tcaagaaggtcggctacaacccaaagcacgtcccattcgtgccaatctccggcttcaacg
gtgacaacatgattgagccatcccctaactgcccatggtacaagggttgggagaaggaga
ccaaggccaaggctactggcaagaccctcctcgaggccattgacgccattgatcctccat
ctcgcccagtcgacaagcctctgcgtctgcctctccaggatgtgtacaagattggtggca
ttggcacggttcccgtcggtcgtgttgagaccggtgccatcaaggccggtatggtcgtta
ccttcgccccagctggtgtcaccactgaagtcaagtctgttgagatgcaccacgagcagc
ttgccgagggtctgcccggtgacaacgtcggcttcaatgtcaagaacgtctccgtcaagg
agatccgtcgtggcaacgttgctggtgactccaagaccgacccaccaaagggttgcgaca
gcttcaacgcccaggtcatcgtcctgaaccaccccggccaggtcggcgctggttacgctc
cagtcctggactgccacactgcccacatcgcttgcaagttctccgagctcctcgagaaga
ttgaccgtcgtaccggcaagtctattgagaactctcctaagtttatcaagtctggtgacg
ccgccatcgtcaagatgattccttccaagccaatgt-gcgttgaggccttca--------
-----------------------------------------------------------
>Scolecoxyphium_blechni_CBS_146174_type
--------------------------------------------tgcgccattctcatca
tcgccgccggcactggtgagttcgaggccggtatctccaaggatggccagacccgtgagc
acgccctcctcgcctacaccctcggtgtgaggcagatcatcgtcgccatcaacaagatgg
acaccaccaagtggtccgaggcccgcttccaggagatcatcaaggagacctccaccttca
tcaagaaggtcggctacaacccaaagcacgttcctttcgtgccaatctccggcttcaacg
gcgacaacatgatcgagccatcccccaactgcccctggtacaagggctgggagaaggaga
ccaagtccaaggtcaccggcaagaccctcctcgaggccatcgacgccatcgaccctccgt
cccgcccaactgacaagcctctccgtcttcccctccaggatgtgtacaagattggcggca
ttggcacggtccctgtcggccgtgtcgagaccggcgccatcaaggccggcatggtcgtca
ccttcgccccagctggtgtcaccaccgaagtcaagtccgtcgagatgcaccacgagcagc
tcgtcgagggtcttccaggtgacaacgtcggcttcaacgtcaagaacgtctccgtcaaag
agatccgtcgtggcaacgttgccggtgactccaagaacgacccccccaagggctgcgaca
gcttcaacgcccaggttatcgtcctgaaccaccctggccaggtcggtgccggttacgccc
cagtcctcgactgccacaccgcccacattgcctgcaagttcgctgagcttctcgagaaga
tcgaccgccgtaccggcaagtccatcgagaactcgcccaagttcatcaagtctggtgacg
ccgccatcgtcaagatggttccctccaagccaatgt-gtgttgaggccttcactgaatac
cca--------------------------------------------------------
>Scolecoxyphium_blechnicola_CBS_146175_type
-----------------------------------------gattgcgccattctcatca
tcgccgccggcactggtgagttcgaggccggtatctccaaggatggccagacccgtgagc
acgccctcctcgcctacaccctcggtgtgaggcagatcatcgtcgccatcaacaagatgg
acaccaccaagtggtccgaggcccgcttccaggagatcatcaaggagacctccaccttca
tcaagaaggtcggctacaacccaaagcacgttcctttcgtgccaatctccggcttcaacg
gcgacaacatgatcgagccatcccccaactgcccctggtacaagggctgggagaaggaga
ccaagtccaaggtcaccggcaagaccctcctcgaggccatcgacgccatcgaccctccgt
cccgcccaactgacaagcctctccgtcttcccctccaggatgtgtacaagatcggcggca
ttggcacggtccctgtcggccgtgtcgagaccggcgccatcaaggccggcatggtcgtca
ccttcgccccagctggtgtcaccaccgaagtcaagtccgtcgagatgcaccacgagcagc
tcgtcgagggtcttccaggtgacaacgtcggcttcaacgtcaagaacgtctccgtcaagg
agatccgtcgtggcaacgttgccggtgactccaagaacgacccccccaagggttgcgaca
gcttcaacgcccaggtcatcgtcctgaaccaccctggccaggtcggtgccggttacgctc
cagtcctcgactgccacaccgcccacattgcctgcaagttcgctgagcttctcgagaaga
tcgaccgccgtactggcaagtccatcgagaactcgcccaagttcatcaagtctggtgatg
ccgccatcgtcaagatggttccctccaagccaatgt-gtgttgaggccttcaccgaatac
cca--------------------------------------------------------
>Scolecoxyphium_leucadendri_CBS_146176_type
--------------------------------------------tgcgccattctcatca
tcgccgccggcactggtgagttcgaggccggtatctccaaggatggccagacccgtgagc
acgccctcctcgcctacaccctcggtgtgaggcagatcatcgtcgccatcaacaagatgg
acaccaccaagtggtccgagtcccgcttccaggagatcatcaaggagacctccaccttca
tcaagaaggtcggctacaacccaaagcacgttcccttcgtgccaatctccggcttcaacg
gcgacaacatgatcgagccatcccccaactgcccctggtacaagggctgggagaaggaga
ccaagtccaaggtcaccggcaagaccctcctcgaggctattgacgccatcgaccccccgt
cgcgcccatctgacaagcctctccgtcttcccctccaggatgtgtacaagattggcggca
ttggcacggtccctgtcggccgtgtcgagaccggcgccatcaaggccggcatggtcgtca
ccttcgccccagctggtgtcaccaccgaagtcaagtccgtcgagatgcaccacgagcagc
tcgtcgagggtcttccaggtgacaacgtcggcttcaacgtcaagaacgtctccgtcaagg
agatccgtcgtggcaacgttgccggtgactccaagaacgacccccccaagggctgcgaca
gcttcaacgcccaggtcatcgtcctgaaccaccctggccaggtcggtgccggttacgccc
cagtcctcgactgccacaccgcccacattgcctgcaagttcgccgagctcctcgagaaga
tcgaccgccgtaccggcaagtccatcgaggcctcgcccaagttcatcaagtccggtgacg
ctgccatcgtcaagatgattccctccaagccaatgt-gcgttgaggccttcaccgagtac
cca--------------------------------------------------------
>Scolecoxyphium_phylicae_CBS_146177_type
--------------------------------------------------attctcatca
tcgccgccggcactggtgagttcgaggccggtatctccaaggatggccagacccgtgagc
acgccctgctcgcctacaccctcggtgtgaggcagatcatcgtcgccatcaacaagatgg
acaccaccaagtggtccgagtcccgcttccaggagatcatcaaggagacctccaccttca
tcaagaaggttggctacaacccaaagcacgttcccttcgtgccaatctccggcttcaacg
gcgacaacatgatcgagccatcccccaactgcccctggtacaagggctgggagaaggaga
ccaagtccaaggtcaccggcaagaccctcctcgaggccatcgacgccatcgaccccccgt
cccgcccatctgacaagcctctccgtcttccccttcaggatgtgtacaagattggcggta
ttggcacggtccctgttggccgtgtcgagaccggtgccatcaaggccggcatggtcgtca
ccttcgccccagctggtgtcaccaccgaagtcaagtccgtcgagatgcaccacgagcagc
tcgtcgagggtcttccaggtgacaacgtcggcttcaacgtcaagaacgtctccgtcaagg
agatccgtcgtggcaacgttgccggtgactccaagaacgacccgccaaagggctgcgaca
gcttcaacgcccaggtcatcgtcctgaaccaccctggccaggtcggtgccggttacgccc
cagtcctcgactgccacaccgcccacattgcctgcaagttcgccgagctcctcgagaaga
tcgaccgccgtaccggcaagtccattgaggcctcgcccaagttcatcaagtctggtgacg
ccgccatcgtcaagatgattccctccaagccaatgt-gtgttgaggccttca--------
-----------------------------------------------------------
>Conidiodicarpus_sp__CBS_139818
--------------------------------------------tgcgctgttctgatca
tcgctgccggtactggtgagttcgaggctggtatctccaaggatggccagactcgtgagc
acgccctccttgcttacaccctcggtgtcaagcagctcatcgttgcaatcaacaagatgg
acaccaccaagtggtcccaggagcgttaccaggagatcatcaaggagacctccaccttca
tcaagaaggtcggctacaacccaaagcacgtcccattcgtgccaatctccggtttcaacg
gtgacaacatgattgagccatccaccaactgcccatggtacaagggttgggagaaggaga
ccaagaccaaggtcactggcaagaccctcctcgaggctatcgatgccattgacacaccag
tccgtccatctgacaagcctctccgtctacctctccaggatgtgtacaagatcggtggta
ttggcacggttcctgtcggccgtgtcgaaaccggtgccatcaaggccggtatggtcgtca
ccttcgccccagctggtgtcaccactgaagtcaagtccgttgagatgcaccacgagcagc
tcgttgagggtcttccaggtgacaacgtcggcttcaacgtcaagaacgtctctgtcaagg
agattcgtcgtggcaacgttgccggtgactccaagaacgacccaccaaagggttgtgaca
gcttcaacgcccaggttatcgtcctgaaccaccctggccaggttggcgctggttacgccc
cagtcctggactgccacactgctcacattgcctgcaagttctctgagctgttggagaaga
ttgaccgccgtactggcaagtccattgagaactctcccaagttcatcaagtctggtgatg
ccgccatcgtcaagatgatcccatccaagccaatgt-gcgttgaggctttcactgagtac
cc---------------------------------------------------------
>Conidiodicarpus_sp__CBS_139821
--------------------------------------------tgcgctgttctgatca
tcgctgccggtactggtgagttcgaggctggtatctccaaggatggccagactcgtgagc
acgccctccttgcttacaccctcggtgtcaagcagctcatcgttgcaatcaacaagatgg
acaccaccaagtggtcccaggagcgttaccaggagatcatcaaggagacctccaccttca
tcaagaaggtcggctacaacccaaagcacgtcccattcgtgccaatctccggtttcaacg
gtgacaacatgattgagccatccaccaactgcccatggtacaagggttgggagaaggaga
ccaagaccaaggtcactggcaagaccctcctcgaggctatcgatgccattgacacaccag
tccgtccatctgacaagcctctccgtctacctctccaggatgtgtacaagatcggtggta
ttggcacggttcctgtcggccgtgtcgaaaccggtgccatcaaggccggtatggtcgtca
ccttcgccccagctggtgtcaccactgaagtcaagtccgttgagatgcaccacgagcagc
tcgttgagggtcttccaggtgacaacgtcggcttcaacgtcaagaacgtctctgtcaagg
agattcgtcgtggcaacgttgccggtgactccaagaacgacccaccaaagggttgtgaca
gcttcaacgcccaggttatcgtcctgaaccaccctggccaggttggcgctggttacgccc
cagtcctggactgccacactgctcacattgcctgcaagttctctgagctgttggagaaga
ttgaccgccgtactggcaagtccattgagaactctcccaagttcatcaagtctggtgatg
ccgccatcgtcaagatgatcccatccaagccaatgt-gcgttgaggctttcactgagtac
cca--------------------------------------------------------
>Conidiodicarpus_sp___CPC_20463
--------------------------------------------tgcgctgttctgatca
tcgctgccggtactggtgagttcgaggctggtatctccaaggatggccagactcgtgagc
acgccctccttgcttacaccctcggtgtcaagcagctcatcgttgcaatcaacaagatgg
acaccaccaagtggtcccaggagcgttaccaggagatcatcaaggagacctccaccttca
tcaagaaggtcggctacaacccaaagcacgtcccattcgtgccaatctccggtttcaacg
gtgacaacatgattgagccatccaccaactgcccatggtacaagggttgggagaaggaga
ccaagaccaaggtcactggcaagaccctcctcgaggctatcgatgccattgacacaccag
tccgtccatctgacaagcctctccgtctacctctccaggatgtgtacaagatcggtggta
ttggcacggttcctgtcggccgtgtcgaaaccggtgccatcaaggccggtatggtcgtca
ccttcgccccagctggtgtcaccactgaagtcaagtccgttgagatgcaccacgagcagc
tcgttgagggtcttccaggtgacaacgtcggcttcaacgtcaagaacgtctctgtcaagg
agattcgtcgtggcaacgttgccggtgactccaagaacgacccaccaaagggttgtgaca
gcttcaacgcccaggttatcgtcctgaaccaccctggccaggttggcgctggttacgccc
cagtcctggactgccacactgctcacattgcctgcaagttctctgagctgttggagaaga
ttgaccgccgtactggcaagtccattgagaactctcccaagttcatcaagtctggtgatg
ccgccatcgtcaagatgatcccatccaagccaatgt-gcgttgaggctttcactgagtac
cca--------------------------------------------------------
>Conidiodicarpus_sp___CPC_20465
--------------------------------------------tgcgctgttctgatca
tcgctgccggtactggtgagttcgaggctggtatctccaaggatggccagactcgtgagc
acgccctccttgcttacaccctcggtgtcaagcagctcatcgttgcaatcaacaagatgg
acaccaccaagtggtcccaggagcgttaccaggagatcatcaaggagacctccaccttca
tcaagaaggtcggctacaacccaaagcacgtcccattcgtgccaatctccggtttcaacg
gtgacaacatgattgagccatccaccaactgcccatggtacaagggttgggagaaggaga
ccaagaccaaggtcactggcaagaccctcctggaggctatcgatgccattgacacaccag
tccgtccatctgacaagcctctccgtctacctctccaggatgtgtacaagatcggtggta
ttggcacggttcctgtcggccgtgtcgaaaccggtgccatcaaggccggtatggtcgtca
ccttcgccccagctggtgtcaccactgaagtcaagtccgttgagatgcaccacgagcagc
tcgttgagggtcttccaggtgacaacgtcggcttcaacgtcaagaacgtctctgtcaagg
agattcgtcgtggcaacgttgccggtgactccaagaacgacccaccaaagggttgtgaca
gcttcaacgcccaggttatcgtcctgaaccaccctggccaggttggcgctggttacgccc
cagtcctggactgccacactgctcacattgcctgcaagttctctgagctgttggagaaga
ttgaccgccgtactggcaagtccattgagaactctcccaagttcatcaagtctggtgatg
ccgccatcgtcaagatgatcccatccaagccaatgt-gcgttgaggctttcactgagtac
cc---------------------------------------------------------
>Conidiodicarpus_sp___CPC_20472
--------------------------------------------tgcgctgttctgatca
tcgctgccggtactggtgagttcgaggctggtatctccaaggatggccagactcgtgagc
acgccctccttgcttacaccctcggtgtcaagcagctcatcgttgcaatcaacaagatgg
acaccaccaagtggtcccaggagcgttaccaggagatcatcaaggagacctccaccttca
tcaagaaggtcggctacaacccaaagcacgtcccattcgtgccaatctccggtttcaacg
gtgacaacatgattgagccatccaccaactgcccatggtacaagggttgggagaaggaga
ccaagaccaaggtcactggcaagaccctcctcgaggctatcgatgccattgacacaccag
tccgtccatctgacaagcctctccgtctacctctccaggatgtgtacaagatcggtggta
ttggcacggttcctgtcggccgtgtcgaaaccggtgccatcaaggccggtatggtcgtca
ccttcgccccagctggtgtcaccactgaagtcaagtccgttgagatgcaccacgagcagc
tcgttgagggtcttccaggtgacaacgtcggcttcaacgtcaagaacgtctctgtcaagg
agattcgtcgtggcaacgttgccggtgactccaagaacgacccaccaaagggttgtgaca
gcttcaacgcccaggttatcgtcctgaaccaccctggccaggttggcgctggttacgccc
cagtcctggactgccacactgctcacattgcctgcaagttctctgagctgttggagaaga
ttgaccgccgtactggcaagtccattgagaactctcccaagttcatcaagtctggtgatg
ccgccatcgtcaagatgatcccatccaagccaatgt-gcgttgaggctttcactgagtac
cca--------------------------------------------------------
>Conidiodicarpus_sp___CPC_17778
--------------------------------------------tgcgctgttctgatca
tcgctgccggtactggtgagttcgaggctggtatctccaaggatggccagactcgtgagc
acgccctccttgcttacaccctcggtgtcaagcagctcatcgttgcaatcaacaagatgg
acaccaccaagtggtcccaggagcgttaccaggagatcatcaaggagacctccaccttca
tcaagaaggtcggctacaacccaaagcacgtcccattcgtgccaatctccggtttcaacg
gtgacaacatgattgagccatccaccaactgcccatggtacaagggttgggagaaggaga
ccaagaccaaggtcactggcaagaccctcctcgaggctatcgatgccattgacacaccag
tccgtccatctgacaagcctctccgtctacctctccaggatgtgtacaagatcggtggta
ttggcacggttcctgtcggccgtgtcgaaaccggtgccatcaaggccggtatggtcgtca
ccttcgccccagctggtgtcaccactgaagtcaagtccgttgagatgcaccacgagcagc
tcgttgagggtcttccaggtgacaacgtcggcttcaacgtcaagaacgtctctgtcaagg
agattcgtcgtggcaacgttgccggtgactccaagaacgacccaccaaagggttgtgaca
gcttcaacgcccaggttatcgtcctgaaccaccctggccaggttggcgctggttacgccc
cagtcctggactgccacactgctcacattgcctgcaagttctctgagctgttggagaaga
ttgaccgccgtactggcaagtccattgagaactctcccaagttcatcaagtctggtgatg
ccgccatcgtcaagatgatcccatccaagccaatgt-gcgttgaggctttcactgagtac
cca--------------------------------------------------------
>Conidiodicarpus_sp___CPC_21380
--------------------------------------------tgcgctgttctgatca
tcgctgccggtactggtgagttcgaggctggtatctccaaggatggccagactcgtgagc
acgccctccttgcttacaccctcggtgtcaagcagctcatcgttgcaatcaacaagatgg
acaccaccaagtggtcccaggagcgttaccaggagatcatcaaggagacctccaccttca
tcaagaaggtcggctacaacccaaagcacgtcccattcgtgccaatctccggtttcaacg
gtgacaacatgattgagccatccaccaactgcccatggtacaagggttgggagaaggaga
ccaagaccaaggtcactggcaagaccctcctcgaggctatcgatgccattgacacaccag
tccgtccatctgacaagcctctccgtctacctctccaggatgtgtacaagatcggtggta
ttggcacggttcctgtcggccgtgtcgaaaccggtgccatcaaggccggtatggtcgtca
ccttcgccccagctggtgtcaccactgaagtcaagtccgttgagatgcaccacgagcagc
tcgttgagggtcttccaggtgacaacgtcggcttcaacgtcaagaacgtctctgtcaagg
agattcgtcgtggcaacgttgccggtgactccaagaacgacccaccaaagggttgtgaca
gcttcaacgcccaggttatcgtcctgaaccaccctggccaggttggcgctggttacgccc
cagtcctggactgccacactgctcacattgcctgcaagttctctgagctgttggagaaga
ttgaccgccgtactggcaagtccattgagaactctcccaagttcatcaagtctggtgatg
ccgccatcgtcaagatgatcccatccaagccaatgt-gcgttgaggctttcactgagtac
cca--------------------------------------------------------
>Conidiodicarpus_sp___CBS_139819
--------------------------------------------tgcgctgttctgatca
tcgctgccggtactggtgagttcgaggctggtatctccaaggatggccagactcgtgagc
acgccctccttgcttacaccctcggtgtcaagcagctcatcgttgcaatcaacaagatgg
acaccaccaagtggtcccaggagcgttaccaggagatcatcaaggagacctccaccttca
tcaagaaggtcggctacaacccaaagcacgtcccattcgtgccaatctccggtttcaacg
gtgacaacatgattgagccatccaccaactgcccatggtacaagggttgggagaaggaga
ccaagaccaaggtcactggcaagaccctcctcgaggctatcgatgccattgacacaccag
tccgtccatctgacaagcctctccgtctacctctccaggatgtgtacaagatcggtggta
ttggcacggttcctgtcggccgtgtcgaaaccggtgccatcaaggccggtatggtcgtca
ccttcgccccagctggtgtcaccactgaagtcaagtccgttgagatgcaccacgagcagc
tcgttgagggtcttccaggtgacaacgtcggcttcaacgtcaagaacgtctctgtcaagg
agattcgtcgtggcaacgttgccggtgactccaagaacgacccaccaaagggttgtgaca
gcttcaacgcccaggttatcgtcctgaaccaccctggccaggttggcgctggttacgccc
cagtcctggactgccacactgctcacattgcctgcaagttctctgagctgttggagaaga
ttgaccgccgtactggcaagtccattgagaactctcccaagttcatcaagtctggtgatg
ccgccatcgtcaagatgatcccatccaagccaatgt-gcgttgaggctttcactgagtac
cca--------------------------------------------------------
>Conidiodicarpus_sp__CBS_139820
--------------------------------------------tgcgctgttctgatca
tcgctgccggtactggtgagttcgaggctggtatctccaaggatggccagactcgtgagc
acgccctccttgcttacaccctcggtgtcaagcagctcatcgttgcaatcaacaagatgg
acaccaccaagtggtcccaggagcgttaccaggagatcatcaaggagacctccaccttca
tcaagaaggtcggctacaacccaaagcacgtcccattcgtgccaatctccggtttcaacg
gtgacaacatgattgagccatccaccaactgcccatggtacaagggttgggagaaggaga
ccaagaccaaggtcactggcaagaccctcctcgaggctatcgatgccattgacacaccag
tccgtccatctgacaagcctctccgtctacctctccaggatgtgtacaagatcggtggta
ttggcacggttcctgtcggccgtgtcgaaaccggtgccatcaaggccggtatggtcgtca
ccttcgccccagctggtgtcaccactgaagtcaagtccgttgagatgcaccacgagcagc
tcgttgagggtcttccaggtgacaacgtcggcttcaacgtcaagaacgtctctgtcaagg
agattcgtcgtggcaacgttgccggtgactccaagaacgacccaccaaagggttgtgaca
gcttcaacgcccaggttatcgtcctgaaccaccctggccaggttggcgctggttacgccc
cagtcctggactgccacactgctcacattgcctgcaagttctctgagctgttggagaaga
ttgaccgccgtactggcaagtccattgagaactctcccaagttcatcaagtctggtgatg
ccgccatcgtcaagatgatcccatccaagccaatgt-gcgttgaggctttcactgagtac
cca--------------------------------------------------------
>Leptoxyphium_sp__CBS_135836
--------------------------------------------tgcgctatcctcatca
ttgccgccggtaccggtgagttcgaggctggtatctccaaggatggccagacccgtgagc
acgccctgctcgccttcaccctcggtgtgaagcagctcatcgttgccatcaacaagatgg
acaccaccaagtggtctgaggaccgttacaacgagatcatcaaggagacctccaccttca
tcaagaaggtcggtttcaacccaaagcacgtcccattcgtgccaatctccggtttcaacg
gtgacaacatgatcgagccatccaccaactgcccatggtacaagggttgggagaaggaga
ccaaggccaaggccactggcaagaccctcctcgaggccattgacgccatcgacccacctc
agcgtccaagtgacaagcctctccgtcttcctctccaggatgtgtacaagattggtggta
ttggcacggttcctgtcggtcgtgtcgagaccggtgtcatcaaggccggtatggtcgtca
ccttcgccccagctggtgtcaccactgaagtcaagtccgtcgagatgcaccacgagcagc
tcgccgagggtctccccggtgacaacgtcggcttcaacgtcaagaacgtctccgtcaagg
agatccgtcgtggcaacgtcgccggtgactccaagcaggacccaccaaagggctgtgaca
gcttcaacgcccaggttatcgtccttaaccaccctggtcagattggcgctggttacgctc
cagtcctcgactgccacactgctcacattgcttgcaagttctctgagctcctcgagaaga
ttgaccgccgtaccggcaagtccattgaggccagccccaagttcgtcaagtctggtgacg
ccgccattgtcaagatgattccatccaagccaatgt-gcgttgaggctttcactgagt--
-----------------------------------------------------------
>Leptoxyphium_sp__CBS_139620
-----------------------------------------gattgcgctatcctcatca
ttgccgccggtaccggtgagttcgaggctggtatctccaaggatggccagacccgtgagc
acgccctgctcgccttcaccctcggtgtgaagcagctcatcgttgccatcaacaagatgg
acaccaccaagtggtctgaggaccgttacaacgagatcatcaaggagacctccaccttca
tcaagaaggtcggtttcaacccaaagcacgtcccattcgtgccaatctccggtttcaacg
gtgacaacatgatcgagccatccaccaactgcccatggtacaagggttgggagaaggaga
ccaaggccaaggccactggcaagaccctcctcgaggccattgacgccatcgacccacctc
agcgtccaagtgacaagcctctccgtcttcctctccaggatgtgtacaagattggtggta
ttggcacggttcctgtcggtcgtgtcgagaccggtgtcatcaaggccggtatggtcgtca
ccttcgccccagctggtgtcaccactgaagtcaagtccgtcgagatgcaccacgagcagc
tcgccgagggtctccccggtgacaacgtcggcttcaacgtcaagaacgtctccgtcaagg
agatccgtcgtggcaacgtcgccggtgactccaagcaggacccaccaaagggctgtgaca
gcttcaacgcccaggttatcgtccttaaccaccctggtcagattggcgctggttacgctc
cagtcctcgactgccacactgctcacattgcttgcaagttctctgagctcctcgagaaga
ttgaccgccgtaccggcaagtccattgaggccagccccaagttcgtcaagtctggtgacg
ccgccattgtcaagatgattccatccaagccaatgt-gcgttgaggctttcactgagta-
-----------------------------------------------------------
>Leptoxyphium_sp__CBS_139618
--------------------------------------------tgcgctatcctcatca
ttgccgccggtaccggtgagttcgaggctggtatctccaaggatggccagacccgtgagc
acgctctgctcgccttcaccctcggtgtgaagcagctcatcgttgccatcaacaagatgg
acaccaccaagtggtctgaggaccgttacaacgagatcatcaaggagacctccaccttca
tcaagaaggtcggtttcaacccaaagcacgtcccattcgtgccaatctccggtttcaacg
gtgacaacatgatcgagccatccaccaactgcccatggtacaagggttgggagaaggaga
ccaaggccaaggccactggcaagaccctcctcgaggccattgacgccatcgacccacctc
agcgtccaagtgacaagcctctccgtcttcctctccaggatgtgtacaagattggtggta
ttggcacggttcctgtcggtcgtgtcgagaccggtgtcatcaaggccggtatggtcgtca
ccttcgccccagctggtgtcaccactgaagtcaagtccgtcgagatgcaccacgagcagc
tcgccgagggtctccccggtgacaacgtcggcttcaacgtcaagaacgtctccgtcaagg
agatccgtcgtggcaacgtcgccggtgactccaagcaggacccaccaaagggctgtgaca
gcttcaacgcccaggttatcgtccttaaccaccctggtcagattggcgctggttacgctc
cagtcctcgactgccacactgctcacattgcttgcaagttctctgagctcctcgagaaga
ttgaccgccgtaccggcaagtccattgaggccagccccaagttcgtcaagtctggtgacg
ccgccattgtcaagatgattccatccaagccaatgt-gcgttgaggctttcactgagta-
-----------------------------------------------------------
>Leptoxyphium_sp___CPC_17767
-----------------------------------------gattgcgctatcctcatca
ttgccgccggtaccggtgagttcgaggctggtatctccaaggatggccagacccgtgagc
acgccctgctcgccttcaccctcggtgtgaagcagctcatcgttgccatcaacaagatgg
acaccaccaagtggtctgaggaccgttacaacgagatcatcaaggagacctccaccttca
tcaagaaggtcggtttcaacccaaagcacgtcccattcgtgccaatctccggtttcaacg
gtgacaacatgatcgagccatccaccaactgcccatggtacaagggttgggagaaggaga
ccaaggccaaggccactggtaagaccctcctcgaggccattgacgccatcgacccacctc
agcgtccaagtgacaagcctctccgtcttcctctccaggatgtgtacaagattggtggta
ttggcacggttcctgtcggtcgtgtcgagaccggtgtcatcaaggccggtatggtcgtca
ccttcgccccagctggtgtcaccactgaagtcaagtccgtcgagatgcaccacgagcagc
tcgccgagggtctccccggtgacaacgtcggcttcaacgtcaagaacgtctccgtcaagg
agatccgtcgtggcaacgtcgccggtgactccaagcaggacccaccaaagggctgtgaca
gcttcaacgcccaggttatcgtccttaaccaccctggtcagattggcgctggttacgctc
cagtcctcgactgccacactgctcacattgcttgcaagttctctgagctcctcgagaaga
ttgaccgccgtaccggcaagtccattgaggccagccccaagttcgtcaagtctggtgacg
ccgccattgtcaagatgattccatccaagccaatgt-gcgttgaggctttcactgagta-
-----------------------------------------------------------
>Conidiocarpus_cinnamomi_IFRDCC19_1150_AS1
------------------------------------------------------------
tcgctgccggtactggtgagttcgaggctggtatctccaaggatggccagactcgtgagc
acgccctgcttgcttacaccctcggtgtcaagcagctcatcgttgcaatcaacaagatgg
acactaccaagtggtcacaggagcgttaccaggagatcatcaaggagacctccaccttca
ttaagaaggtcggttacaacccaaagcacgtcccattcgtgccaatctccggtttcaacg
gtgataacatgattgagccatcctccaactgcccatggtacaagggttgggagaaggaga
ccaaggccaaggtcactggcaagaccctcctcgaggctattgacgccatcgacacaccag
tccgtccatctgacaagcctctccgtctacctctccaggatgtgtacaagattggtggta
ttggcacggtccctgtcggccgtgtcgaaaccggcgccatcaaggccggtatggtcgtca
ccttcgccccagctggtgtcaccactgaagttaagtccgttgagatgcaccacgagcagc
tcgccgagggtcttccaggtgacaacgtcggcttcaacgtcaagaacgtttctgttaagg
agattcgtcgtggcaacgttgccggtgactccaagaacgacccaccaaagggctgtgaca
gcttcaacgcccaggtcatcgtcctgaaccaccctggccaggttggcgctggttacgccc
cagtcctggattgccacactgctcacattgcctgcaagttctctgagctgttggagaaga
ttgaccgccgtactggcaagtccattgagaactctcccaagttcatcaagtctggtgatg
ccgccatcgtcaagatgattccatccaagccaatgt-gcgttgag---------------
-----------------------------------------------------------
>Conidiocarpus_luodianense_IFRDCC19_1153_QLS4
------------------------------------------------------------
tcgctgccggtactggtgagttcgaggctggtatctccaaggatggccagactcgtgagc
acgccctgcttgcttacaccctcggtgtcaagcagctcatcgttgcaatcaacaagatgg
acactaccaagtggtcacaggagcgttaccaggagatcatcaaggagacctccaccttca
ttaagaaggtcggttacaacccaaagcacgtcccattcgtgccaatctccggtttcaacg
gtgataacatgattgagccatcctccaactgcccatggtacaagggttgggagaaggaga
ccaaggccaaggtcactggcaagaccctcctcgaggctattgacgccatcgacacaccag
tccgtccatctgacaagcctctccgtctacctctccaggatgtgtacaagattggtggta
ttggcacggtccctgtcggccgtgtcgaaaccggcgccatcaaggccggtatggtcgtca
ccttcgccccagctggtgtcaccactgaagttaagtccgttgagatgcaccacgagcagc
tcgccgagggtcttccaggtgacaacgtcggcttcaacgtcaagaacgtttctgttaagg
agattcgtcgtggcaacgttgccggtgactccaagaacgacccaccaaagggctgtgaca
gcttcaacgcccaggtcatcgtcctgaaccaccctggccaggttggcgctggttacgccc
cagtcctggattgccacactgctcacattgcctgcaagttctctgagctgttggagaaga
ttgaccgccgtactggcaagtccattgagaactctcccaagttcatcaagtctggtgatg
ccgccatcgtcaagatgattccatccaagccaatgt-gcgttgag---------------
-----------------------------------------------------------
>Conidiocarpus_caucasicus_IFRDCC19_1159_BJ4
-------------------------------------------------------gatca
tcgctgccggtactggtgagttcgaggctggtatctccaaggatggccagactcgkgagc
acgccctgcttgcttacacccttggkgtcaagcagctcatcgttgcaatcaacaagatgg
ataccaccaagtggtcacaggagcgttaccaggagatcatcaaggagacctccaccttca
tcaagaaggtcggctacaacccaaagcacgtcccattcgtgccaatctccggtttcaacg
gtgataacatgattgagccatcctccaactgcccgtggtacaagggttgggagaaggaga
ccaaggccaaggtcactggcaagaccctgctcgaggctattgatgccatcgacacaccag
tccgtccatctgacaagcctctccgtctacctctccaggatgtgtacaagattggtggta
ttggcacggtccctgtcggccgtgtcgaaaccggcgccatcaaggccggtatggtcgtca
ccttcgccccagctggtgtcaccactgaagtcaagtccgttgagatgcaccacgagcagc
tcgccgagggtcttccaggtgacaacgtcggcttcaacgtcaagaacgtctctgtcaagg
agatccgtcgtggcaacgttgccggtgactccaagaacgacccaccaaagggctgtgaca
gcttcaacgcccaggtcatcgtcctgaaccaccctggccaggttggcgctggttacgccc
cagtcctggattgccacactgctcacattgcctgcaagttctctgagctgttggagaaga
ttgaccgccgtactggcaagtccattgagaactctcccaagttcatcaaatctggtgatg
ccgccatcgtcaagatgattccatccaagccaatgt-gcgttgaggctttcactgagtac
cacct-ctcggcc----------------------------------------------
>Conidiocarpus_cinnamomi_IFRDCC19_1165_QLS2
------------------------------------------------------------
---ctgccggtactggtgagttcgaggctggtatctccaaggatggccagactcgtgagc
acgccctgcttgcttacaccctcggtgtcaagcagctcatcgttgcaatcaacaagatgg
acactaccaagtggtcacaggagcgttaccaggagatcatcaaggagacctccaccttca
ttaagaaggtcggttacaacccaaagcacgtcccattcgtgccaatctccggtttcaacg
gtgataacatgattgagccatcctccaactgcccatggtacaagggttgggagaaggaga
ccaaggccaaggtcactggcaagaccctcctcgaggctattgacgccatcgacacaccag
tccgtccatctgacaagcctctccgtctacctctccaggatgtgtacaagattggtggta
ttggcacggtccctgtcggccgtgtcgaaaccggcgccatcaaggccggtatggtcgtca
ccttcgccccagctggtgtcaccactgaagttaagtccgttgagatgcaccacgagcagc
tcgccgagggtcttccaggtgacaacgtcggcttcaacgtcaagaacgtttccgttaagg
agattcgtcgtggcaacgttgccggtgactccaagaacgacccaccaaagggctgtgaca
gcttcaacgcccaggtcatcgtcctgaaccaccctggccaggttggcgctggttacgccc
cagtcctggattgccacactgctcacattgcctgcaagttctctgagctgttggagaaga
ttgaccgccgtactggcaagtccattgagaactctcccaagttcatcaagtctggtgatg
ccgccatcgtcaagatgattccatccaagccaatgt-gcgttgaggctttca--------
-----------------------------------------------------------
>Conidiocarpus_cinnamomi_IFRDCC19_1168_CS2
--------------------------------------------------------atca
tcgctgccggtactggtgagttcgaggctggtatctccaaggatggccagactcgtgagc
acgccctgcttgcttacaccctcggtgtcaagcagctcatcgttgcaatcaacaagatgg
acactaccaagtggtcacaggagcgttaccaggagatcatcaaggagacctccaccttca
ttaagaaggtcggttacaacccaaagcacgtcccattcgtgccaatctccggtttcaacg
gtgataacatgattgagccatcctccaactgcccatggtacaagggttgggagaaggaga
ccaaggccaaggtcactggcaagaccctcctcgaggctattgacgccatcgacacaccag
tccgtccatctgacaagcctctccgtctacctctccaggatgtgtacaagattggtggta
ttggcacggtccctgtcggccgtgtcgaaaccggcgccatcaaggccggtatggtcgtca
ccttcgccccagctggtgtcaccactgaagttaagtccgttgagatgcaccacgagcagc
tcgccgagggtcttccaggtgacaacgtcggcttcaacgtcaagaacgtttctgttaagg
agattcgtcgtggcaacgttgccggtgactccaagaacgacccaccaaagggctgtgaca
gcttcaacgcccaggtcatcgtcctgaaccaccctggccaggttggcgctggttacgccc
cagtcctggattgccacactgctcacattgcctgcaagttctctgagctgttggagaaga
ttgaccgccgtactggcaagtccattgagaactctcccaagttcatcaagtctggtgatg
ccgccatcgtcaagatgattccatccaagccaatg-------------------------
-----------------------------------------------------------
>Conidiocarpus_cinnamomi_IFRDCC19_1171_QLS_3
------------------------------------------------------------
--gctgccggtactggtgagttcgaggctggtatctccaaggatggccagactcgtgagc
acgccctgcttgcttacaccctcggtgtcaagcagctcatcgttgcaatcaacaagatgg
acactaccaagtggtcacaggagcgttaccaggagatcatcaaggagacctccaccttca
ttaagaaggtcggttacaacccaaagcacgtcccattcgtgccaatctccggtttcaacg
gtgataacatgattgagccatcctccaactgcccatggtacaagggttgggagaaggaga
ccaaggccaaggtcactggcaagaccctcctcgaggctattgacgccatcgacacaccag
tccgtccatctgacaagcctctccgtctacctctccaggatgtgtacaagattggtggta
ttggcacggtccctgtcggccgtgtcgaaaccggcgccatcaaggccggtatggtcgtca
ccttcgccccagctggtgtcaccactgaagttaagtccgttgagatgcaccacgagcagc
tcgccgagggtcttccaggtgacaacgtcggcttcaacgtcaagaacgtttctgttaagg
agattcgtcgtggcaacgttgccggtgactccaagaacgacccaccaaagggctgtgaca
gcttcaacgcccaggtcatcgtcctgaaccaccctggccaggttggcgctggttacgccc
cagtcctggattgccacactgctcacattgcctgcaagttctctgagctgttggagaaga
ttgaccgccgtactggcaagtccattgagaactctcccaagttcatcaagtctggtgatg
ccgccatcgtcaagatgattccatccaagccaatgt-gcgttgaggctttcactg-----
-----------------------------------------------------------
>Conidiocarpus_bijieense_IFRDCC19_1189_BJ2_TYPE
------------------------------------------------------------
-cgctgccggtactggtgagttcgaggctggtatctccaaggatggccagactcgtgagc
acgccctgcttgcttacaccctcggtgtcaagcagctcatcgttgcaatcaacaagatgg
acaccaccaagtggtcacaggagcgttaccaggagatcatcaaggagacctccaccttca
tcaagaaggttggctacaacccaaagcacgttccattcgtgccaatctccggtttcaacg
gtgacaacatgattgagccatcctccaactgcccatggtacaagggttgggagaaggaga
ccaaggccaaggtcactggcaagaccctcctcgaggctattgatgccatcgacacaccag
tccgtccatctgacaagcctctccgtctacctcttcaggatgtgtacaagattggtggta
ttggcacggtccctgtcggccgtgttgaaaccggcgccattaaggctggtatggtcgtca
ccttcgccccagctggtgtcaccactgaagttaagtccgttgagatgcaccacgagcagc
tcgccgagggtcttccaggtgacaacgtcggcttcaacgtcaagaacgtttctgttaagg
agattcgtcgtggcaacgttgccggtgactccaagaacgacccaccaaagggctgtgaca
gcttcaacgcccaggtcatcgtcctgaaccaccctggccaggttggcgctggttacgccc
cagtcctggactgccacactgctcacattgcctgcaagttctctgagctgttggagaaga
ttgaccgccgtactggcaagtccattgagaactctcccaagttcatcaagtctggtgatg
ccgccatcgtcaagatgattccatccaagccaatgt-gcgttga----------------
-----------------------------------------------------------
>Conidiocarpus_luodianense_IFRDCC19_1183_BY5_1_TYPE
------------------------------------------------------------
-----gccggtactggtgagttcgaggctggtatctccaaggatggccagactcgtgagc
acgccctgcttgcttacaccctcggtgtcaagcagctcatcgttgcaatcaacaagatgg
acactaccaagtggtcacaggagcgttaccaggagatcatcaaggagacctccaccttca
ttaagaaggtcggttacaacccaaagcacgtcccattcgtgccaatctccggtttcaacg
gtgataacatgattgagccatcctccaactgcccatggtacaagggttgggagaaggaga
ccaaggccaaggtcactggcaagaccctcctcgaggctattgacgccatcgacacaccag
tccgtccatctgacaagcctctccgtctacctctccaggatgtgtacaagattggtggta
ttggcacggtccctgtcggccgtgtcgaaaccggcgccatcaaggccggtatggtcgtca
ccttcgccccagctggtgtcaccactgaagttaagtccgttgagatgcaccacgagcagc
tcgccgagggtcttccaggtgacaacgtcggcttcaacgtcaagaacgtttctgttaagg
agattcgtcgtggcaacgttgccggtgactccaagaacgacccaccaaagggctgtgaca
gcttcaacgcccaggtcatcgtcctgaaccaccctggccaggttggcgctggttacgccc
cagtcctggattgccacactgctcacattgcctgcaagttctctgagctgttggagaaga
ttgaccgccgtactggcaagtccattgagaactctcccaagttcatcaagtctggtgatg
ccgccatcgtcaagatgattccatccaagccaatgt-gcgtt------------------
-----------------------------------------------------------
>Conidiocarpus_guilanensis_IFRDCC19_1213_C3_1_TYPE
----------------------------------------------------------ca
tcgctgccggtactggtgagttcgaggccggtatctccaaggatggccagactcgtgagc
acgccctgctcgcctacaccctcggtgtcaagcagctcatcgtcgccatcaacaagatgg
acaccaccaagtggtctgaggagcgtttcaacgagatcatcaaggagacctccaccttca
tcaagaaggtcggctacaacccaaagcacgtcccattcgttcctatctccggtttcaacg
gtgacaacatgattgagccatcctccaactgcccatggtacaagggctgggagaaggaga
ccaagaccaagtctaccggcaagaccctcctcgaggccattgacgccatcgacacaccat
ctcgtccagttgacaagcctctgcgtctgcctcttcaggatgtgtacaagattggcggta
ttggcacggtccctgtcggtcgtgttgagaccggtaacatcaaggccggtatggtcgtca
ctttcgccccagctggcgtcaccactgaggtcaagtccgtcgagatgcaccacgagcagc
tcgtcgagggtctgccaggtgacaatgtcggcttcaacgtcaagaacgtctccgtcaagg
agatccgtcgtggcaacgttgccggtgactccaagaacgacccaccaaagggctgcgaca
gcttcaacgcccaggttatcgtcttgaaccaccctggccaggttggcgctggttacgctc
cagtcctggactgccacactgctcacattgcttgcaagttctctgagctgttggagaaga
tcgaccgccgtaccggcaagtctattgagaactcccctaagttcatcaagtctggtgatg
ccgccatcgtcaagatgattccatccaagccaatgt-gc---------------------
-----------------------------------------------------------
>Polychaeton_citruscola_IFRDCC19_1216_JK11
------------------------------------------------------------
---ctgccggcactggtgagttcgaggctggtatctccaaggatggtcagactcgtgagc
acgccctgcttgcctacaccctcggtgtcaagcagctcattgttgccatcaacaagatgg
acaccaccaagtggtctgaggagcgttacaacgagatcatcaaggagacctccaccttca
tcaagaaggtcggctacaacccaaagcacgtcccattcgtgccaatctccggtttcaacg
gtgacaacatgattgagccatccagcaactgcccatggtacaagggctgggagaaggaga
ccaagtccaaggccactggcaagacccttcttgaggccatcgacgccatcgaccctccat
cccgcccagtcgacaagcctctgcgtctgccccttcaggatgtgtacaagattggtggta
ttggcacagtgccagtcggccgtgttgagaccggtgccatcaaggccggcatggtcgtca
ccttcgccccagctggtgtcaccaccgaagtcaagtccgtcgagatgcaccacgagcagc
ttgtcgagggtctgccaggtgacaacgtcggcttcaacgtcaagaacgtctccgttaagg
agatccgtcgtggcaacgttgctggtgactccaagaccgacccgccaaagggttgcgaca
gctttaatgcccaggtcattgttctgaaccaccccggtcaggtcggcgctggctacgctc
cagttttggactgccacactgctcacattgcctgcaagttctctgagctccttgagaaga
ttgaccgtcgtaccggcaagtccattgagaactcccccaagttcatcaagtctggtgacg
ccgccatcgtcaagatgattccatccaagccaatgt-gcg--------------------
-----------------------------------------------------------
>Conidiocarpus_caucasicus_IFRDCC19_1192_JK16_1
------------------------------------------------------------
------ccggtactggtgagttcgaggctggtatctccaaggatggccagactcgtgagc
acgccctgcttgcttacacccttggtgtcaagcagctcatcgttgcaatcaacaagatgg
ataccaccaagtggtcacaggagcgttaccaggagatcatcaaggagacctccaccttca
tcaagaaggtcggctacaacccaaagcacgtcccattcgtgccaatctccggtttcaacg
gtgataacatgattgagccatcctccaactgcccgtggtacaagggttgggagaaggaga
ccaaggccaaggtcactggcaagaccctgctcgaggctattgatgccatcgacacaccag
tccgtccatctgacaagcctctccgtctacctctccaggatgtgtacaagattggtggta
ttggcacggtccctgtcggccgtgtcgaaaccggcgccatcaaggccggtatggtcgtca
ccttcgccccagctggtgtcaccactgaagtcaagtccgttgagatgcaccacgagcagc
tcgccgagggtcttccaggtgacaacgtcggcttcaacgtcaagaacgtctctgtcaagg
agatccgtcgtggcaacgttgccggtgactccaagaacgacccaccaaagggctgtgaca
gcttcaacgcccaggtcatcgtcctgaaccaccctggccaggttggcgctggttacgccc
cagtcctggattgccacactgctcacattgcctgcaagttctctgagctgttggagaaga
ttgaccgccgtactggcaagtccattgagaactctcccaagttcatcaaatctggtgatg
ccgccatcgtcaagatgattccatccaagccaatgt-gcgtt------------------
-----------------------------------------------------------
>Conidiocarpus_bijieense_IFRDCC19_1186_MLH1_TYPE
-----------------------------------------------------------a
tcgctgccggtactggtgagttcgaggctggtatctccaaggatggccagactcgtgagc
acgccctgctcgcttacaccctcggtgtcaagcagctcatcgttgcaatcaacaagatgg
acaccaccaagtggtcacaggagcgttaccaggagatcatcaaggagacctccaccttca
tcaagaaggttggctacaacccaaagcacgttccattcgtgccaatctccggtttcaacg
gtgacaacatgattgagccatcctccaactgcccatggtacaagggttgggagaaggaga
ccaaggccaaggtcactggcaagaccctcctcgaggctattgatgccatcgacacaccag
tccgtccatctgacaagcctctccgtctacctcttcaggatgtgtacaagattggtggta
ttggcacggtccctgtcggccgtgttgaaaccggcgccattaaggctggtatggtcgtca
ccttcgccccagctggtgtcaccactgaagttaagtccgttgagatgcaccacgagcagc
tcgccgagggtcttccaggtgacaacgtcggcttcaacgtcaagaacgtttctgttaagg
agattcgtcgtggcaacgttgccggtgactccaagaacgacccaccaaagggctgtgaca
gcttcaacgcccaggtcatcgtcctgaaccaccctggccaggttggcgctggttacgccc
cagtcctggactgccacactgctcacattgcctgcaagttctctgagctgttggagaaga
ttgaccgccgtactggcaagtccattgagaactctcccaagttcatcaagtctggtgatg
ccgccattgtcaagatgattccatccaagccaa---------------------------
-----------------------------------------------------------
>Capnodium_neocoffeicola_IFRDCC19_1201_MLH5
------------------------------------------------------------
tcgctgctggcactggtgagttcgaggctggtatctccaaggatggccagactcgtgagc
acgccctgctcgcctacaccctcggtgtcaagcagctcatcgttgccatcaacaagatgg
acaccaccaagtggtctgaggagcgctacaacgagatcatcaaggagacctccaccttca
tcaagaaggtcggctacaacccaaagcacgtcccattcgtgccaatctccggcttcaacg
gtgacaacatgattgaaccttccaccaactgcccatggtacaagggatgggagaaggaga
ccaagaccaagtccactggcaagaccctcctcgaggccatcgacgccatcgacaccccgt
ctcgtccagtcgacaagccacttcgtctgcctctccaggatgtgtacaagattggcggta
tcggaactgttccagtcggccgtgtcgagaccggtgccatcaaggccggcatggtcgtca
ccttcgccccagctggtgtcaccactgaggtcaagtccgtcgagatgcaccacgagcagc
tcgccgagggtctgccaggtgacaacgttggtttcaacgtcaagaacgtctccgtcaagg
agatccgtcgtggcaacgttgccggtgactccaagaacgacccaccaaagggctgcgaca
gcttcaacgcccaggtcatcgtcctgaaccaccctggccaggttggtgctggttacgctc
cagtcctcgactgccacactgcccacattgcctgcaagttcgccgagctcctcgagaaga
tcgaccgccgtaccggcaagtccattgagaacgctcctaagttcatcaagtctggtgacg
ctgccatcgtcaagatgatcccatccaagccaatgt-gcgt-------------------
-----------------------------------------------------------
>Conidiocarpus_tainingense_IFRDCC19_1198_TN10_TYPE
------------------------------------------------------------
------ccggtactggtgagttcgaggctggtatctccaaggatggccagactcgtgagc
acgccctccttgcttacaccctcggtgtcaagcagctcatcgttgcaatcaacaagatgg
acaccaccaagtggtcccaggagcgttaccaggagatcatcaaggagacctccaccttca
tcaagaaggtcggctacaacccaaagcacgtcccattcgtgccaatctccggtttcaacg
gtgacaacatgattgagccatccaccaactgcccatggtacaagggttgggagaaggaga
ccaagaccaaggtcactggcaagaccctcctcgaggctatcgatgccattgacacaccag
tccgtccatctgacaagcctctccgtctacctctccaggatgtgtacaagattggtggta
ttggcacggttcctgtcggccgtgtcgaaaccggtgccatcaaggccggtatggtcgtca
ccttcgccccagctggtgtcaccactgaagtcaagtccgttgagatgcaccacgagcagc
tcgttgagggtcttccaggtgacaacgtcggcttcaacgtcaagaacgtctctgtcaagg
agattcgtcgtggcaacgttgccggtgactccaagaacgacccaccaaagggttgtgaca
gcttcaacgcccaggttatcgtcctgaaccaccctggccaggttggcgctggttacgccc
cagtcctggactgccacactgctcacattgcctgcaagttctctgagctgttggagaaga
ttgaccgccgtactggcaagtccattgagaactctcccaagttcatcaagtctggtgatg
ccgccatcgtcaagatgatcccatccaagccaatgt-gcgttgaggctt-----------
-----------------------------------------------------------
>Leptoxyphium_fumago_IFRDCC19_1219_CS1
------------------------------------------------------------
------ccggtaccggtgagttcgaggctggtatctccaaggatggccagacccgtgagc
acgccctgctcgccttcaccctcggtgtgaagcagctcatcgttgccatcaacaagatgg
acaccaccaagtggtctgaggaccgttacaacgagatcatcaaggagacctccaccttca
tcaagaaggtcggtttcaacccaaagcacgtcccattcgtgccaatctccggtttcaacg
gtgacaacatgatcgagccatccaccaactgcccatggtacaagggttgggagaaggaga
ccaaggccaaggccactggcaagaccctcctcgaggctattgacgccatcgacccacctc
agcgtccaagtgacaagcctctccgtcttcctctccaggatgtgtacaagattggtggta
ttggcacggttcctgtcggtcgtgtcgagaccggtgtcatcaaggccggtatggtcgtca
ccttcgccccagctggtgtcaccactgaagtcaagtccgtcgagatgcaccacgagcagc
tcgccgagggtctccccggtgacaacgtcggcttcaacgtcaagaacgtctccgtcaagg
agatccgtcgtggcaacgtcgccggtgactccaagcaggacccaccaaagggctgtgaca
gcttcaacgcccaggttatcgtccttaaccaccctggtcagattggcgctggttacgctc
cagtcctcgactgccacactgctcacattgcttgcaagttctctgagctcctcgagaaga
ttgaccgccgtaccggcaagtccattgaggccagccccaagttcgtcaagtctggtgacg
ccgccattgtcaagatgattccatccaagccaatgt-gcgttga----------------
-----------------------------------------------------------
>Leptoxyphium_chishuiense_IFRDCC19_1222_CS4_TYPE
------------------------------------------------------------
--gccgccggtaccggtgagttcgaggctggtatctccaaggatggccagacccgtgagc
acgccctgctcgccttcaccctcggtgtgaagcagctcatcgttgccatcaacaagatgg
acaccaccaagtggtctgaggaccgttacaacgagatcatcaaggagacctccaccttca
tcaagaaggtcggtttcaacccaaagcacgtcccattcgtgccaatctccggtttcaacg
gtgacaacatgatcgagccatccaccaactgcccatggtacaagggttgggagaaggaga
ccaaggccaaggccactggcaagaccctcctcgaggccattgacgccatcgacccacctc
agcgtccaagtgacaagcctctccgtcttcctctccaggatgtgtacaagattggtggta
ttggcacggttcctgtcggtcgtgtcgagaccggtgtcatcaaggccggtatggtcgtca
ccttcgccccagctggtgtcaccactgaagtcaagtccgtcgagatgcaccacgagcagc
tcgccgagggtctccccggtgacaacgtcggcttcaacgtcaagaacgtctccgtcaagg
agatccgtcgtggcaacgtcgccggtgactccaagcaggacccaccaaagggctgtgaca
gcttcaacgcccaggttatcgtccttaaccaccctggtcagattggcgctggttacgctc
cagtcctcgactgccacactgctcacattgcttgcaagttctctgagctcctcgagaaga
ttgaccgccgtaccggcaagtccattgaggccagccccaagttcgtcaagtctggtgacg
ccgccattgtcaagatgattccatccaagccaatgt-gcgttga----------------
-----------------------------------------------------------
>Conidiocarpus_caucasicus_IFRDCC19_1195_QLS5_TYPE
------------------------------------------------------tgatca
tcgctgccggtactggtgagttcgaggctggtatctccaaggatggccagactcgtgagc
acgccctgcttgcttacacccttggtgtcaagcagctcatcgttgcaatcaacaagatgg
ataccaccaagtggtcacaggagcgttaccaggagatcatcaaggagacctccaccttca
tcaagaaggtcggctacaacccaaagcacgtcccattcgtgccaatctccggtttcaacg
gtgataacatgattgagccatcctccaactgcccgtggtacaagggttgggagaaggaga
ccaaggccaaggtcactggcaagaccctgctcgaggctattgatgccatcgacacaccag
tccgtccatctgacaagcctctccgtctacctctccaggatgtgtacaagattggtggta
ttggcacggtccctgtcggccgtgtcgaaaccggcgccatcaaggccggtatggtcgtca
ccttcgccccagctggtgtcaccactgaagtcaagtccgttgagatgcaccacgagcagc
tcgccgagggtcttccaggtgacaacgtcggcttcaacgtcaagaacgtctctgtcaagg
agatccgtcgtggcaacgttgccggtgactccaagaacgacccaccaaagggctgtgaca
gcttcaacgcccaggtcatcgtcctgaaccaccctggccaggttggcgctggttacgccc
cagtcctggattgccacactgctcacattgcctgcaagttctctgagctgttggagaaga
ttgaccgccgtactggcaagtccattgagaactctcccaagttcatcaaatctggtgatg
ccgccatcgtcaagatgattccatccaagccaatgt-gcgttgaggct------------
-----------------------------------------------------------
>Leptoxyphium_chishuiense_IFRDCC19_1225_ZJ1
---------------------------------------------gcgctatcctcatca
ttgccgccggtaccggtgagttcgaggctggtatctccaaggatggccagacccgtgagc
acgccctgctcgccttcaccctcggtgtgaagcagctcatcgttgccatcaacaagatgg
acaccaccaagtggtctgaggaccgttacaacgagatcatcaaggagacctccaccttca
tcaagaaggtcggtttcaacccaaagcacgtcccattcgtgccaatctccggtttcaacg
gtgacaacatgatcgagccatccaccaactgcccatggtacaagggttgggagaaggaga
ccaaggccaaggccactggcaagacccttctcgaggctattgacgccatcgacccacctc
agcgtccaagtgacaagcctctccgtcttcctctccaggatgtgtacaagattggtggta
ttggcacggttcctgtcggtcgtgtcgagaccggtgtcatcaaggccggtatggtcgtca
ccttcgccccagctggtgtcaccactgaagtcaagtccgtcgagatgcaccacgagcagc
tcgccgagggtctccccggtgacaacgtcggcttcaacgtcaagaacgtctccgtcaagg
agatccgtcgtggcaacgtcgccggtgactccaagcaggacccaccaaagggctgtgaca
gcttcaacgcccaggttatcgtccttaaccaccctggtcagattggcgctggttacgctc
cagtcctcgactgccacactgctcacattgcttgcaagttctctgagctcctcgagaaga
ttgaccgccgtaccggcaagtccattgaggccagccccaagttcgtcaagtctggtgacg
ccgccattgtcaagatgattccatccaagccaatgt-gcgttgaggctttcactgagtac
cacct-ctc--------------------------------------------------
>Conidiocarpus_luodianense_IFRDCC19_1177_GSH3
--------------------------------------------------------atca
tcgctgccggtactggtgagttcgaggctggtatctccaaggatggccagactcgtgagc
acgccctgcttgcttacaccctcggtgtcaagcagctcatcgttgcaatcaacaagatgg
acactaccaagtggtcacaggagcgttaccaggagatcatcaaggagacctccaccttca
ttaagaaggtcggttacaacccaaagcacgtcccattcgtgccaatctccggtttcaacg
gtgataacatgattgagccatcctccaactgcccatggtacaagggttgggagaaggaga
ccaaggccaaggtcactggcaagaccctcctcgaggctattgacgccatcgacacaccag
tccgtccatctgacaagcctctccgtctacctctccaggatgtgtacaagattggtggta
ttggcacggtccctgtcggccgtgtcgaaaccggcgccatcaaggccggtatggtcgtca
ccttcgccccagctggtgtcaccactgaagttaagtccgttgagatgcaccacgagcagc
tcgccgagggtcttccaggtgacaacgtcggcttcaacgtcaagaacgtttctgttaagg
agattcgtcgtggcaacgttgccggtgactccaagaacgacccaccaaagggctgtgaca
gcttcaacgcccaggtcatcgtcctgaaccaccctggccaggttggcgctggttacgccc
cagtcctggattgccacactgctcacattgcctgcaagttctctgagctgttggagaaga
ttgaccgccgtactggcaagtccattgagaactctcccaagttcatcaagtctggtgatg
ccgccatcgtcaagatgattccatccaagccaatgt-gcgttgaggctttcact------
-----------------------------------------------------------
>Conidiocarpus_cinnamomi_IFRDCC19_1174_BJ1
------------------------------------------------------------
----tgccggtactggtgagttcgaggctggtatctccaaggatggccagactcgtgagc
acgccctgcttgcttacaccctcggtgtcaagcagctcatcgttgcaatcaacaagatgg
acactaccaagtggtcacaggagcgttaccaggagatcatcaaggagacctccaccttca
ttaagaaggtcggttacaacccaaagcacgtcccattcgtgccaatctccggtttcaacg
gtgataacatgattgagccatcctccaactgcccatggtacaagggttgggagaaggaga
ccaaggccaaggtcactggcaagaccctcctcgaggctattgacgccatcgacacaccag
tccgtccatctgacaagcctctccgtctacctctccaggatgtgtacaagattggtggta
ttggcacggtccctgtcggccgtgtcgaaaccggcgccatcaaggccggtatggtcgtca
ccttcgccccagctggtgtcaccactgaagttaagtccgttgagatgcaccacgagcagc
tcgccgagggtcttccaggtgacaacgtcggcttcaacgtcaagaacgtttctgttaagg
agattcgtcgtggcaacgttgccggtgactccaagaacgacccaccaaagggctgtgaca
gcttcaacgcccaggtcatcgtcctgaaccaccctggccaggttggcgctggttacgccc
cagtcctggattgccacactgctcacattgcctgcaagttctctgagctgttggagaaga
ttgaccgccgtactggcaagtccattgagaactctcccaagttcatcaagtctggtgatg
ccgccatcgtcaagatgattccatccaagccaatgt-gcgttga----------------
-----------------------------------------------------------
>Hyphopolychaeton_cengongense_IFRDCC25_0017_10_HONG
-------------------gatcactggtacttcccaggccgactgcgctgtcctgatca
tcgctgccggtactggtgagttcgaggctggtatctccaaggatggccagactcgtgagc
acgccctgctcgcctacaccctcggtgtcaagcagctcatcgtcgccatcaacaagatgg
acaccaccaagtggtctgaggagcgttacaacgagatcatcaaggagacctccaccttca
tcaagaaggttggctacaacccaaagcacgtcccattcgtgccaatctccggcttcaacg
gtgacaacatgattgagccatccaccaactgcccatggtacaagggttgggagaaggaga
ccaagtctaaggttaccggcaagactctcctcgaggccattgacgccattgacccaccat
cccgcccagttgacaagcctctgcgtctgcctcttcaggatgtgtacaagattggtggta
ttggcacggtccctgtcggtcgtgtcgagaccggtgccatcaaggccggtatggtcgtca
ccttcgccccagctggtgtcaccactgaggtcaagtccgtcgagatgcaccacgagcagc
tcgtcgagggtctcccaggtgacaacgtcggcttcaacgtcaagaacgtctccgtcaagg
agatccgtcgtggcaacgttgccggtgactccaagaacgacccaccaaagggctgcgaca
gcttcaacgcccaggtcatcgtcctgaaccaccctggccaggttggcgctggttacgctc
cagtcctggactgccacactgctcacattgcttgcaagttctctgagctccttgagaaga
tcgaccgccgtactggcaagtccattgagaactctcccaagttcatcaagtctggtgatg
ctgccatcgtcaagatgattccatccaagccaatgt-gcgttgagtccttcactgagtac
ccacctctc--------------------------------------------------
>Hyphopolychaeton_duyunense__IFRDCC25_0016_M6
------------------------------------------------------------
------ccggtactggtgagttcgaggctggtatctccaaggatggccagactcgtgagc
acgccctgctcgcctacaccctcggtgtcaagcagctcatcgtcgccatcaacaaaatgg
acaccaccaagtggtctgaggagcgttacaacgagatcatcaaggagacctccaccttca
tcaagaaggttggctacaacccaaagcacgtcccattcgtgccaatctccggcttcaacg
gtgacaacatgattgagccatccaccaactgcccatggtacaagggttgggagaaggaga
ccaagtctaaggttaccggcaagactctcctcgaggccattgacgccattgacccaccat
cccgcccagttgacaagcctctgcgtctgcctcttcaggatgtgtacaagattggtggta
ttggcacggtccctgtcggtcgtgtcgagaccggtgccatcaaggccggtatggtcgtca
ccttcgccccagctggtgtcaccactgaggtcaagtccgtcgagatgcaccacgagcagc
tcgtcgagggtctcccaggtgacaacgtcggcttcaacgtcaagaacgtttccgtcaagg
agatccgtcgtggcaacgttgccggtgactccaagaacgacccaccaaagggctgcgaca
gcttcaacgcccaggtcatcgtcctgaaccaccctggccaggttggcgctggttacgctc
cagtcctggactgccacactgctcacattgcttgcaagttctctgagctccttgagaaga
tcgaccgccgtactggcaagtccattgagaactctcccaagttcatcaagtctggtgatg
ctgccatcgtcaagatgattccatccaag-------------------------------
-----------------------------------------------------------
>Hyphopolychaeton_maolanense_IFRDCC25_0021_M11
------------------------------------------------------------
--------ggtactggtgagttcgaggctggtatctccaaggatggtcagactcgtgagc
acgccctgctcgcctacaccctcggtgtcaagcagctcatcgtcgccatcaacaagatgg
acaccaccaagtggtccgaggatcgttacaacgagatcatcaaggagacctccaccttca
tcaagaaggtcggctacaacccaaagcacgtcccattcgtgccaatttccggcttcaacg
gtgacaacatgatcgagccatccaccaactgcccatggtacaagggttgggagaaggaga
ccaagtctaaggctaccggcaagactctcctcgaggctattgacgccatcgacccaccat
cccgcccagttgacaagcctctgcgtctgcctcttcaggatgtgtacaagatcggtggta
ttggcacggtccctgtcggtcgtgtcgagaccggtgccatcaaggccggtatggtcgtca
ccttcgccccagctggtgtcaccactgaggttaagtccgtcgagatgcaccacgagcagc
tcgtcgagggtctcccaggtgacaacgtcggcttcaacgtcaagaacgtctccgtcaagg
agatccgtcgtggcaacgttgccggtgactccaagaacgacccaccaaagggttgcgaca
gcttcaacgcccaagtcatcgtcctgaaccaccctggccaggttggcgctggttacgccc
cagtcctggactgccacactgctcacattgcttgcaagttctctgagctccttgagaaga
tcgaccgccgtactggcaagtccattgagaacgctccc----------------------
------------------------------------------------------------
-----------------------------------------------------------
>Hyphopolychaeton_duyunense_IFRDCC25_0008_Du16_1
------------------------ctggtacttcccaggccgactgcgctgtcctgatca
tcgctgccggtactggtgagttcgaggytggtatctccaaggatggccagactcgtgagc
acgccctgctcgcctacaccctcggtgtcaagcagctcatcgtcgccatcaacaagatgg
acaccaccaagtggtctgaggagcgttacaacgagatcatcaaggagacctccaccttca
tcaagaaggttggctacaacccaaagcacgtcccattcgtgccaatctccggcttcaacg
gtgacaacatgattgagccatccaccaactgcccatggtacaagggttgggagaaggaga
ccaagtctaaggttaccggcaagactctcctcgaggccattgacgccattgacccaccat
cccgcccagttgacaagcctctgcgtctgcctcttcaggatgtgtacaagattggtggta
ttggcacggtccctgtcggtcgtgtcgagaccggtgccatcaaggccggtatggtcgtca
ccttcgccccagctggtgtcaccactgaggtcaagtccgtcgagatgcaccacgagcagc
tcgtcgagggtctcccaggtgacaacgtcggcttcaacgtcaagaacgtctccgtcaagg
agatccgtcgtggcaacgttgccggtgactccaagaacgacccaccaaagggctgcgaca
gcttcaacgcccaggtcatcgtcctgaaccaccctggccaggttggcgctggttacgctc
cagtcctggactgccacactgctcacattgcttgcaagttctctgagctccttgagaaga
tcgaccgccgtactggmaagtccattgagaactctcccaagttcatcaagtctggtgatg
ctgccatcgtcaagatgattccatccaagccaatgt-gcgttga----------------
-----------------------------------------------------------
>Hyphopolychaeton_duyunense_IFRDCC25_0009_Du_16_2
--------------------------------tcccaggcggactgcgctgtcctgatca
tcgctgccggtactggtgagttcgaggctggtatctccaaggatggccagactcgtgagc
acgccctgctcgcctacaccctcggtgtcaagcagctcatcgtcgccatcaacaagatgg
acaccaccaagtggtctgaggagcgttacaacgagatcatcaaggagacctccaccttca
tcaagaaggttggctacaacccaaagcacgtcccattcgtgccaatctccggcttcaacg
gtgacaacatgattgagccatccaccaactgcccatggtacaagggttgggagaaggaga
ccaagtctaaggttaccggcaagactctcctcgaggccattgacgccattgacccaccat
cccgcccagttgacaagcctctgcgtctgcctcttcaggatgtgtacaagattggtggta
ttggcacggtccctgtcggtcgtgtcgagaccggtgccatcaaggccggtatggtcgtca
ccttcgccccagctggtgtcaccactgaggtcaagtccgtcgagatgcaccacgagcagc
tcgtcgagggtctcccaggtgacaacgtcggcttcaacgtcaagaacgtctccgtcaagg
agatccgtcgtggcaacgttgccggtgactccaagaacgacccaccaaagggctgcgaca
gcttcaacgcccaggtcatcgtcctgaaccaccctggccaggttggcgctggttacgctc
cagtcctggactgccacactgctcacattgcttgcaagttctctgagctccttgagaaga
tcgaccgccgtactggcaagtccattgagaactctcccaagttcatcaagtctggtgatg
ctgccatcgtcaagatgattccatccaagccaatgtggcgttgagtccttcactgagtac
c----------------------------------------------------------
>Hyphopolychaeton_duyunense_IFRDCC25_0010_Du17
--------atcaagaacatgatcactggtacttcccaggccgactgcgctgtcctgatca
tcgctgccggtactggtgagttcgaggctggtatctccaaggatggccagactcgtgagc
acgccctgctcgcctacaccctcggtgtcaagcagctcatcgtcgccatcaacaagatgg
acaccaccaagtggtctgaggagcgttacaacgagatcatcaaggagacctccaccttca
tcaagaaggttggctacaacccaaagcacgtcccattcgtgccaatctccggcttcaacg
gtgacaacatgattgagccatccaccaactgcccatggtacaagggttgggagaaggaga
ccaagtctaaggttaccggcaagactctcctcgaggccattgacgccattgacccaccat
cccgcccagttgacaagcctctgcgtctgcctcttcaggatgtgtacaagattggtggta
ttggcacggtccctgtcggtcgtgtcgagaccggtgccatcaaggccggtatggtcgtca
ccttcgccccagctggtgtcaccactgaggtcaagtccgtcgagatgcaccacgagcagc
tcgtcgagggtctcccaggtgacaacgtcggcttcaacgtcaagaacgtctccgtcaagg
agatccgtcgtggcaacgttgccggtgactccaagaacgacccaccaaagggctgcgaca
gcttcaacgcccaggtcatcgtcctgaaccaccctggccaggttggcgctggttacgctc
cagtcctggactgccacactgctcacattgcttgcaagttctctgagctccttgagaaga
tcgaccgccgtactggcaagtccattgagaactctcccaagttcatcaagtctggtgatg
ctgccatcgtcaagatgattccatccaa--------------------------------
-----------------------------------------------------------
>Hyphopolychaeton_duyunense_IFRDCC25_0011_Du18_1
------------------------------------------------------------
--------ggtactggtgagttcgaggctggtatctccaaggatggccagactcgtgagc
acgccctgctcgcctacaccctcggtgtcaagcagctcatcgtcgccatcaacaagatgg
acaccaccaagtggtctgaggagcgttacaacgagatcatcaaggagacctccaccttca
tcaagaaggttggctacaacccaaagcacgtcccattcgtgccaatctccggcttcaacg
gtgacaacatgattgagccatccaccaactgcccatggtacaagggttgggagaaggaga
ccaagtctaaggttaccggcaagactctcctcgaggccattgacgccattgacccaccat
cccgcccagttgacaagcctctgcgtctgcctcttcaggatgtgtacaagattggtggta
ttggcacggtccctgtcggtcgtgtcgagaccggtgccatcaaggccggtatggtcgtca
ccttcgccccagctggtgtcaccactgaggtcaagtccgtcgagatgcaccacgagcagc
tcgtcgagggtctcccaggtgacaacgtcggcttcaacgtcaagaacgtctccgtcaagg
agatccgtcgtggcaacgttgccggtgactccaagaacgacccaccaaagggctgcgaca
gcttcaacgcccaggtcatcgtcctgaaccaccctggccaggttggcgctggttacgctc
cagtcctggactgccacactgctcacattgcttgcaagttctctgagctccttgagaaga
tcgaccgccgtactggcaagtccattgagaac----------------------------
------------------------------------------------------------
-----------------------------------------------------------
>Hyphopolychaeton_duyunense_IFRDCC25_0012_Du_19_2
-----------------------------------ccaggcggctgcgctgtcctgatca
tcgctgccggtactggtgagttcgaggctggtatctccaaggatggccagactcgtgagc
acgccctgctcgcctacaccctcggtgtcaagcagctcatcgtcgccatcaacaagatgg
acaccaccaagtggtctgaggagcgttacaacgagatcatcaaggagacctccaccttca
tcaagaaggttggctacaacccaaagcacgtcccattcgtgccaatctccggcttcaacg
gtgacaacatgattgagccatccaccaactgcccatggtacaagggttgggagaaggaga
ccaagtctaaggttaccggcaagactctcctcgaggccattgacgccattgacccaccat
cccgcccagttgacaagcctctgcgtctgcctcttcaggatgtgtacaagattggtggta
ttggcacggtccctgtcggtcgtgtcgagaccggtgccatcaaggccggtatggtcgtca
ccttcgccccagctggtgtcaccactgaggtcaagtccgtcgagatgcaccacgagcagc
tcgtcgagggtctcccaggtgacaacgtcggcttcaacgtcaagaacgtctccgtcaagg
agatccgtcgtggcaacgttgccggtgactccaagaacgacccaccaaagggctgcgaca
gcttcaacgcccaggtcatcgtcctgaaccaccctggccaggttggcgctggttacgctc
cagtcctggactgccacactgctcacattgcttgcaagttctctgagctccttgagaaga
tcgaccgccgtactggcaagtccattgagaactctcccaagttcatcaagtctggtgatg
ctgccatcgtcaagatgattccatccaagccaatgt-gcgttgagtccttcactgagtac
c-acctctcggccgtt-------------------------------------------
>Hyphopolychaeton_duyunense_IFRDCC25_0013_Du20_1
---------------------------------------------------tcctgatca
tcgctgccggtactggtgagttcgaggctggtatctccaaggatggccagactcgtgagc
acgccctgctcgcctacaccctcggtgtcaagcagctcatcgtcgccatcaacaagatgg
acaccaccaagtggtctgaggagcgttacaacgagatcatcaaggagacctccaccttca
tcaagaaggttggctacaacccaaagcacgtcccattcgtgccaatctccggcttcaacg
gtgacaacatgattgagccatccaccaactgcccatggtacaagggttgggagaaggaga
ccaagtctaaggttaccggcaagactctcctcgaggccattgacgccattgacccaccat
cccgcccagttgacaagcctctgcgtctgcctcttcaggatgtgtacaagattggtggta
ttggcacggtccctgtcggtcgtgtcgagaccggtgccatcaaggccggtatggtcgtca
ccttcgccccagctggtgtcaccactgaggtcaagtccgtcgagatgcaccacgagcagc
tcgtcgagggtctcccaggtgacaacgtcggcttcaacgtcaagaacgtctccgtcaagg
agatccgtcgtggcaacgttgccggtgactccaagaacgacccaccaaagggctgcgaca
gcttcaacgcccaggtcatcgtcctgaaccaccctggccaggttggcgctggttacgctc
cagtcctggactgccacactgctcacattgcttgcaagttctctgagctccttgagaaga
tcgaccgccgtactggcaagtccattgagaactctcccaagttcatcaagtctggtgatg
ctgccatcgtcaagatgattccatccaagccaatgt-gcgttgagtcctt----------
-----------------------------------------------------------
>Hyphopolychaeton_duyunense_IFRDCC25_0014_Du21_1
--------ctcaagaacatgatcactggtacttcccaggccgactgcgctgtcctgatca
tcgctgccggtactggtgagttcgaggctggtatctccaaggatggccagactcgtgagc
acgccctgctcgcctacaccctcggtgtcaagcagctcatcgtcgccatcaacaagatgg
acaccaccaagtggtctgaggagcgttacaacgagatcatcaaggagacctccaccttca
tcaagaaggttggctacaacccaaagcacgtcccattcgtgccaatctccggcttcaacg
gtgacaacatgattgagccatccaccaactgcccatggtacaagggttgggagaaggaga
ccaagtctaaggttaccggcaagactctcctcgaggccattgacgccattgacccaccat
cccgcccagttgacaagcctctgcgtctgcctcttcaggatgtgtacaagattggtggta
ttggcacggtccctgtcggtcgtgtcgagaccggtgccatcaaggccggtatggtcgtca
ccttcgccccagctggtgtcaccactgaggtcaagtccgtcgagatgcaccacgagcagc
tcgtcgagggtctcccaggtgacaacgtcggcttcaacgtcaagaacgtctccgtcaagg
agatccgtcgtggcaacgttgccggtgactccaagaacgacccaccaaagggctgcgaca
gcttcaacgcccaggtcatcgtcctgaaccaccctggccaggttggcgctggttacgctc
cagtcctggactgccacactgctcacattgcttgcaagttctctgagctccttgagaaga
tcgaccgccgtactggcaagtccattgagaactctcccaagttcatcaagtctggtgatg
ctgccatcgtcaagatgattccatccaagccaatgt-gcgttgagtccttcactgagtac
ccacctctcggccgtttcgctgtccgcaaa--------------------------tga
>Hyphopolychaeton_duyunense_IFRDCC25_0015_Du24
------------------------------------------------------------
---------gtactggtgagttcgaggctggtatctccaaggatggccagactcgtgagc
acgccctgctcgcctacaccctcggtgtcaagcagctcatcgtcgccatcaacaagatgg
acaccaccaagtggtctgaggagcgttacaacgagatcatcaaggagacctccaccttca
tcaagaaggttggctacaacccaaagcacgtcccattcgtgccaatctccggcttcaacg
gtgacaacatgattgagccatccaccaactgcccatggtacaagggttgggagaaggaga
ccaagtctaaggttaccggcaagactctcctcgaggccattgacgccattgacccaccat
cccgcccagttgacaagcctctgcgtctgcctcttcaggatgtgtacaagattggtggta
ttggcacggtccctgtcggtcgtgtcgagaccggtgccatcaaggccggtatggtcgtca
ccttcgccccagctggtgtcaccactgaggtcaagtccgtcgagatgcaccacgagcagc
tcgtcgagggtctcccaggtgacaacgtcggcttcaacgtcaagaacgtctccgtcaagg
agatccgtcgtggcaacgttgccggtgactccaagaacgacccaccaaagggctgcgaca
gcttcaacgcccaggtcatcgtcctgaaccaccctggccaggttggcgctggttacgctc
cagtcctggactgccacactgctcacattgcttgcaagttctctgagctccttgagaaga
tcgaccgccgtactggcaagtccattgag-------------------------------
------------------------------------------------------------
-----------------------------------------------------------
>Hyphopolychaeton_cengongense_IFRDCC25_0018_Cg1_2
cgggcttcatcaagaacatgatcactggtacttcccaggccgactgcgctgtcctgatca
tcgctgccggtactggtgagttcgaggctggtatctccaaggatggccagactcgtgagc
acgccctgctcgcctacaccctcggtgtcaagcagctcatcgtcgccatcaacaagatgg
acaccaccaagtggtctgaggagcgttacaacgagatcatcaaggagacctccaccttca
tcaagaaggttggctacaacccaaagcacgtcccattcgtgccaatctccggcttcaacg
gtgacaacatgattgagccatccaccaactgcccatggtacaagggttgggagaaggaga
ccaagtctaaggttaccggcaagactctcctcgaggccattgacgccattgacccaccat
cccgcccagttgacaagcctctgcgtctgcctcttcaggatgtgtacaagattggtggta
ttggcacggtccctgtcggtcgtgtcgagaccggtgccatcaaggccggtatggtcgtca
ccttcgccccagctggtgtcaccactgaggtcaagtccgtcgagatgcaccacgagcagc
tcgtcgagggtctcccaggtgacaacgtcggcttcaacgtcaagaacgtctccgtcaagg
agatccgtcgtggcaacgttgccggtgactccaagaacgacccaccaaagggctgcgaca
gcttcaacgcccaggtcatcgtcctgaaccaccctggccaggttggcgctggttacgctc
cagtcctggactgccacactgctcacattgcttgcaagttctctgagctccttgagaaga
tcgaccgccgtactggcaagtccattgagaactctcccaagttcatcaagtctggtgatg
ctgccatcgtcaagatgattccatccaagccaatgt-gcgttgagtccttcactgagt--
-----------------------------------------------------------
>Hyphopolychaeton_cengongense_IFRDCC25_0019_Cg2_2
--------------------------------------------tgcgctgtcctgatca
tcgctgccggtactggtgagttcgaggctggtatctccaaggatggccagactcgtgagc
acgccctgctcgcctacaccctcggtgtcaagcagctcatcgtcgccatcaacaagatgg
acaccaccaagtggtctgaggagcgttacaacgagatcatcaaggagacctccaccttca
tcaagaaggttggctacaacccaaagcacgtcccattcgtgccaatctccggcttcaacg
gtgacaacatgattgagccatccaccaactgcccatggtacaagggttgggagaaggaga
ccaagtctaaggttaccggcaagactctcctcgaggccattgacgccattgacccaccat
cccgcccagttgacaagcctctgcgtctgcctcttcaggatgtgtacaagattggtggta
ttggcacggtccctgtcggtcgtgtcgagaccggtgccatcaaggccggtatggtcgtca
ccttcgccccagctggtgtcaccactgaggtcaagtccgtcgagatgcaccacgagcagc
tcgtcgagggtctcccaggtgacaacgtcggcttcaacgtcaagaacgtctccgtcaagg
agatccgtcgtggcaacgttgccggtgactccaagaacgacccaccaaagggctgcgaca
gcttcaacgcccaggtcatcgtcctgaaccaccctggccaggttggcgctggttacgctc
cagtcctggactgccacactgctcacattgcttgcaagttctctgagctccttgagaaga
tcgaccgccgtactggcaagtccattgagaactctcccaagttcatcaagtctggtgatg
ctgccatcgtcaagatgattccatccaagccaatgt-gcgttgagtccttcactgagtac
ccacctctcggccgttccc-tgtccggaat-----------------------------
>Hyphopolychaeton_cengongense_IFRDCC25_0020_Cg2_3
-----------------------------------------gactgcgctgtcctgatca
tcgctgccggtactggtgagttcgaggctggtatctccaaggatggccagactcgtgagc
acgccctgctcgcctacaccctcggtgtcaagcagctcatcgtcgccatcaacaagatgg
acaccaccaagtggtctgaggagcgttacaacgagatcatcaaggagacctccaccttca
tcaagaaggttggctacaacccaaagcacgtcccattcgtgccaatctccggcttcaacg
gtgacaacatgattgagccatccaccaactgcccatggtacaagggttgggagaaggaga
ccaagtctaaggttaccggcaagactctcctcgaggccattgacgccattgacccaccat
cccgcccagttgacaagcctctgcgtctgcctcttcaggatgtgtacaagattggtggta
ttggcacggtccctgtcggtcgtgtcgagaccggtgccatcaaggccggtatggtcgtca
ccttcgccccagctggtgtcaccactgaggtcaagtccgtcgagatgcaccacgagcagc
tcgtcgagggtctcccaggtgacaacgtcggcttcaacgtcaagaacgtctccgtcaagg
agatccgtcgtggcaacgttgccggtgactccaagaacgacccaccaaagggctgcgaca
gcttcaacgcccaggtcatcgtcctgaaccaccctggccaggttggcgctggttacgctc
cagtcctggactgccacactgctcacattgcttgcaagttctctgagctccttgagaaga
tcgaccgccgtactggcaagtccattgagaactctcccaagttcatcaagtctggtgatg
ctgccatcgtcaagatgattccatccaagccaatgt-gcgttgagtccttcactgagtac
ccacctctcggccgtttcc----------------------------------------
>Conidiocarpus_caucasicus_IFRDCC25_0006_HX_3
----------------------------------------tgactgcgctgttctgatca
tcgctgccggtactggtgagttcgaggctggtatctccaaggatggccagactcgtgagc
acgccctgcttgcttacacccttggtgtcaagcagctcatcgttgcaatcaacaagatgg
ataccaccaagtggtctcaggagcgttaccaggagatcatcaaggagacctccaccttca
tcaagaaggtcggctacaacccaaagcacgtcccattcgtgccaatctccggtttcaacg
gtgataacatgattgagccatcctccaactgcccgtggtacaagggttgggagaaggaga
ccaaggccaaggtcactggcaagaccctgctcgaggctattgatgccatcgacacaccag
tccgtccatctgacaagcctctccgtctacctctccaggatgtgtacaagattggtggta
ttggcacggtccctgtcggccgtgtcgaaaccggcgccatcaaggccggtatggtcgtca
ccttcgccccagctggtgtcaccactgaagtcaagtccgttgagatgcaccacgagcagc
tcgccgagggtcttccaggtgacaacgtcggcttcaacgtcaagaacgtctctgtcaagg
agatccgtcgtggcaacgttgccggtgactccaagaacgacccaccaaagggctgtgaca
gcttcaacgcccaggtcatcgtcctgaaccaccctggccaggttggcgctggttacgccc
cagtcctggattgccacactgctcacattgcctgcaagttctctgagctgttggagaaga
ttgaccgccgtactggcaagtccattgagaactctcccaagttcatcaaatctggtgatg
ccgccatcgtcaagatgattccatccaagccaatgt-gcgttgaggctttcactgagtac
cc---------------------------------------------------------
>Conidiocarpus_cinnamomi_IFRDCC_25_0005_HX_4
----------------------------------------------------tctgatca
tcgctgccggtactggtgagttcgaggctggtatctccaaggatggccagactcgtgagc
acgccctgcttgcttacaccctcggtgtcaagcagctcatcgttgcaatcaacaagatgg
acactaccaagtggtcacaggagcgttaccaggagatcatcaaggagacctccaccttca
ttaagaaggtcggttacaacccaaagcacgtcccattcgtgccaatctccggtttcaacg
gtgataacatgattgagccatcctccaactgcccatggtacaagggttgggagaaggaga
ccaaggccaaggtcactggcaagaccctcctcgaggctattgacgccatcgacacaccag
tccgtccatctgacaagcctctccgtctacctctccaggatgtgtacaagattggtggta
ttggcacggtccctgtcggccgtgtcgaaaccggcgccatcaaggccggtatggtcgtca
ccttcgccccagctggtgtcaccactgaagttaagtccgttgagatgcaccacgagcagc
tcgccgagggtcttccaggtgacaacgtcggcttcaacgtcaagaacgtttctgttaagg
agattcgtcgtggcaacgttgccggtgactccaagaacgacccaccaaagggctgtgaca
gcttcaacgcccaggtcatcgtcctgaaccaccctggccaggttggcgctggttacgccc
cagtcctggattgccacactgctcacattgcctgcaagttctctgagctgttggagaaga
ttgaccgccgtactggcaagtccattgagaactctcccaagttcatcaagtctggtgatg
ccgccatcgtcaagatgattccatccaagccaatgt-gcgttgaggcttc-actgagtac
cacct-ctcggccgtttc-----------------------------------------
>Conidiocarpus_guilanensis_IFRDCC25_0007__ZY15
------------------------ctggt-cctcccaggccgattgcgctgtcctgatca
tcgctgccggtactggtgagttcgaggccggtatctccaaggatggccagactcgtgagc
acgccctgctcgcctacaccctcggtgtcaagcagctcatcgtcgccatcaacaagatgg
acaccaccaagtggtctgaggagcgtttcaacgagatcatcaaggagacctccaccttca
tcaagaaggtcggctacaacccaaagcacgtcccattcgttcctatctccggtttcaacg
gtgacaacatgattgagccatcctccaactgcccatggtacaagggctgggagaaggaga
ccaagaccaagtctaccggcaagaccctcctcgaggccattgacgccatcgacacaccat
ctcgtccagttgacaagcctctccgtctgcctcttcaggatgtgtacaagattggcggta
ttggcacggtccctgtcggtcgtgttgagaccggtaacatcaaggccggtatggtcgtca
ctttcgccccagctggcgtcaccactgaggtcaagtccgtcgagatgcaccacgagcagc
tcgtcgagggtctgccaggtgacaatgtcggcttcaacgtcaagaacgtctccgtcaagg
agatccgtcgtggcaacgttgccggtgactccaagaacgacccaccaaagggctgcgaca
gcttcaacgcccaggttatcgtcttgaaccaccctggccaggttggcgctggttacgctc
cagtcctggactgccacactgctcacattgcttgcaagttctctgagctgttggagaaga
tcgaccgccgtaccggcaagtctattgagaactcccctaagttcatcaagtctggtgatg
ccgccatcgtcmagatgatyccatccaagccaatgt-gcgttgaggccttcactgagtac
cacct-ctcggccgttccc-cgccg----------------------------------
>Polychaeton_cengongense_IFRDCC_25_0002_CG1_1
------------------------------------------------------------
-------cggcactggtgagttcgaggctggtatctccaaggatggtcagactcgtgagc
acgccctgcttgcctacaccctcggtgtcaagcagctcattgttgctatcaacaagatgg
acaccaccaagtggtctgaggagcgttacaacgagatcatcaaggagacctccaccttca
tcaagaaggtcggctacaacccaaagcacgtcccattcgtgccaatctccggtttcaacg
gtgacaacatgattgagccatccagcaactgcccatggtacaagggctgggagaaggaga
ccaagtccaaggccactggcaagacccttcttgaggccatcgacgccatcgaccctccat
cccgcccagtcgacaagcctctgcgtctgccccttcaggacgtgtacaagattggtggta
ttggcacagtgccagtcggccgtgttgagaccggtgccatcaaggccggcatggtcgtca
ccttcgccccagctggtgttaccaccgaagtcaagtccgtcgagatgcaccacgagcagc
ttgtcgagggtctgccaggtgacaacgtcggcttcaacgtcaagaacgtctccgtcaagg
agatccgtcgtggcaacgttgctggtgactccaagaccgacccgccaaagggttgcgaca
gcttcaacgcccaggtcattgtcctgaaccaccccggccaggttggcgctggttacgctc
cagttttggactgccacactgctcacattgcttgcaagttctccgagcttcttgagaaga
ttgaccgccgtaccggcaagtccattgagaac----------------------------
------------------------------------------------------------
-----------------------------------------------------------
>Polychaeton_cengongense_IFRDCC25_0004_CG1_1
---------------------------------------------------tcctgatta
tcgctgccggcactggtgagttcgaggctggtatctccaaggatggtcagactcgtgagc
acgccctgcttgcctacaccctcggtgtcaagcagctcattgttgctatcaacaagatgg
acaccaccaagtggtctgaggagcgttacaacgagatcatcaaggagacctccaccttca
tcaagaaggtcggctacaacccaaagcacgtcccattcgtgccaatctccggtttcaacg
gtgacaacatgattgagccatccagcaactgcccatggtacaagggctgggagaaggaga
ccaagtccaaggccactggcaagacccttcttgaggccatcgacgccatcgaccctccat
cccgcccagtcgacaagcctctgcgtctgccccttcaggacgtgtacaagattggtggta
ttggcacagtgccagtcggccgtgttgagaccggtgccatcaaggccggcatggtcgtca
ccttcgccccagctggtgttaccaccgaagtcaagtccgtcgagatgcaccacgagcagc
ttgtcgagggtctgccaggtgacaacgtcggcttcaacgtcaagaacgtctccgtcaagg
agatccgtcgtggcaacgttgctggtgactccaagaccgacccgccaaagggttgcgaca
gcttcaacgcccaggtcattgtcctgaaccaccccggccaggttggcgctggttacgctc
cagttttggactgccacactgctcacattgcttgcaagttctccgagcttcttgagaaga
ttgaccgccgtaccggcaagtccattgagaactcccccaagttcatcaagtctggtgacg
ccgccatcgtcaagatgattccatccaagccaatgt-gcgttgaggcattcactgagtac
ccac-------------------------------------------------------
>_Conidiocarpus_nanshanense__IFRDCC_25_0001_20_NAN
--------------------------ggtccttcccaggctgactgcgctgttctgatca
tcgctgccggtactggtgagttcgaggctggtatctccaaggatggccagactcgtgagc
acgccctgcttgcttacaccctcggtgtcaagcagctcatcgttgcaatcaacaagatgg
acaccaccaagtggtcacaggagcgttaccaggagatcatcaaggagacttccaccttca
tcaagaaggttggctacaacccaaagcacgttccattcgtgccaatctccggtttcaacg
gtgacaacatgattgagccatcctccaactgcccatggtacaagggttgggagaaggaga
ccaaggccaaggtcactggcaagaccctcctcgaggctattgatgccatcgacacaccag
tccgtccatctgacaagcctctccgtctacctcttcaggatgtgtacaagattggtggta
ttggcacggtccctgtcggccgtgttgaaaccggcgccattaaggctggtatggtcgtca
ccttcgccccagctggtgtcaccactgaagttaagtccgttgagatgcaccacgagcagc
tcgccgagggtcttccaggtgacaacgtcggcttcaacgtcaagaacgtttctgttaagg
agattcgtcgtggcaacgttgccggtgactccaagaacgacccaccaaagggctgtgaca
gcttcaacgcccaggtcatcgtcctgaaccaccctggccaggttggcgctggttacgccc
cagtcctggactgccacactgctcacattgcctgcaagttctctgagctgttggagaaga
ttgaccgccgtactggcaagtccattgagaactctcccaagttcatcaagtctggtgatg
ccgccatcgtcaagatgattccatccaagccaatgt-gcgttgaggctttcactgagtac
ctcct------------------------------------------------------
